# Supplementary material for: Unity in diversity, a systems approach to regulating plant cell physiology by 2-oxoglutarate-dependent dioxygenases
Source: Front Plant Sci. 2015 Mar 11;6:98. doi: 10.3389/fpls.2015.00098 (PMC4356072; doi:10.3389/fpls.2015.00098)
Supplement: Supplementary file 1 [file DataSheet1.ZIP]

Archive with 9 entries (9 files):
- Data Sheet 1.ZIP
- Data Sheet 2.ZIP
- Data Sheet 3.ZIP
- Data Sheet 4.ZIP
- Data Sheet 5.ZIP
- Table 1.XLSX
- Table 2.XLSX
- Table 3.XLSX
- Table 4.XLSX
