# Supplementary material for: Unity in diversity, a systems approach to regulating plant cell physiology by 2-oxoglutarate-dependent dioxygenases
Source: Front Plant Sci. 2015 Mar 11;6:98. doi: 10.3389/fpls.2015.00098 (PMC4356072; doi:10.3389/fpls.2015.00098)
Supplement: Supplementary file 1 [file DataSheet1.ZIP › Table 1.XLSX]

## Sheet: Sheet1
Table T1: Domain analysis of DB2OG sequences (N = 3806)
RECNAME	ALKG	ALKB	ARGI	ASPA	CHLO	CLAS	COLY	CP3H	CP4H	CYCL	DACS	DSAT	ECTO	FLAV	GBBH	GIAC	HILY	HP4H	HYOS	NUHY	OGFD	PHYT	SULF	TFDA	THYD	THYE	XANT
D3DTQ7	+	-	-	-	-	-	-	-	-	+	-	-	-	-	-	-	+	-	-	-	-	-	+	-	+	-	-
B7U491	+	+	-	+	-	-	-	+	-	+	+	-	-	-	-	+	+	-	-	+	-	-	-	-	-	+	-
A1A5F1	+	-	+	+	-	-	-	+	+	+	+	-	+	-	-	+	+	+	+	-	+	+	-	+	-	-	-
Q6NTI9	+	-	-	-	-	-	-	+	+	-	+	-	+	-	-	+	+	+	+	+	+	+	-	-	-	-	-
B1WAZ0	+	-	+	-	-	+	+	+	-	+	-	+	+	-	+	-	+	-	-	+	-	-	+	-	+	-	-
B5DFB0	+	+	+	-	-	-	-	+	+	+	-	-	-	-	+	-	+	+	+	-	-	-	+	-	-	-	-
A5D798	+	+	+	+	-	-	-	+	+	-	+	-	-	-	-	+	+	-	+	+	-	-	-	-	-	-	+
B0JFC7	+	+	-	+	-	-	-	+	-	-	+	-	-	-	-	+	+	-	-	+	-	-	-	-	-	-	+
A7UHZ3	+	+	+	+	-	-	-	+	+	-	+	-	-	-	-	-	+	-	+	+	-	-	-	-	-	-	+
D1MF35	+	+	-	+	-	-	-	+	-	-	-	-	-	-	-	+	+	-	-	+	-	-	-	-	-	-	+
C9ZT80	+	-	+	-	-	-	-	+	-	+	-	-	-	-	-	+	-	+	-	+	+	-	-	-	+	+	+
A9LN07	+	+	-	+	-	-	-	+	-	-	+	-	-	-	-	+	+	-	-	+	-	-	-	-	-	-	+
D4NXM1	+	+	-	+	-	-	-	+	-	-	+	-	-	-	-	+	-	-	-	+	-	-	-	-	-	-	+
Q68CW0	+	+	+	-	+	+	+	+	+	-	-	-	-	-	-	-	+	+	+	-	+	+	+	-	-	-	-
B4F7E0	+	+	-	-	-	+	-	-	+	+	+	-	+	-	-	+	-	+	-	-	-	-	-	-	-	+	-
B4QHF2	+	-	-	+	+	-	-	-	-	+	+	-	-	-	-	-	+	-	-	+	-	+	-	-	-	-	-
B1WBP9	+	+	+	-	-	+	-	+	-	+	-	+	-	+	+	+	-	-	-	-	+	+	+	-	+	-	-
C3ZSE9	+	-	-	-	+	-	+	-	+	-	+	-	+	-	-	-	+	+	-	-	+	+	+	-	-	-	-
Q09519	+	-	-	+	+	-	-	-	-	-	-	-	-	+	-	-	+	-	-	-	+	-	-	-	+	-	-
Q5R4Y1	+	+	+	-	+	-	-	-	-	+	+	+	-	-	+	-	-	+	-	+	+	+	-	+	-	-	-
B3RZI1	+	-	-	-	+	-	+	-	-	-	-	-	+	-	-	-	-	+	-	-	-	+	+	-	-	-	+
Q4RU77	+	+	-	-	-	-	-	+	+	+	-	-	-	+	-	-	-	+	+	-	-	-	+	-	-	-	-
B3MF49	+	-	-	+	-	-	-	-	-	-	-	+	-	+	-	-	-	-	-	-	-	+	-	-	-	+	-
D4NXM0	+	+	-	+	-	-	-	+	-	+	+	-	-	-	-	+	+	-	-	-	-	-	-	-	-	-	-
C3UJR2	+	-	-	-	+	+	+	-	-	-	-	-	+	-	-	-	+	-	-	-	-	+	-	+	-	+	-
B4DPX5	+	+	-	-	+	+	+	+	-	+	-	-	-	-	-	-	+	+	-	+	+	-	-	+	-	-	-
B4DHN4	+	+	+	-	-	+	-	-	-	+	+	-	-	-	-	-	+	-	+	+	-	-	-	+	+	+	-
B4KUE1	+	+	+	-	+	-	-	-	-	-	+	-	+	-	+	-	+	-	-	+	-	-	+	-	+	-	-
B3NRQ4	+	+	+	+	+	-	-	-	-	-	-	-	-	-	+	-	+	+	-	-	-	+	+	-	-	-	-
Q28WT3	+	-	-	+	+	-	+	-	-	-	-	-	-	-	-	+	+	-	-	-	+	+	-	-	-	-	-
B4LIX8	+	+	+	-	+	-	+	-	-	-	-	-	+	-	+	-	+	-	-	+	+	-	+	-	+	-	-
B4P4T9	+	+	+	+	+	-	-	-	-	-	+	-	+	-	+	+	+	-	-	-	-	+	+	-	-	-	-
Q567B2	+	-	+	+	-	-	+	-	-	+	+	+	-	+	+	-	-	+	-	+	+	+	+	-	-	+	-
B3RUC5	+	-	+	+	-	-	-	-	+	-	-	-	-	-	+	+	+	-	-	+	-	-	+	-	-	+	-
B4H6A7	+	-	-	+	+	-	+	-	-	-	-	-	-	-	-	-	+	-	-	-	+	+	-	-	-	-	-
B4HQ16	+	+	+	+	+	-	-	-	-	-	-	-	+	-	+	+	+	-	-	-	-	+	+	-	-	-	-
A7S477	+	-	-	-	-	-	+	-	-	-	-	-	-	-	-	-	-	-	-	-	-	-	+	+	+	-	-
Q7KHE2	+	-	-	+	-	-	-	-	-	-	+	-	-	-	-	-	+	-	-	-	-	-	-	-	-	-	-
B4DMP0	+	-	+	-	-	+	+	-	-	+	-	-	-	-	-	-	+	+	-	-	+	-	-	+	-	-	+
Q4STU3	+	+	-	+	+	-	-	+	-	+	-	-	-	-	-	+	-	-	+	+	-	-	+	-	+	-	+
B4K0G1	+	+	+	-	+	-	+	-	-	-	-	-	+	-	+	-	+	+	-	+	-	-	+	-	+	-	-
A7T7K6	+	-	-	+	-	-	-	-	-	+	-	-	+	-	-	-	+	+	-	-	-	-	-	+	-	-	-
B3MDS1	+	+	+	+	+	-	-	-	-	-	+	-	+	-	+	+	+	-	-	-	-	-	+	-	-	-	-
B4LL58	+	+	-	+	-	-	+	-	-	+	+	+	-	+	+	+	-	-	-	-	-	-	+	-	+	-	+
D1Z397	+	-	-	+	-	-	-	-	-	-	+	-	-	-	-	-	+	-	-	-	-	-	-	-	-	-	-
Q3TU40	+	+	-	+	-	-	-	-	-	+	-	+	+	-	-	-	-	-	-	-	-	-	-	-	-	-	-
A2AL81	+	+	-	+	-	-	-	-	-	+	-	+	+	-	-	-	-	-	-	-	-	-	-	-	-	-	+
Q95S93	+	-	-	+	-	-	-	-	-	-	+	-	-	-	-	-	+	+	-	-	-	+	-	-	-	-	-
B4KQA9	+	-	-	+	+	-	-	-	-	-	-	+	-	+	-	-	-	+	-	-	-	-	-	+	+	-	-
Q3TPC7	+	+	-	+	+	-	-	-	+	+	-	-	+	+	-	-	-	+	-	-	+	+	-	-	-	+	+
Q80X29	+	+	-	-	+	-	+	-	+	-	-	-	-	-	+	-	+	+	-	-	+	-	-	+	-	-	-
Q3U8V5	+	+	-	-	+	-	+	-	+	-	-	-	-	-	+	-	+	+	-	-	+	-	-	+	-	-	-
B4HR95	+	+	+	-	-	-	-	-	+	+	-	-	+	-	-	-	+	+	+	-	-	-	+	-	-	-	+
B0WXT7	+	+	-	-	-	-	+	-	-	-	-	-	-	-	-	-	-	-	-	-	-	-	-	-	-	-	-
B4DTG8	+	+	+	-	-	+	-	+	-	+	-	+	-	+	+	+	-	-	+	-	+	-	-	-	-	-	-
Q0IER9	+	+	-	-	-	-	+	-	-	-	-	-	-	-	-	-	-	+	-	-	-	-	+	-	-	-	-
Q6AYU4	+	+	-	-	+	-	+	-	+	-	-	-	-	-	+	-	-	+	-	+	+	-	-	+	-	-	-
B4J9Y3	+	-	-	+	+	-	+	-	-	+	-	+	-	-	+	-	+	-	-	+	-	+	-	-	+	-	-
Q9EQ65	+	-	-	+	-	-	-	-	-	+	-	-	+	-	-	-	-	-	-	-	-	-	-	-	-	-	-
Q91WG6	+	-	-	+	-	-	-	-	-	+	-	-	+	-	-	-	-	-	-	-	-	-	-	-	-	-	+
B4QEU2	+	+	+	-	-	-	-	-	+	+	-	-	+	-	-	-	+	+	-	-	-	-	+	-	-	-	+
Q3TGP3	+	+	-	+	+	-	-	-	+	+	-	-	+	+	-	-	-	+	-	-	+	+	-	-	-	+	+
A8Y5E6	+	+	-	-	+	-	+	+	+	-	-	+	-	-	-	-	-	-	-	-	+	-	-	+	-	+	-
B4GI91	+	+	+	+	+	-	-	-	-	-	-	+	+	-	+	+	+	-	+	+	-	-	+	-	+	-	-
B5DZ62	+	+	+	-	+	-	-	-	-	-	-	+	+	-	+	+	+	-	-	+	-	-	+	-	+	-	-
Q4SNF8	+	+	-	-	-	-	+	+	+	+	-	-	-	-	-	+	-	+	-	-	-	-	+	-	-	-	-
B4MQN9	+	+	+	+	+	-	-	-	-	+	-	+	+	-	+	+	+	+	-	+	-	+	+	-	+	-	+
B4GZM4	+	-	-	-	-	-	+	+	-	-	+	-	-	+	-	+	-	+	-	-	+	-	-	-	-	+	-
Q3TXL8	+	+	-	-	+	-	+	-	+	-	-	-	-	-	+	-	+	+	-	-	+	-	-	+	-	-	-
B4DNH3	+	+	+	+	-	+	+	+	+	+	+	-	-	-	+	-	+	+	+	-	-	-	-	+	-	-	-
B1ALH6	+	+	-	-	+	-	-	-	+	+	-	-	+	-	-	-	-	-	-	-	-	+	-	-	-	+	+
Q4SSC4	+	-	+	-	+	-	-	-	+	-	+	-	-	-	+	+	+	+	-	-	-	-	-	+	+	+	-
Q7PXP4	+	+	-	-	-	-	+	-	-	-	+	+	+	-	-	-	-	-	-	-	+	-	-	-	-	-	-
Q3V2R7	+	+	-	-	-	-	+	+	+	-	-	+	-	-	-	-	-	-	-	-	-	-	-	+	+	+	-
A7SR93	+	-	+	+	+	-	-	-	+	-	+	-	-	+	-	+	-	-	-	-	-	+	-	-	-	-	-
B3M3Y1	+	+	-	-	+	+	+	+	-	+	-	-	-	+	-	-	-	-	-	-	-	-	+	-	-	-	-
B4MQZ9	+	+	+	+	-	-	-	-	+	+	-	-	+	-	-	-	+	+	+	+	-	-	+	-	-	-	-
B4N5C6	+	-	-	+	-	-	+	+	-	-	-	-	-	+	+	-	-	-	+	+	-	-	-	-	+	+	-
B4P253	+	+	+	-	-	-	-	+	+	+	-	-	+	-	-	-	+	+	-	-	-	-	+	-	-	-	+
B3NGT1	+	+	+	+	+	+	+	+	-	+	-	-	-	-	-	-	-	+	-	-	+	-	+	-	-	-	-
Q6P8S1	+	+	-	+	-	-	-	+	+	+	+	-	+	-	-	-	-	-	-	-	+	+	-	-	-	-	+
B4PF19	+	-	+	+	+	+	+	+	-	+	-	-	-	+	-	-	-	+	-	-	+	-	+	-	-	+	-
B4J857	+	+	+	+	-	-	-	-	-	+	-	-	+	-	+	-	+	+	-	-	-	-	-	-	-	+	+
B7P844	+	+	-	+	-	-	+	-	+	-	-	-	-	-	+	+	-	-	+	+	+	-	+	-	+	-	-
B4HEB5	+	-	+	+	+	-	+	+	-	-	+	-	-	+	-	-	-	+	-	-	-	-	+	-	+	+	-
Q8MSV4	+	+	+	-	-	-	+	-	-	-	-	+	-	-	-	-	-	+	+	-	+	-	+	-	-	-	-
A2AL78	+	-	-	+	-	-	-	-	-	+	+	-	-	-	+	-	-	-	+	-	-	-	-	-	-	-	-
Q8CH79	+	-	-	+	-	-	-	-	-	+	+	-	-	-	+	-	-	-	+	-	-	-	-	-	-	-	-
B3N9C8	+	+	+	-	-	-	-	+	+	+	-	-	+	-	-	-	+	-	-	-	-	-	+	-	-	-	+
C3ZSS8	+	-	-	+	+	-	-	-	-	+	-	-	+	+	-	+	-	-	+	+	-	-	+	-	+	-	+
B3MGA5	+	+	+	-	+	-	-	-	-	-	-	+	+	+	-	-	+	-	-	-	-	-	+	-	-	-	-
B4QPR5	+	-	+	+	+	-	+	+	-	-	+	-	-	+	-	-	-	+	-	-	+	-	+	-	-	+	-
B4L188	+	-	+	-	-	+	+	+	-	+	-	-	-	-	-	-	-	-	+	-	-	-	-	-	-	-	-
B4LC63	+	+	-	-	-	+	+	-	+	+	-	+	-	-	-	-	-	+	-	-	-	-	-	-	+	-	+
Q9VTH0	+	-	+	+	+	-	+	+	-	-	+	+	-	+	-	-	-	+	-	-	+	-	+	-	-	+	-
Q29RR2	+	-	-	+	-	-	-	+	+	+	+	-	+	-	-	-	+	-	-	+	+	+	-	-	+	-	+
A8Q3S9	+	+	-	-	-	-	+	-	-	-	-	-	-	-	-	-	-	+	-	-	+	+	+	-	-	-	-
B4KQ36	+	+	+	+	-	+	+	-	+	-	-	-	+	-	-	-	+	+	-	-	-	+	-	-	-	-	-
A2AL75	+	+	-	+	-	-	-	-	-	-	-	+	+	-	-	-	-	+	-	-	-	-	-	-	-	-	-
A2AL79	+	+	-	+	-	-	-	+	+	+	+	-	+	-	-	-	-	-	-	-	+	+	-	-	-	-	+
A7E3S2	+	+	+	+	-	+	-	-	-	+	-	-	-	+	+	-	-	+	+	-	+	+	+	+	-	-	-
Q5RD61	+	+	+	+	-	+	-	+	-	+	+	+	-	-	-	-	-	-	-	-	+	-	+	+	-	+	+
B3KVT0	+	+	+	-	+	+	-	-	+	+	+	-	-	-	+	-	-	+	-	-	+	-	-	+	+	+	-
B4MQE8	+	+	-	+	-	-	+	-	-	-	-	+	-	-	-	-	+	-	-	+	-	-	+	-	+	+	-
Q5JXB9	+	+	-	-	-	-	+	-	+	-	-	+	-	+	-	-	-	-	-	-	+	+	+	+	-	+	-
Q6DHH3	+	+	+	+	+	-	-	+	-	-	-	-	-	+	-	+	+	+	-	+	+	-	+	+	-	-	+
Q920F8	+	-	-	+	-	-	-	-	-	-	-	+	+	-	-	-	-	-	-	-	-	-	-	-	-	-	-
A8XHW9	+	-	-	-	+	+	+	+	-	-	-	-	-	-	+	-	+	+	-	+	-	+	+	+	+	-	-
Q6DFT7	+	+	-	+	+	+	-	-	+	+	-	-	+	-	-	-	+	-	-	-	-	+	+	-	-	+	+
B4ME01	+	+	+	+	-	-	-	-	+	+	-	-	+	-	-	-	+	+	-	-	-	-	-	-	-	-	-
A7MBA0	+	+	+	+	+	+	-	-	-	+	+	-	-	-	+	-	-	+	-	-	+	-	-	+	+	+	-
A2AL76	+	-	-	+	-	-	-	-	-	-	-	+	+	-	-	-	-	-	-	-	-	-	-	-	-	-	-
Q7QIB8	+	+	+	-	-	-	+	-	-	+	-	-	+	-	-	-	+	+	+	+	+	-	-	-	-	-	-
Q7Q6I2	+	-	-	+	-	-	-	-	+	-	+	-	-	-	-	-	-	-	-	-	+	-	-	+	-	-	-
B3SA42	+	+	+	+	+	-	+	-	-	-	-	-	-	-	-	+	-	-	-	-	-	-	-	+	-	-	+
B5XDU8	+	-	-	-	-	+	+	-	+	+	-	-	-	-	-	-	+	-	-	-	-	-	-	-	-	+	-
Q920F9	+	-	-	+	-	-	-	-	-	-	-	-	+	-	-	-	-	+	+	-	-	-	-	-	-	-	-
C1BIW3	+	+	+	+	+	-	-	+	+	+	-	-	+	+	+	-	-	+	-	+	-	+	-	-	+	+	+
B4E360	+	-	+	-	-	+	-	-	-	+	+	+	-	+	-	+	+	+	-	+	+	-	-	-	-	-	-
Q5RA97	+	+	+	+	-	-	+	-	-	-	-	+	-	+	+	-	+	+	+	-	+	+	+	+	-	-	-
A9YUB0	+	-	-	-	+	-	-	-	+	+	-	-	+	+	-	-	-	-	+	-	-	+	-	+	-	-	+
Q5RHY0	+	+	-	+	+	-	+	-	+	+	-	-	+	-	+	+	-	+	-	+	-	+	+	+	+	+	+
A7S3H7	+	-	-	-	+	+	+	-	-	+	+	-	+	-	+	-	+	-	-	-	+	+	-	-	+	-	-
D1LX56	+	-	-	+	-	-	+	+	+	-	+	+	-	-	-	-	-	+	+	-	-	+	+	-	-	-	-
Q28YB2	+	+	+	+	+	-	-	-	+	-	-	+	-	+	-	+	+	-	-	-	-	-	-	-	-	-	-
B7ZM96	+	+	+	+	-	+	-	+	-	-	+	+	+	-	-	-	+	-	-	+	-	+	+	+	-	+	+
Q28E59	+	-	+	-	+	+	-	-	-	-	-	-	-	-	+	-	+	+	-	-	+	-	-	+	-	-	-
Q16Z95	+	+	+	-	-	-	+	-	-	-	-	-	-	-	-	-	+	-	-	-	-	-	-	+	-	-	-
C0H913	+	+	-	-	+	-	-	-	-	+	-	-	+	-	-	+	+	+	-	-	+	+	+	-	-	-	-
Q6DFD1	+	+	+	+	+	-	-	-	-	-	-	-	-	-	+	-	+	+	-	-	+	-	-	+	-	-	-
A9UMT7	+	-	+	+	+	+	+	-	+	+	-	+	+	+	-	-	+	-	+	+	-	+	+	-	-	+	-
B5X313	+	+	+	+	+	+	-	+	+	+	-	+	+	+	+	-	-	-	-	+	-	+	+	-	+	-	+
Q6NY85	+	-	+	+	+	-	-	-	-	-	-	+	+	-	+	-	-	+	-	-	+	-	-	-	-	-	-
Q9NTU9	+	-	+	-	+	+	+	-	-	+	-	+	-	-	-	+	-	+	-	-	+	-	-	+	-	-	+
Q5RDP7	+	-	+	+	-	+	-	+	-	+	+	+	-	-	-	-	-	-	-	-	+	-	+	+	-	-	+
Q920F7	+	-	-	+	-	-	-	-	-	-	-	-	+	-	-	+	+	-	-	-	-	-	-	-	-	-	-
A2AL74	+	-	-	+	-	-	-	-	-	-	-	-	+	-	-	+	-	-	-	-	-	-	-	-	-	-	-
D0VPT3	+	-	+	+	+	-	+	-	-	-	-	-	-	-	-	-	+	+	-	-	+	-	-	+	-	-	+
D2A693	+	+	+	-	-	-	+	-	+	-	-	-	-	+	-	+	+	-	-	-	-	-	+	+	-	-	-
Q17AV7	+	-	-	+	-	+	+	-	+	+	-	-	+	-	-	-	+	-	+	-	-	-	+	-	+	-	-
A1L2K9	+	+	+	-	-	-	-	+	+	+	+	+	+	-	-	-	-	+	-	+	+	-	-	+	-	-	+
A8K721	+	+	+	+	-	+	-	+	-	-	+	+	+	-	-	-	-	-	-	+	-	-	+	+	-	-	+
B3GQE5	+	+	+	+	-	+	-	+	-	-	+	+	+	-	-	+	-	-	-	+	-	-	+	+	-	-	+
B4GD48	+	+	+	+	+	-	-	-	+	-	-	+	+	+	-	+	+	-	-	-	-	-	-	-	-	-	-
B0W3R0	+	-	-	+	-	-	+	-	+	-	-	+	-	+	-	+	-	+	-	+	+	-	-	-	-	+	+
C1FXV1	+	+	+	-	+	+	-	+	-	+	+	-	+	-	-	+	+	-	-	-	-	+	+	-	-	+	-
Q3T1B0	+	+	+	-	-	-	-	+	-	+	-	-	-	-	+	-	-	+	-	+	+	+	-	+	+	-	+
B1H3D4	+	+	+	-	-	-	+	+	-	+	-	-	-	-	-	+	-	+	+	+	+	-	-	+	-	-	-
B4NSK0	+	-	-	+	-	-	+	+	-	-	-	-	-	-	-	-	-	-	+	-	+	-	-	-	-	+	+
Q9NDP6	+	-	-	+	-	-	-	+	+	-	-	-	-	-	+	+	+	+	-	+	+	+	-	+	-	-	-
B0WVT3	+	+	+	-	-	-	-	-	-	-	-	+	+	+	-	-	+	-	-	-	+	-	-	-	+	-	-
C3YH16	+	-	+	-	+	-	+	-	-	-	+	-	-	+	-	+	-	+	+	+	+	+	-	-	+	+	+
A9JS11	+	+	+	-	-	-	-	-	-	+	+	-	+	-	-	-	-	+	+	-	+	-	-	+	-	-	-
B4DQ07	+	+	+	+	-	+	-	+	-	-	+	+	+	-	-	-	+	-	-	+	-	-	+	+	-	-	+
Q4TAV9	+	+	+	-	+	+	-	+	+	+	-	-	+	-	-	-	-	+	+	-	+	+	+	-	-	-	-
B5FYZ1	+	-	-	+	-	-	-	-	-	+	+	-	+	-	-	+	-	-	-	+	-	+	-	-	+	-	+
B7PRD2	+	-	-	+	+	+	-	-	-	+	-	-	+	-	-	-	-	-	+	-	-	+	-	-	+	-	+
C3KJX9	+	-	+	+	+	+	-	+	+	-	+	-	+	-	-	+	+	-	+	-	-	+	+	-	-	-	-
Q7QAV2	+	-	-	-	+	-	+	+	-	+	-	+	-	-	-	-	-	+	+	+	+	+	+	-	-	-	-
Q16SQ3	+	+	+	+	-	-	-	-	+	+	-	+	+	-	-	+	+	+	-	+	-	+	-	-	-	-	-
A7RU51	+	-	+	+	+	-	+	+	+	-	-	-	+	+	-	+	-	-	-	-	-	+	-	-	-	-	+
B0WNF2	+	+	+	+	+	+	-	+	-	+	+	+	-	-	-	-	+	+	-	-	+	-	-	+	+	-	-
B7P5Z6	+	-	-	-	+	+	-	+	-	-	+	-	-	-	+	+	+	+	+	-	+	-	+	-	-	+	-
Q9CR06	+	-	+	+	-	-	-	+	-	-	+	-	-	-	+	-	+	+	+	-	-	-	-	-	-	-	-
Q9EQ64	+	-	+	+	-	-	-	+	-	+	+	-	-	-	+	-	+	+	+	-	-	-	-	-	-	-	-
Q9D7J8	+	-	+	+	-	+	-	+	-	-	+	-	-	-	+	-	+	+	+	-	-	-	-	-	+	-	-
Q17H48	+	-	+	+	-	-	-	+	-	+	+	+	-	+	-	+	-	+	-	-	+	-	-	-	-	-	-
Q5U2Q8	+	+	+	+	-	-	-	+	+	-	+	-	+	-	-	+	-	+	-	-	-	-	-	-	-	-	-
Q28264	+	-	-	+	-	-	-	-	+	+	+	-	-	-	-	-	-	-	+	-	+	-	-	-	-	-	-
D4ACB4	+	-	+	-	-	+	-	-	-	-	-	-	-	-	-	+	-	+	-	-	+	+	-	-	-	-	+
B0CM91	+	+	-	-	+	-	+	+	+	-	-	-	+	-	-	-	-	-	+	+	+	+	+	-	-	+	+
A9UXL8	+	+	+	-	-	-	+	-	+	-	+	-	-	+	-	-	-	-	-	-	-	+	+	-	-	-	+
B4QDZ0	+	-	+	-	+	+	-	-	+	+	-	-	-	-	-	+	+	-	+	+	-	+	+	+	-	-	+
Q17Q56	+	-	-	-	+	+	+	+	+	+	-	-	+	-	-	-	-	-	+	-	+	+	-	-	-	+	+
A8WMX7	+	+	-	+	+	+	-	-	+	+	-	-	+	-	-	-	-	-	+	-	+	+	+	-	+	-	+
D0NL31	+	-	+	-	+	+	-	-	-	+	-	-	+	-	-	-	-	+	+	-	-	+	+	+	+	-	+
Q17Q55	+	-	-	-	+	+	+	+	+	+	-	-	+	-	-	-	-	-	+	-	+	+	-	-	-	+	+
B0XJL2	+	+	+	-	-	-	-	-	-	-	-	-	-	+	-	-	+	-	-	+	-	-	-	-	-	-	-
B2KI75	+	+	+	-	+	+	-	+	-	+	-	+	+	-	+	-	-	-	+	+	-	+	+	-	-	-	-
B7ZNN8	+	+	+	-	+	+	+	-	-	+	-	-	+	-	-	-	+	-	+	-	+	+	+	+	-	+	+
B8BWK5	+	-	+	+	-	-	-	+	-	-	+	+	-	+	-	+	-	+	+	-	-	+	+	-	-	+	-
D3YTU2	+	-	+	+	-	+	-	-	+	+	-	-	-	-	-	+	+	+	-	-	+	+	+	-	+	+	-
Q8I0C2	+	-	+	-	-	+	+	+	-	-	-	-	-	-	-	+	+	+	-	-	+	-	-	+	+	+	-
Q9VN98	+	-	+	+	-	+	+	+	+	-	-	-	-	-	-	+	-	+	-	-	+	-	-	+	-	+	-
B4QW94	+	-	+	+	-	+	+	-	+	-	-	-	-	-	-	+	+	+	-	-	+	-	-	+	-	+	-
B4I3X9	+	-	+	+	-	+	+	-	+	-	-	-	-	-	-	+	+	+	-	-	+	-	-	+	-	+	-
B3P2A9	+	-	+	+	-	+	+	-	+	+	-	-	-	-	-	-	-	+	-	-	+	-	-	+	-	+	-
B3M176	+	-	-	-	-	+	+	-	+	-	-	-	-	-	+	-	+	+	-	-	+	-	-	+	+	+	-
Q8WPL3	+	-	-	-	+	+	+	+	+	+	-	-	+	-	-	-	-	-	-	-	-	+	+	+	+	+	+
B3RXW9	+	+	+	-	+	-	-	+	+	-	-	+	+	-	-	-	-	+	-	-	+	+	-	-	-	-	-
B4LLY6	+	-	+	-	-	+	+	-	+	+	-	+	+	-	+	+	+	-	+	-	-	-	+	+	+	-	-
B4PV73	+	-	+	+	-	+	+	-	+	+	+	-	-	-	-	-	+	+	-	-	+	-	-	+	-	+	-
B4JSP1	+	-	+	-	+	-	+	-	-	-	-	-	-	-	-	+	+	+	-	-	+	-	-	+	-	+	-
Q8SX21	+	-	+	+	+	-	+	-	-	-	-	-	-	-	-	+	-	+	-	-	+	-	-	-	-	+	-
B0KWE3	+	-	+	-	+	+	-	+	+	+	-	-	+	-	-	+	-	-	-	+	-	+	+	+	-	+	+
Q2F666	+	-	-	-	+	+	-	+	-	-	-	-	+	-	+	-	+	+	+	-	+	+	+	+	+	-	+
D0NWS2	+	-	-	-	-	+	-	-	-	-	+	-	-	-	-	+	-	-	-	-	-	-	+	+	+	-	+
A2AQZ7	+	+	+	-	+	+	+	+	-	+	-	-	+	-	-	-	+	-	+	-	+	+	+	+	-	+	+
B0X5I5	+	+	+	+	+	+	+	+	-	+	-	-	+	-	-	-	-	+	-	-	+	+	-	-	-	-	-
C3Z1Z6	+	-	+	-	+	+	+	+	+	+	-	+	-	-	+	-	+	+	+	-	-	+	-	-	+	-	+
B3SDF1	+	-	+	-	+	+	+	-	-	+	-	+	-	-	+	-	+	-	-	-	+	-	+	-	+	-	+
C1C2W8	+	+	+	-	+	+	+	-	-	-	-	+	+	+	-	-	-	+	-	-	-	+	-	+	-	-	+
C3YUS5	+	-	+	-	+	+	+	-	+	+	+	-	-	-	+	-	+	-	-	+	-	-	-	-	-	-	+
D3PHN5	+	+	-	+	+	+	-	-	-	+	-	-	+	-	-	+	+	-	-	+	+	+	-	+	-	-	-
B5BST8	+	-	+	-	+	+	-	-	-	-	-	-	+	-	+	+	+	+	-	-	+	-	-	-	-	-	-
Q296B2	+	-	-	-	+	-	+	-	-	+	-	-	-	-	-	-	+	+	-	-	+	-	-	-	+	+	-
Q5U3N4	+	-	-	+	+	+	+	-	+	-	+	+	+	-	-	-	+	-	+	-	+	+	+	+	-	+	+
B4KCL7	+	-	-	-	+	+	+	+	-	-	-	-	-	-	-	-	+	+	-	+	+	-	-	+	+	+	-
C3XSQ1	+	-	+	-	+	+	+	+	-	-	-	-	+	-	-	-	-	-	+	-	+	+	-	-	+	-	-
A8WMX5	+	-	-	+	+	+	-	-	+	+	-	-	+	-	-	-	+	+	-	-	-	+	+	+	+	+	+
B4NI63	+	-	-	-	+	-	+	-	-	-	-	-	-	-	+	-	+	+	-	-	+	-	-	+	+	+	-
B4HQH8	+	-	+	-	-	+	+	-	-	+	-	+	+	-	+	+	-	-	+	-	-	-	+	+	+	-	-
B4QED1	+	-	+	-	-	+	+	-	-	+	-	+	+	-	+	+	-	-	+	-	-	-	+	+	+	-	-
B3NRM0	+	-	+	-	-	+	+	-	-	+	-	+	+	-	+	+	-	-	+	-	-	-	+	+	+	-	-
Q7QAW1	+	+	+	+	+	-	+	+	+	+	-	+	+	+	-	-	-	+	-	-	+	+	+	-	-	+	-
A7T6W8	+	-	-	-	+	-	+	-	-	-	-	+	+	+	-	+	-	+	-	-	-	+	-	+	+	+	+
B4J5C9	+	+	+	-	+	+	+	-	-	+	-	+	+	-	+	+	+	-	+	-	+	-	+	+	+	-	+
B5Y446	+	-	+	+	+	+	-	+	+	-	-	-	-	-	-	-	-	+	+	-	+	-	+	-	-	+	+
B0BLY3	+	+	+	+	-	+	-	+	-	-	+	-	-	+	-	+	+	+	+	-	-	+	-	-	-	-	-
C3YPG7	+	+	-	-	+	+	-	+	+	+	+	+	+	-	-	+	+	-	-	-	-	+	-	-	-	+	+
A7RTS5	+	-	-	+	-	-	+	+	-	-	-	+	-	+	+	-	-	+	-	-	+	-	+	-	-	-	-
B3SDF2	+	-	+	-	+	+	+	-	-	+	-	-	-	-	+	-	-	-	-	-	+	-	-	+	-	-	-
B4M4X2	+	-	+	-	+	+	+	+	-	-	-	-	-	-	-	+	-	+	-	-	+	-	-	-	+	+	-
O62514	+	+	+	-	+	+	-	-	-	+	-	-	+	-	-	-	+	-	-	-	-	+	+	+	+	-	+
B4KLN0	+	+	+	-	-	+	+	-	-	+	-	+	-	-	+	-	-	-	-	-	-	-	+	+	+	+	-
D0MRW3	+	+	-	+	-	-	+	-	+	-	+	+	-	+	+	+	-	+	+	+	-	+	+	+	+	+	-
A7S038	+	-	-	-	+	-	-	+	+	-	+	+	+	+	-	+	-	-	-	-	-	+	+	+	-	-	+
B4P4I6	+	-	+	+	-	+	+	-	-	+	-	+	+	-	+	+	-	-	+	+	-	-	+	+	+	-	-
A7S7D1	+	+	+	+	-	+	+	-	-	+	+	-	+	-	+	+	+	-	-	+	-	+	+	-	+	-	+
A0A9R2	+	-	-	+	+	-	-	+	-	-	-	-	-	-	-	-	-	+	-	-	-	+	-	+	-	-	-
Q7SXF7	+	+	-	+	+	-	-	-	-	-	+	-	+	-	+	-	-	+	-	-	+	-	-	+	-	+	-
Q5FW15	+	+	-	+	-	+	-	+	-	-	+	-	-	+	-	+	-	-	+	+	-	-	-	-	-	-	+
C3Y7R1	+	-	+	+	+	-	+	-	+	+	+	+	-	+	+	+	-	-	+	+	-	-	+	-	+	+	-
Q7K4A8	+	-	+	+	-	+	+	-	-	+	+	+	+	-	+	+	-	-	+	-	-	-	+	+	+	-	-
B8BSA5	+	+	-	+	-	-	+	-	+	+	+	+	-	+	+	+	-	-	+	+	-	-	+	-	-	+	-
A0D9F7	+	-	-	-	+	+	+	-	+	+	-	-	+	-	+	-	-	+	+	+	-	+	+	+	+	-	+
A7S7D2	+	+	+	+	-	+	+	-	-	+	+	-	+	-	+	+	+	-	-	-	-	+	-	-	-	-	+
C3Z2T4	+	+	-	+	+	+	-	-	-	+	-	+	+	-	-	-	+	-	+	-	-	+	+	-	-	+	-
B3MYF2	+	-	+	-	+	+	+	-	-	+	-	+	-	-	+	-	-	-	-	-	-	-	+	+	-	+	-
Q4V7J5	+	+	+	-	+	-	-	-	+	+	+	-	+	-	-	+	+	+	+	-	-	+	+	+	-	-	-
D0N890	+	+	+	-	+	-	-	-	-	+	-	-	-	-	+	-	-	-	+	-	+	+	+	+	-	-	+
B0S5J6	+	-	+	+	+	-	-	-	+	+	-	+	-	-	-	-	-	-	-	-	+	-	-	+	+	-	+
Q298C1	+	-	+	-	-	+	+	-	+	+	+	-	+	-	+	+	+	-	-	-	-	-	+	-	+	+	+
B4G3E3	+	-	+	-	-	+	+	-	-	+	-	-	+	-	+	+	+	-	-	-	+	-	+	-	+	+	+
B2ZWC0	+	-	+	-	-	-	+	-	-	+	-	+	-	+	+	+	-	-	+	+	-	-	-	+	-	+	-
D0MRW9	+	+	-	+	-	-	-	-	-	+	+	+	-	+	+	+	-	+	+	+	-	+	+	-	-	+	-
C3YNT2	+	-	-	-	+	+	-	+	-	-	-	+	+	-	+	-	+	+	-	-	-	+	-	+	-	-	-
C9ZNA3	+	-	-	-	-	-	+	-	-	+	-	+	-	+	+	+	-	-	+	+	-	-	-	+	-	+	-
C3Y2R4	+	-	-	-	+	-	-	-	+	-	+	-	+	+	-	-	-	-	-	+	+	+	+	+	+	-	+
B7PZI0	+	-	-	-	-	-	-	-	-	-	+	-	+	-	+	+	-	+	+	-	+	-	+	+	+	+	-
C3ZTG1	+	-	+	-	+	+	-	-	-	+	+	-	+	-	-	-	-	-	-	-	+	+	-	-	-	-	+
Q57XH4	+	-	+	-	-	-	+	-	-	+	-	+	-	+	+	+	-	-	+	+	-	-	-	+	-	+	-
B3RYG1	+	+	+	-	-	+	+	-	+	+	-	-	-	-	+	-	-	+	-	+	+	-	+	-	+	-	-
B0S5J7	+	-	-	+	-	-	-	-	-	-	-	-	-	+	-	-	-	-	-	-	-	-	-	-	+	+	-
D3BJJ6	+	+	+	-	+	+	-	-	+	-	+	+	-	+	-	+	+	-	+	+	-	-	-	-	-	+	-
B4HIS2	+	+	-	+	+	-	+	-	+	-	-	+	+	-	-	+	-	-	-	-	-	+	-	-	-	-	+
B4N1R0	+	-	+	-	-	+	+	+	+	+	+	+	-	-	+	-	-	-	-	-	-	-	-	+	-	+	-
B4IIC8	+	-	+	-	-	+	+	-	-	+	-	+	+	+	+	-	+	-	-	+	-	-	+	+	-	-	+
C9ZUF7	+	-	-	+	-	-	-	-	-	-	-	+	-	+	+	+	-	-	+	+	-	-	-	+	-	+	-
Q57TY7	+	-	-	+	-	-	-	+	-	-	-	+	-	+	+	+	-	-	+	+	-	-	-	+	-	+	-
B4PKQ9	+	+	-	+	+	-	+	-	+	-	-	+	+	-	-	+	-	-	-	-	-	+	-	-	-	+	+
B4LWF5	+	+	-	+	+	-	+	-	+	-	-	-	+	-	-	-	-	+	+	+	+	+	-	-	+	+	+
C3ZH78	+	-	+	-	+	+	+	+	+	+	-	-	+	-	-	+	-	+	-	-	+	+	-	-	-	+	-
B4LVR9	+	-	+	+	-	+	+	-	+	+	-	+	-	-	+	-	+	-	-	-	+	-	+	-	-	-	+
C3Y5M9	+	-	+	-	-	+	+	+	-	+	+	-	-	+	+	+	+	+	-	-	-	-	-	-	-	-	+
C3YBI3	+	-	+	-	+	+	+	-	-	+	-	+	+	+	-	-	-	-	-	-	-	+	-	-	-	+	-
B3P1M3	+	+	-	+	+	-	+	-	+	-	-	+	+	-	-	+	-	-	-	-	-	+	-	-	-	-	+
Q9VGY8	+	+	-	+	+	-	+	-	+	-	-	+	+	-	-	+	-	-	-	-	-	+	-	-	-	-	+
B4QS38	+	-	+	-	-	+	+	-	+	+	-	+	+	+	+	-	+	-	-	+	-	-	+	-	-	-	+
B5DL65	+	-	+	-	-	+	+	-	+	+	-	+	-	-	+	-	-	-	-	+	+	-	-	-	+	+	-
B4PP89	+	-	+	-	-	+	+	+	-	+	-	+	+	+	+	-	+	-	-	+	-	-	+	-	-	-	+
B4PW58	+	-	+	-	-	+	+	-	-	+	-	+	+	-	+	+	-	-	-	-	+	-	+	+	+	-	-
B4GTR7	+	-	+	-	-	+	+	-	+	+	-	+	+	-	+	-	-	-	+	+	+	-	+	-	+	+	-
A0C0G0	+	-	-	-	+	+	+	+	+	+	-	-	+	-	+	-	-	+	+	+	+	+	+	+	+	+	+
Q293B7	+	-	+	-	-	+	+	-	-	+	-	+	+	-	+	+	-	-	+	-	-	-	+	-	+	+	-
A8X8P5	+	+	-	-	-	-	-	-	-	+	-	-	-	-	-	-	+	+	-	-	+	-	-	-	-	+	-
B4GBY1	+	-	+	-	-	+	+	-	-	+	-	+	+	-	+	+	-	-	+	-	-	+	+	+	+	+	-
B4JXU3	+	-	+	+	+	+	+	-	+	+	-	+	-	+	+	-	-	-	-	-	-	-	+	-	-	-	+
B4IV11	+	-	+	+	-	+	+	+	-	+	-	+	+	-	+	-	-	-	+	+	+	-	+	+	+	+	+
D3BNQ4	+	-	-	-	-	-	+	+	-	-	+	+	+	+	-	+	-	-	+	+	-	-	+	+	+	+	-
B4L3T1	+	-	+	-	-	+	+	-	+	+	-	+	-	-	+	-	-	-	-	+	-	-	-	+	-	+	+
Q9VY24	+	+	+	-	-	+	+	-	-	+	-	+	+	-	+	+	-	-	-	-	+	-	+	+	+	+	-
B4I996	+	-	+	-	+	+	+	+	-	+	-	+	-	-	+	+	-	+	+	+	-	-	+	+	-	+	-
Q22DZ6	+	-	-	-	+	-	+	-	+	+	-	+	-	+	-	-	+	+	-	+	-	+	+	+	-	+	-
C1BLM2	+	-	-	+	-	-	-	-	-	-	-	-	-	-	-	-	-	+	+	-	+	-	-	-	-	-	-
B4NPQ5	+	-	+	-	+	+	+	-	-	+	-	+	+	-	+	+	-	+	-	-	+	-	+	-	+	+	-
A9V6U4	+	+	+	-	-	-	-	-	-	+	-	+	-	-	-	+	+	+	-	-	+	+	+	-	+	-	+
Q4CQK0	+	-	-	+	-	-	-	-	-	-	+	+	+	+	+	+	-	-	+	+	+	-	+	-	+	+	-
Q4DWT0	+	-	-	+	-	-	-	-	-	-	+	+	+	+	+	+	-	-	+	+	+	-	+	-	+	+	-
C3Y2R2	+	+	+	+	+	+	+	+	-	-	-	-	+	-	-	+	-	-	-	+	+	+	-	-	-	+	+
C3Y2R3	+	+	+	-	+	+	-	-	+	+	+	-	+	-	-	+	+	-	-	-	+	+	+	-	+	-	+
B6DT82	+	-	-	-	-	+	-	+	+	-	-	-	+	+	-	+	+	+	+	-	+	+	-	-	-	-	-
C3Y7W2	+	-	+	-	+	+	+	+	+	+	-	-	+	-	+	+	-	+	-	-	+	+	-	-	-	+	-
B7GA39	+	-	-	+	-	-	-	+	+	-	-	-	+	+	-	-	-	+	-	+	+	+	-	-	+	-	+
A9V4D4	+	+	-	-	+	+	+	+	+	-	+	+	+	-	-	+	+	-	-	-	-	+	+	-	-	-	-
D0N0G7	+	-	-	-	-	-	-	-	+	-	-	+	-	-	+	-	+	+	-	-	+	-	+	-	+	-	-
B7GCB8	+	+	-	-	+	-	+	-	-	-	-	+	-	+	-	+	-	-	+	+	-	-	-	-	-	+	-
Q56W01	+	+	-	+	-	-	+	+	+	-	+	-	-	-	+	-	-	+	-	-	+	-	-	-	+	-	-
Q17KD9	+	+	+	-	-	+	+	-	-	+	-	-	-	+	+	+	+	+	-	-	+	-	-	-	+	+	-
Q38D10	+	-	-	-	-	-	+	-	-	-	+	+	-	+	-	+	-	-	+	+	-	-	-	+	-	+	-
D0MRW1	+	-	-	-	-	-	-	-	-	+	+	+	+	+	-	+	-	+	+	+	-	-	-	-	-	+	-
Q4SPH4	+	+	+	-	-	+	-	+	-	-	+	-	-	-	-	-	+	+	-	-	-	+	+	-	+	-	+
B4NFY2	+	-	+	+	-	+	+	+	-	+	-	-	-	-	+	-	-	-	-	+	+	-	+	+	-	+	+
D3TPY0	+	+	+	-	+	+	+	-	+	+	-	+	+	+	-	-	+	-	-	-	+	+	-	-	-	+	+
B4JIJ4	+	+	-	+	+	-	+	-	+	-	-	-	+	-	-	-	-	+	+	+	+	+	+	-	-	+	+
C3YTS6	+	+	-	+	+	+	+	-	+	-	-	-	+	+	+	-	-	+	-	-	-	+	+	-	-	-	+
Q0VFP8	+	-	-	+	-	-	+	-	-	-	-	-	-	-	+	-	+	+	-	-	+	-	-	-	-	+	-
B3M893	+	-	-	+	+	-	-	-	+	-	-	-	+	-	+	+	+	+	+	-	+	-	-	+	-	-	+
B7S442	+	-	-	-	-	-	-	+	-	-	+	+	-	+	+	+	-	-	+	+	+	-	-	-	-	+	-
Q9W5B5	+	-	+	-	+	+	+	-	+	+	-	+	-	-	+	-	-	+	+	-	-	-	+	+	-	+	-
B4N618	+	+	+	-	-	+	-	+	+	+	-	+	+	-	+	+	-	-	+	-	+	-	+	+	+	+	+
Q22CQ5	+	-	-	-	+	-	-	-	-	+	-	-	+	-	-	-	-	-	-	+	-	+	+	+	-	-	-
D0NL80	+	+	-	-	+	-	-	-	+	+	-	-	+	-	-	-	-	+	+	-	-	+	+	-	-	+	+
A4U8U2	+	-	+	+	+	+	-	-	+	+	+	+	+	+	+	-	-	+	-	-	+	+	+	+	-	+	+
Q4V6H4	+	+	+	-	-	+	+	+	-	+	-	+	+	-	+	-	+	+	-	+	-	-	+	-	-	+	+
C3Z1Z7	+	-	+	-	-	+	+	-	+	+	+	+	+	-	+	-	+	-	-	+	-	-	-	-	+	+	-
A4HH58	+	-	-	-	-	+	-	-	-	+	+	+	-	+	-	+	+	-	+	+	-	+	-	-	-	+	-
B4L4G0	+	+	+	-	-	+	+	-	-	+	-	+	-	+	+	+	-	-	-	-	+	-	+	+	+	+	-
A8Y2X0	+	+	-	-	-	+	-	+	-	+	-	-	-	-	+	-	+	-	-	-	-	-	-	-	-	-	+
B4GP33	+	+	-	+	-	+	-	-	-	-	-	+	+	+	+	+	-	-	+	+	+	-	-	+	+	+	-
A2AKV6	+	+	-	-	+	-	+	-	+	-	-	-	+	-	-	-	+	-	-	-	+	-	-	+	-	-	-
Q16V01	+	+	+	+	+	+	+	-	-	+	+	-	-	-	+	+	+	+	-	+	+	-	+	+	+	+	+
B3P9D5	+	-	+	-	-	+	+	+	-	+	+	+	-	-	+	-	-	-	+	+	-	-	+	+	-	+	+
B5DYD9	+	+	-	+	-	+	-	-	-	-	-	+	-	+	+	+	-	-	+	+	-	-	+	-	+	+	-
Q9EQ67	+	-	-	+	-	-	-	-	-	-	+	+	+	-	-	-	-	-	+	-	-	-	-	-	-	-	+
B3SBK5	+	-	+	-	-	+	+	-	-	+	-	+	-	+	+	-	+	-	-	+	-	-	+	-	+	-	+
A9UQ52	+	-	-	-	+	-	-	+	-	-	-	-	+	-	+	-	-	-	+	-	-	+	+	+	-	-	-
B4PXK5	+	-	+	-	-	+	+	+	+	+	+	+	-	-	+	-	+	+	+	+	-	-	+	+	-	+	-
C5KXU6	+	+	-	-	+	-	-	+	-	-	-	+	+	-	-	+	-	-	-	-	+	+	-	+	-	-	+
C5LDJ0	+	+	-	-	+	+	-	+	-	-	-	+	+	-	+	+	-	-	-	-	+	+	-	+	-	-	+
Q5PPV1	+	+	+	-	-	-	+	+	-	-	+	+	+	+	-	-	-	-	-	-	+	+	-	+	-	-	-
Q4V6P2	+	-	+	-	-	+	+	+	-	+	-	+	+	+	+	-	+	-	-	+	-	-	+	-	-	+	+
B3MGX5	+	-	+	+	-	+	+	-	-	+	-	+	+	-	+	+	+	-	+	+	+	-	+	+	+	+	-
Q9NF72	+	-	+	-	-	+	+	-	-	+	-	+	-	-	+	-	-	+	+	-	-	-	+	+	-	+	-
B4R4V1	+	+	+	-	-	+	+	-	+	+	-	+	+	-	+	+	-	-	-	-	+	-	+	+	+	+	-
B3MSP3	+	-	+	-	-	+	+	+	-	+	-	-	+	-	+	+	+	-	+	+	+	-	+	+	-	-	-
C9ZJU4	+	-	-	-	+	-	-	-	-	+	+	+	-	+	-	+	-	+	+	+	+	-	-	+	-	+	+
Q586N4	+	-	-	-	+	-	-	-	-	+	+	+	-	+	-	+	-	+	+	+	+	+	-	+	-	+	+
Q22DZ4	+	-	+	-	+	-	+	-	+	-	-	-	+	-	-	-	+	-	-	-	-	+	+	+	+	-	-
B4JKU6	+	-	+	-	-	+	+	+	+	+	+	+	-	+	+	-	-	-	+	+	-	-	+	+	+	+	+
A8WNG3	+	-	+	+	+	+	+	-	-	+	-	+	+	-	+	+	+	-	-	+	+	-	+	+	+	-	-
D0MRW4	+	-	-	-	-	+	-	-	-	-	+	+	-	+	-	+	+	-	+	+	-	-	-	+	-	+	-
Q7Q783	+	-	+	-	+	+	+	-	-	+	-	+	-	-	+	+	-	+	+	+	-	-	+	+	+	-	-
C3XWS1	+	+	+	-	-	+	-	+	-	+	-	+	-	+	+	+	+	+	+	+	+	-	+	-	-	+	-
Q9VDM7	+	-	+	-	-	+	+	-	-	+	-	+	+	+	+	-	+	-	-	+	-	-	+	-	-	-	+
B3LVY0	+	+	+	+	+	-	+	-	+	-	-	-	+	-	-	-	-	-	-	-	+	+	+	-	-	-	+
B4M2P5	+	+	+	-	+	+	+	-	-	+	-	+	+	-	+	+	-	+	-	-	+	-	+	-	+	+	-
B4K7S6	+	-	+	-	+	+	+	-	+	+	-	+	-	-	+	-	+	+	-	+	-	-	+	-	-	-	+
B4K5K5	+	+	-	+	+	-	+	-	+	-	-	-	+	-	-	-	-	+	+	+	+	+	-	-	-	+	-
D3BHK8	+	+	-	+	+	+	-	+	+	-	-	+	+	+	-	+	-	-	-	+	+	+	+	+	+	-	-
Q22DZ3	+	-	-	-	+	-	-	-	+	-	+	+	+	+	-	-	+	-	-	-	+	+	+	+	+	-	+
B4MD19	+	-	+	-	-	+	+	-	-	+	-	+	-	-	+	-	-	+	+	+	-	-	-	+	+	+	+
Q54H27	+	+	-	+	+	-	-	-	+	+	-	+	+	+	-	-	-	-	-	-	+	+	+	+	-	-	+
D2W1Z9	+	-	-	-	-	-	+	-	+	-	-	-	+	-	+	-	+	+	-	-	-	+	+	+	+	-	+
B4IJ52	+	-	+	-	-	+	+	-	-	+	-	+	+	-	+	+	-	+	-	-	+	-	+	+	+	+	-
B0XCW0	+	-	+	-	-	+	-	-	-	+	-	-	-	-	+	+	+	-	-	-	-	-	-	-	-	-	-
B3LZZ5	+	+	+	-	-	+	+	-	-	-	+	+	-	+	+	+	-	-	+	+	-	-	-	+	-	+	-
B4JYA2	+	-	-	-	+	-	-	+	-	-	-	-	-	-	-	-	-	+	-	-	+	-	+	-	-	+	-
D3BLG0	+	-	-	-	+	+	+	-	-	-	+	+	+	+	-	+	-	-	+	+	-	+	-	-	+	+	-
B4M0I4	+	-	-	+	+	-	-	-	-	-	+	+	-	+	+	+	+	-	+	+	-	-	-	+	+	+	-
Q294H6	+	-	-	-	-	-	+	+	-	-	+	-	-	-	-	+	+	+	+	-	-	-	+	-	+	+	+
B4GL34	+	-	-	-	-	-	-	+	-	-	+	-	-	-	-	+	+	+	+	-	-	-	+	-	+	+	+
A4I3K7	+	+	-	-	-	+	-	+	+	+	-	-	-	-	+	-	+	-	-	-	+	-	-	-	+	-	-
B8C9G0	+	+	-	-	+	-	-	-	+	-	-	+	+	-	-	+	+	-	-	-	-	+	-	+	-	+	-
C3ZRD3	+	-	-	-	+	+	-	-	+	-	+	+	-	+	-	+	-	-	+	+	-	+	-	-	-	+	-
B4QPT6	+	+	-	-	+	-	-	-	+	-	-	-	-	-	+	-	-	+	-	-	+	-	-	+	-	-	-
C1BKL6	+	+	+	-	+	-	-	+	-	+	+	-	+	-	-	-	-	+	-	-	+	+	+	+	-	-	-
Q586N2	+	-	-	-	-	-	-	-	-	+	+	+	-	+	-	+	-	-	+	+	+	+	-	+	-	+	+
B3LZZ7	+	-	-	+	-	+	+	-	-	-	-	+	-	+	+	+	-	-	+	+	-	+	-	-	-	+	-
B4NJT0	+	-	+	-	-	-	-	+	-	-	+	+	-	+	+	+	-	+	+	+	-	+	+	+	+	+	-
C3Y741	+	+	-	-	-	-	+	-	+	-	+	-	+	-	-	+	-	+	-	+	+	-	+	+	+	-	-
Q586N0	+	-	-	-	-	-	-	-	-	-	+	+	-	+	-	+	-	+	+	+	-	-	-	-	-	+	+
D3B457	+	+	-	-	+	-	-	-	-	-	+	+	-	+	-	+	-	-	+	+	-	-	-	-	+	+	-
Q4CVG3	+	+	-	-	-	-	+	-	-	-	-	+	-	-	+	-	+	-	-	-	+	-	-	-	-	-	+
Q586M8	+	-	-	-	-	-	-	-	-	+	+	+	-	+	-	+	-	+	+	+	-	-	-	+	-	+	+
B6KJY2	+	-	-	-	+	-	-	+	+	-	-	-	+	-	-	-	+	+	-	-	+	-	+	-	-	+	-
A8E5P7	+	+	-	+	+	-	-	-	+	+	-	-	+	-	-	-	-	-	+	-	-	+	+	-	+	-	-
Q21526	+	-	+	+	+	+	+	-	-	+	-	+	-	-	+	+	+	-	-	-	-	+	+	+	-	-	-
C1BYU8	+	-	-	+	+	-	-	-	-	+	-	+	-	+	-	-	+	+	+	-	-	+	+	-	+	-	+
B4PMB2	+	+	-	+	-	-	-	-	-	+	-	+	-	+	+	+	-	-	+	+	-	-	+	-	-	+	-
B3ND66	+	+	-	-	-	-	+	-	+	-	-	-	+	-	-	-	-	+	-	-	+	-	-	+	-	-	+
C3ZHD6	+	-	-	-	-	-	-	+	-	+	+	-	+	+	-	-	-	+	-	-	-	-	-	-	+	+	-
B5DQL4	+	-	+	+	+	-	+	-	+	+	-	-	+	-	-	+	-	+	-	-	-	+	-	-	-	-	+
D2W3U5	+	-	-	+	-	-	-	-	-	-	-	+	+	+	+	+	-	-	+	+	+	-	-	+	-	+	-
B5X2I0	+	-	+	+	+	+	+	-	+	+	-	+	-	+	+	+	-	+	-	-	-	+	-	-	-	+	-
B4NI43	+	+	+	-	+	-	-	+	-	+	-	-	+	-	-	-	+	+	-	+	+	-	-	-	+	+	-
B4JZ70	+	+	-	+	-	-	+	+	+	-	-	-	-	-	-	-	-	+	-	-	-	-	-	-	-	-	-
D2VB06	+	+	-	+	-	-	-	-	-	-	-	+	-	+	-	-	+	-	-	-	-	-	-	-	+	-	-
C3Y7G7	+	+	-	-	-	-	-	+	+	-	+	-	+	-	-	-	-	+	-	+	+	-	+	+	-	-	-
Q11120	+	-	-	+	+	-	-	-	+	-	-	-	-	+	+	+	-	+	-	-	+	-	-	-	-	+	-
O74885	+	-	-	+	+	-	-	-	+	+	-	+	-	-	-	-	+	-	-	+	-	-	+	+	-	-	+
P40902	+	-	-	-	-	-	+	-	-	+	+	+	-	+	-	+	-	-	+	+	-	-	-	-	-	+	-
P19791	+	+	+	+	-	+	-	+	-	-	-	-	-	-	+	-	-	+	-	-	-	-	+	-	-	+	-
A5DCB6	+	+	+	+	+	+	+	+	+	+	-	+	-	+	+	+	-	-	+	+	+	+	-	+	+	+	-
O60184	+	+	-	+	-	+	-	-	-	-	-	-	-	-	-	-	+	-	-	-	-	-	-	-	-	-	-
P10281	+	-	-	+	-	-	-	-	+	-	-	-	-	-	-	-	-	-	-	+	-	-	+	-	-	-	-
P50344	+	-	-	+	-	+	-	+	-	+	-	+	+	-	-	-	-	-	-	+	-	-	-	-	+	-	-
A6ZR00	+	-	-	-	-	+	+	-	-	+	-	+	-	+	-	-	-	+	-	-	+	+	-	+	-	-	-
B5VHI2	+	-	-	-	-	+	+	-	-	+	-	+	-	+	-	-	-	+	-	-	+	+	-	+	-	-	-
C7GSJ8	+	-	-	-	-	+	+	-	-	+	-	+	-	+	-	-	-	+	-	-	+	+	-	+	-	-	-
C8Z753	+	-	-	-	-	+	+	-	-	+	-	+	-	+	-	-	-	+	-	-	+	+	-	+	-	-	-
C5DWP4	+	-	-	+	-	-	+	-	-	+	-	-	-	-	-	-	-	+	-	-	+	-	-	-	-	+	-
Q6FPL8	+	-	-	+	-	+	+	-	-	+	-	+	+	+	-	-	-	+	-	-	+	+	-	-	-	-	+
B6JW72	+	-	-	+	+	-	-	-	-	+	-	+	+	-	-	+	-	+	-	-	+	-	-	-	-	-	-
C5DBM5	+	+	+	+	-	+	-	-	-	-	-	-	-	-	-	-	-	+	-	-	+	+	-	-	-	-	-
Q75AN6	+	-	-	+	-	-	-	-	-	-	-	-	+	-	-	+	+	+	-	-	+	+	-	-	-	-	-
A7TNM0	+	+	-	+	-	-	-	+	-	-	-	-	-	-	-	+	-	+	-	+	+	+	+	-	-	-	+
Q6CPJ1	+	-	-	-	-	-	-	-	-	-	+	-	-	-	-	-	-	+	-	+	+	+	-	-	-	-	-
Q6BUX1	+	-	-	-	-	-	-	-	+	-	-	-	+	-	-	-	-	+	-	-	+	-	-	-	-	-	-
C4R797	+	-	-	+	-	-	-	+	+	-	-	-	-	-	-	-	-	+	-	-	+	-	-	-	-	+	-
B9WGK4	+	-	-	+	+	+	+	-	+	-	+	-	-	+	-	-	-	+	-	-	+	-	-	-	-	-	-
C4Y8G8	+	-	-	-	-	+	-	-	+	+	-	-	-	-	-	-	-	+	-	-	+	-	-	+	-	-	-
C4YGT8	+	-	-	-	-	+	-	-	-	-	+	-	-	+	-	-	-	+	-	-	+	-	-	-	-	-	-
Q59P02	+	-	-	-	-	+	-	-	-	-	+	-	-	+	-	-	-	+	-	-	+	-	-	-	-	-	-
A3GF88	+	-	+	-	-	-	-	-	+	-	-	-	-	+	-	-	-	+	-	-	+	-	-	-	-	-	-
Q59P19	+	-	-	-	-	+	-	-	-	-	+	-	-	+	-	-	-	+	-	-	+	-	-	-	-	-	-
A5DQ26	+	+	-	+	-	-	-	-	-	-	-	-	-	+	-	-	-	+	-	-	+	-	+	-	-	+	-
C5MDW2	+	+	-	-	+	-	-	+	-	+	+	-	-	+	-	-	-	+	-	-	+	-	-	-	-	+	-
Q6CDU6	+	-	+	-	-	+	-	-	-	-	-	-	-	-	-	+	+	+	-	-	+	+	+	-	-	-	-
A5E7R6	+	-	+	-	+	-	-	-	-	-	-	-	-	-	-	-	-	+	-	-	+	-	-	-	-	-	-
D4D4Z7	+	+	-	-	+	-	-	-	-	-	-	-	-	+	-	-	-	+	-	-	+	-	+	-	+	+	-
D5GCY9	+	-	-	-	-	+	-	-	+	-	+	-	+	-	-	-	-	+	+	-	+	+	-	+	+	-	-
Q2H5Y7	+	-	-	+	-	-	-	+	+	-	-	-	-	-	-	+	-	+	-	-	+	+	-	-	+	-	-
B8MRT7	+	-	-	-	+	-	+	+	-	-	+	-	-	-	-	+	+	+	-	+	+	+	+	+	+	-	-
D4B1N6	+	+	-	-	+	-	-	-	-	-	-	-	-	+	-	-	-	+	-	-	+	-	+	-	+	+	-
A7E967	+	-	+	-	-	-	+	+	-	-	+	+	-	+	-	+	-	+	-	+	+	-	-	-	-	-	-
Q0UUD7	+	-	+	+	-	+	-	-	-	+	+	-	-	-	-	-	-	+	+	-	+	-	-	-	+	-	-
B6QJV6	+	-	-	-	-	-	-	-	+	-	+	-	-	-	-	+	-	+	+	-	+	+	+	-	+	-	-
C7YH15	+	-	-	-	+	+	-	-	-	-	-	-	-	+	-	+	+	+	-	-	+	-	-	-	-	-	-
Q7SCL7	+	-	-	-	-	-	-	-	-	-	-	-	+	-	+	-	-	+	+	-	+	-	-	-	+	-	-
B8NG06	+	-	-	-	-	+	+	-	-	-	+	-	-	-	+	+	-	+	-	-	+	-	-	-	+	-	-
Q2UE18	+	-	-	-	-	+	+	-	-	-	+	-	-	-	+	+	-	+	-	-	+	-	-	-	+	-	-
C5FYT2	+	+	-	-	+	-	-	+	+	-	-	+	-	+	-	-	-	+	-	-	+	-	-	-	+	-	-
B2AUC4	+	+	-	-	-	-	-	-	+	-	-	-	-	+	-	-	+	+	-	-	+	-	-	-	+	-	-
C0S7B4	+	-	-	-	+	-	-	-	-	-	+	-	-	+	-	-	-	+	-	-	+	-	+	-	+	-	-
C1FZS1	+	-	-	-	+	-	-	-	-	-	+	-	-	+	-	-	-	+	-	-	+	-	+	-	+	-	-
A1DI39	+	-	-	-	+	-	-	-	-	-	+	-	+	-	-	-	-	+	-	+	+	-	+	-	+	-	-
C5P372	+	-	-	+	-	-	-	-	-	-	+	-	-	-	-	+	-	+	-	-	+	-	-	-	+	-	-
C1GT20	+	-	-	-	+	-	-	-	-	-	+	-	-	-	-	-	-	+	-	-	+	-	+	-	+	-	-
B0XU61	+	-	-	-	-	-	-	-	-	-	+	-	+	+	+	-	-	+	-	+	+	-	-	-	+	-	-
Q4X040	+	-	-	-	-	-	-	-	-	-	+	-	+	+	+	-	-	+	-	+	+	-	-	-	+	-	-
Q0CER1	+	-	-	-	+	+	-	-	+	-	-	-	-	+	+	-	-	+	-	-	+	-	-	-	+	-	-
C5JBT2	+	-	-	-	-	-	-	-	+	-	+	-	-	-	+	-	-	+	-	-	+	-	-	-	+	-	-
A1C763	+	-	-	-	+	+	-	-	-	-	+	-	-	-	-	-	-	+	-	-	+	-	+	-	+	-	-
Q5AVX6	+	-	-	-	+	-	+	-	-	-	+	-	-	-	-	+	-	+	+	-	+	-	-	-	+	-	-
C9SJF7	+	-	-	-	-	-	-	-	+	-	-	-	-	-	-	-	-	+	-	-	+	-	+	-	+	-	-
Q4PDG4	+	+	-	-	-	-	+	-	-	+	-	-	+	+	-	-	-	+	-	-	+	-	+	-	-	-	-
B6GYR3	+	-	-	-	+	-	-	-	-	-	-	-	-	-	-	-	-	+	-	-	+	+	-	-	+	-	-
C5GVW9	+	-	-	-	-	-	-	-	+	-	+	-	-	-	+	-	-	+	-	-	+	-	-	-	+	-	-
A6RF89	+	-	-	-	-	-	-	-	-	-	+	+	-	+	-	-	+	+	-	-	+	-	+	-	+	-	-
A2R5C2	+	-	-	-	-	-	-	+	-	-	+	+	+	+	-	-	-	+	-	-	+	-	+	-	+	-	-
C6HR67	+	-	-	-	-	-	-	+	-	-	+	-	-	+	-	-	+	+	-	-	+	-	+	-	+	-	-
C4JHL0	+	-	-	+	-	+	-	+	+	-	+	-	-	-	+	-	-	+	-	-	+	+	+	-	+	-	-
C0P0U2	+	-	-	+	-	-	-	+	+	-	+	-	-	-	-	-	+	+	-	-	+	-	+	-	+	-	-
A8PT98	+	-	+	-	-	+	-	-	+	-	+	+	-	+	-	-	+	+	-	+	+	-	-	-	-	-	+
A8NZ53	+	+	+	-	-	+	-	-	-	+	-	-	+	-	-	-	+	+	-	-	+	-	-	-	-	+	-
Q9P4T5	+	-	+	+	-	+	-	-	-	-	+	+	-	+	+	-	+	-	+	-	+	-	-	-	+	+	-
Q9HEX6	+	-	-	-	-	-	-	-	-	-	-	-	-	+	-	+	+	+	+	-	+	-	+	-	-	-	-
Q5KP66	+	+	-	+	-	-	-	-	-	-	+	-	-	-	-	-	+	+	-	+	+	+	+	-	-	-	-
Q55ZV9	+	+	-	+	-	-	-	-	-	-	+	-	-	-	-	-	+	+	-	+	+	+	+	-	-	-	-
A8NW34	+	+	+	+	-	+	-	-	-	+	+	+	+	-	+	-	+	+	-	-	+	-	+	+	-	-	+
B2WCR8	+	-	-	+	+	-	-	+	-	+	-	+	+	-	-	+	+	+	-	-	+	-	+	-	-	-	+
Q7RYZ9	+	-	-	-	+	-	-	+	-	-	+	+	-	+	+	+	-	-	+	+	+	-	-	+	-	+	+
C5I496	+	+	+	+	-	+	-	+	+	+	-	+	-	+	+	+	+	-	+	+	+	-	+	-	-	+	-
Q66Q78	+	+	+	+	-	+	-	+	+	+	-	+	-	+	+	+	+	-	+	+	+	-	+	-	-	+	-
A8N7D0	+	-	+	+	-	+	-	-	-	+	-	-	+	+	-	+	-	+	-	+	+	+	+	+	+	+	+
Q0UBV9	+	-	+	-	+	-	+	+	-	-	+	+	-	+	-	+	+	+	+	+	-	-	-	-	-	+	+
A1CJR2	+	-	-	-	+	-	-	-	+	+	-	-	+	-	+	+	-	-	-	-	-	-	+	+	-	-	+
Q5KE27	+	-	+	-	-	+	-	-	+	+	-	-	+	+	+	-	-	-	-	+	+	-	+	+	-	-	+
B0XYJ7	+	-	-	-	+	-	-	-	+	+	+	-	+	-	+	-	-	-	-	-	-	-	+	+	-	+	+
Q4WX23	+	-	-	-	+	-	-	-	+	+	+	-	+	-	+	-	-	-	-	-	-	-	+	+	-	+	+
B0DGX1	+	+	+	-	-	+	-	+	-	+	-	-	-	-	+	-	-	-	+	+	+	-	+	+	-	+	+
B2ANX4	+	-	+	+	-	-	-	-	-	+	-	-	-	-	+	-	-	-	-	+	-	-	+	+	-	-	+
A8NLJ7	+	-	+	+	-	+	-	+	-	+	-	+	-	-	+	-	-	+	+	-	+	-	+	+	-	-	+
B6HG42	+	-	-	-	-	-	+	-	-	+	+	-	+	-	+	-	-	-	-	-	-	-	+	+	-	-	+
Q5AT01	+	-	-	-	+	-	-	-	-	+	-	+	-	+	+	-	+	-	-	-	+	-	+	+	-	-	+
Q5B920	+	-	+	-	+	-	-	-	+	+	-	-	+	-	+	+	-	-	-	-	-	-	+	+	-	+	+
C8VSZ2	+	+	-	-	-	-	-	-	-	+	-	+	-	+	+	+	-	-	+	+	+	+	+	+	-	-	+
A1D7Q5	+	-	-	-	+	-	-	-	+	+	+	-	+	-	+	-	-	-	-	-	-	-	+	+	-	+	+
B0YEV6	+	+	+	+	+	-	-	-	-	+	-	-	+	+	+	-	-	-	-	+	-	+	+	+	+	-	+
Q4W934	+	+	+	+	+	-	-	-	-	+	-	-	+	+	+	-	-	-	-	+	-	+	+	+	+	-	+
B8MTH3	+	+	+	-	-	+	+	-	+	+	-	+	+	+	-	-	-	-	-	-	-	-	+	+	-	+	+
C7YR00	+	-	+	-	-	-	+	+	-	-	+	+	-	+	+	+	-	-	+	+	-	+	-	+	-	+	-
Q0CXA0	+	-	-	-	+	-	+	-	-	+	+	-	+	-	+	-	-	-	-	-	-	-	+	+	-	+	+
Q0UPC7	+	-	-	+	-	+	-	-	-	+	+	+	+	+	-	+	+	-	+	+	-	-	-	+	+	+	-
Q5B5S2	+	-	-	+	-	-	-	-	+	-	-	-	-	-	+	+	-	-	-	-	-	-	+	+	-	-	+
A7ELN5	+	-	+	-	+	-	-	-	-	-	+	-	-	+	+	-	+	-	+	-	-	+	+	+	+	-	+
Q6C8R4	+	+	+	+	-	-	-	+	-	+	-	-	-	-	-	+	+	-	-	+	-	+	+	+	+	-	+
B8NY33	+	-	+	-	-	+	-	-	-	-	+	+	+	+	+	+	+	-	+	+	-	-	-	+	-	+	+
B6QJ33	+	+	+	-	-	-	-	-	-	+	-	-	-	-	-	-	-	-	-	-	-	+	+	+	+	-	+
C7ZGZ5	+	-	+	-	-	+	-	-	+	+	-	+	-	+	+	-	-	-	-	-	+	+	+	+	+	-	+
Q2TYJ2	+	-	+	-	-	+	-	-	-	-	+	+	+	+	+	+	+	-	+	+	-	-	-	+	-	+	+
A2QFT1	+	+	-	-	-	-	-	-	+	+	-	+	+	-	+	-	+	+	+	-	-	-	+	+	+	-	+
Q4P7B8	+	-	+	+	-	+	+	+	-	+	-	-	-	-	+	+	-	-	-	-	-	-	+	+	+	+	+
D5GH42	+	-	-	+	-	-	+	-	-	-	+	+	-	+	-	+	-	-	+	+	-	-	-	-	-	+	+
A3GHA6	+	-	+	-	-	-	-	+	+	+	-	-	-	-	+	-	-	-	-	-	-	+	+	+	-	+	+
A8N172	+	-	+	+	-	-	-	-	-	+	-	-	-	-	-	-	+	+	-	-	+	-	+	+	+	-	+
B5BP48	+	-	-	+	-	-	-	+	-	-	-	+	+	+	-	-	-	-	-	-	-	-	+	+	+	+	+
C5FRJ9	+	-	+	+	-	-	+	+	-	-	+	+	+	+	+	+	+	+	+	+	-	+	-	-	+	+	-
B2VWB7	+	-	-	-	-	+	+	-	-	+	+	+	+	+	-	+	-	+	+	+	+	-	-	-	+	+	-
C7ZLD6	+	-	+	+	-	-	-	-	-	+	-	-	-	-	-	-	-	-	-	-	-	-	+	+	-	-	+
Q5BG42	+	-	-	-	-	-	-	-	+	+	-	+	+	-	+	+	-	-	+	+	+	+	+	+	-	-	+
A7EDT8	+	-	-	-	+	+	-	-	-	-	+	+	-	+	+	+	-	-	+	+	-	-	-	-	-	+	-
B8MCB2	+	-	-	-	-	+	+	-	-	+	-	+	+	+	+	+	+	-	+	+	+	-	-	-	-	+	+
B0YAE6	+	+	-	-	+	-	-	+	+	+	+	-	+	+	+	-	-	-	+	-	+	-	+	+	-	-	+
B8N087	+	+	+	-	+	-	+	-	+	+	-	-	+	-	-	-	-	-	-	-	-	+	+	+	+	+	+
Q2UPV2	+	+	+	-	+	-	+	-	+	+	-	-	+	-	-	-	-	-	-	-	-	+	+	+	+	+	+
Q8NIR4	+	-	-	-	+	-	-	+	+	-	-	-	+	-	-	-	-	-	-	-	-	+	-	+	-	-	+
A8N7F3	+	-	+	+	-	+	-	+	-	+	-	-	+	-	+	+	-	-	-	-	-	-	+	+	-	+	+
C7YVZ1	+	-	-	-	-	-	-	-	-	+	-	-	+	-	+	+	-	-	-	-	-	-	+	+	-	-	+
B8NSU0	+	-	+	+	+	-	+	-	-	-	+	+	-	+	-	-	-	-	-	-	-	-	+	+	-	+	+
Q4WBG5	+	+	-	-	+	-	-	+	+	+	+	-	+	+	+	-	-	-	+	-	+	-	+	+	-	-	+
A7F110	+	-	+	+	+	-	+	-	-	+	+	+	+	+	-	+	-	+	+	+	+	-	-	+	+	+	-
D5GMP5	+	-	-	-	-	+	-	-	-	-	-	-	-	-	-	-	+	+	-	-	-	-	+	+	-	-	+
C9SWI6	+	+	+	-	-	-	-	+	-	+	+	+	+	-	+	-	-	-	-	-	-	-	+	+	-	-	+
Q2H6N6	+	+	-	+	-	-	+	+	-	-	-	+	-	+	+	+	-	-	+	+	-	+	-	+	-	+	-
B6QVW8	+	+	+	+	-	+	-	-	+	+	+	+	+	+	-	-	-	-	-	-	-	-	+	+	-	-	+
A8NLK3	+	+	+	+	+	+	-	+	-	+	+	-	-	-	+	-	-	-	-	+	-	-	+	+	+	+	+
A1CCL7	+	-	+	-	+	-	+	-	-	-	-	+	+	+	+	+	-	-	+	+	+	+	-	-	-	+	+
Q5BGW5	+	-	+	-	+	-	+	-	-	-	-	-	+	+	-	-	+	-	-	-	-	+	+	+	-	+	+
B8NKU9	+	-	+	-	-	+	-	-	-	-	+	+	+	+	-	+	-	-	+	+	-	-	-	-	-	+	-
Q2U657	+	-	+	-	-	+	-	-	-	-	+	+	+	+	-	+	-	-	+	+	-	-	-	-	-	+	-
A3GHP5	+	-	+	-	-	-	-	+	-	+	+	-	-	+	+	-	-	+	-	+	-	-	+	+	-	-	+
Q2UL71	+	-	+	-	-	-	-	-	-	-	-	-	+	-	+	-	+	-	+	+	+	+	+	+	+	+	+
B2WIJ4	+	+	+	+	-	-	+	+	-	-	+	+	-	+	+	+	-	-	+	+	-	-	-	+	+	+	+
C9SEC3	+	+	-	-	-	-	-	-	+	-	+	+	-	+	+	+	-	-	+	+	-	-	+	-	+	+	-
B8P8R8	+	-	-	+	-	-	+	+	+	-	-	-	+	-	-	-	+	+	+	-	-	-	+	+	-	-	+
B8N3X4	+	+	+	-	+	-	-	-	-	-	-	-	+	-	+	-	-	-	+	+	-	+	+	+	+	+	+
B2AFB2	+	-	+	+	+	+	+	+	+	+	-	+	-	-	+	-	-	-	-	-	-	+	+	-	+	+	+
B2B7X4	+	-	-	-	+	-	-	-	+	-	-	-	+	-	-	-	+	-	+	+	-	+	-	+	-	-	+
B2AXE5	+	-	-	-	-	-	-	-	-	-	+	+	+	+	+	+	+	+	+	+	-	-	+	-	-	+	-
C9SJL2	+	+	+	-	-	-	+	-	-	-	+	-	-	-	+	-	+	-	+	-	-	+	+	+	-	+	+
C7YYC5	+	-	+	+	+	-	+	-	+	-	-	-	+	-	+	+	+	-	-	+	+	-	+	+	-	+	+
A2R716	+	-	+	-	+	+	-	-	-	+	-	+	+	-	+	-	-	-	-	-	-	-	+	+	-	+	+
Q0TVD9	+	+	+	-	-	+	+	-	+	-	-	+	+	+	+	+	-	+	+	+	-	-	-	-	+	+	-
Q6CDS9	+	-	+	+	+	+	-	+	-	+	-	-	-	-	+	-	-	+	+	+	-	+	+	+	-	-	+
Q0CWB5	+	-	+	-	-	+	-	-	-	-	+	+	-	+	-	+	-	+	+	+	-	-	-	-	+	+	-
Q6BRC5	+	+	+	-	-	-	-	+	+	+	-	-	+	+	+	+	-	-	-	+	-	+	+	+	-	-	+
B8P8R7	+	+	-	-	-	-	-	+	-	-	-	-	+	-	-	-	-	-	-	-	+	+	+	+	-	+	+
A2R468	+	-	-	-	-	+	-	+	+	+	-	+	-	+	+	+	+	-	+	+	-	+	-	-	-	+	-
B6QDE6	+	-	-	-	-	+	+	-	-	-	-	+	+	+	+	+	-	-	+	+	+	-	+	-	-	+	-
B2W6J4	+	-	+	-	-	+	-	+	-	+	+	+	+	+	-	-	-	-	-	-	-	-	+	+	-	-	+
Q6CHD5	+	-	-	-	+	-	-	-	+	-	-	-	+	-	+	-	+	+	+	+	+	+	+	-	+	-	+
B8MIU8	+	-	-	+	+	+	-	+	-	+	+	+	+	+	-	+	-	-	+	+	-	-	+	-	+	+	-
D5G853	+	-	+	+	-	-	-	-	+	+	-	-	-	-	+	-	-	+	-	+	-	+	+	+	-	+	+
A3GHP4	+	+	+	-	-	+	-	+	-	+	+	-	+	-	+	-	+	+	-	+	+	-	+	+	-	-	+
B8MI22	+	+	-	+	-	-	-	-	-	+	-	-	+	-	+	-	-	-	+	-	-	-	+	+	-	-	+
A5DD36	+	+	-	-	-	-	+	-	+	+	-	+	+	-	+	-	+	+	-	-	-	+	+	+	-	+	+
C7YR76	+	-	+	-	+	+	-	-	+	-	-	-	+	-	+	+	-	-	-	-	-	+	-	+	-	+	+
A8NJQ1	+	-	+	-	-	+	-	+	+	+	-	-	+	-	+	-	-	-	+	-	-	-	+	+	-	+	+
A3M0Q0	+	-	-	-	+	-	-	-	+	+	-	-	+	-	+	-	+	+	-	-	-	+	+	+	-	+	-
A8NSQ0	+	-	+	+	-	+	+	+	+	+	+	+	+	+	-	+	+	-	+	+	+	-	+	-	-	+	-
B8PL01	+	-	-	+	-	-	+	+	+	-	-	-	+	-	-	-	+	+	-	-	-	-	+	+	-	-	+
C5MIV1	+	+	+	+	+	+	+	-	+	+	+	+	-	+	+	+	+	+	+	-	+	+	-	-	+	+	+
B2ACM7	+	+	+	+	-	-	+	+	-	+	+	+	+	-	+	+	-	+	-	-	-	-	+	+	+	+	+
D5GCU4	+	+	-	-	+	-	+	+	+	+	-	-	+	-	-	-	-	+	-	-	-	+	+	-	+	+	-
C6H1C5	+	-	-	-	-	-	-	+	+	-	+	+	+	+	-	+	+	-	+	+	-	-	-	+	+	+	+
B2WHP1	+	-	-	+	-	+	+	-	-	-	+	+	+	+	+	+	+	-	+	+	+	-	-	-	-	+	+
Q2U0I6	+	-	-	-	+	-	+	+	-	-	-	-	+	-	-	+	-	+	-	-	-	+	+	+	-	-	-
B8NAN1	+	-	-	-	+	-	+	+	-	-	-	-	+	-	-	+	-	+	-	-	-	+	+	-	-	-	-
Q5B483	+	-	-	-	+	-	+	-	+	-	-	-	+	-	-	-	+	+	-	-	+	+	-	-	-	-	-
C7YL30	+	+	-	+	-	-	-	-	-	-	-	-	-	-	+	-	-	-	-	+	-	+	+	+	-	-	+
C6HKR7	+	-	-	-	-	-	-	-	-	-	+	+	-	+	+	+	-	+	+	+	-	+	-	-	+	+	-
C4QZ81	+	+	-	+	+	-	-	+	+	-	-	+	+	-	+	+	+	+	-	-	-	+	-	-	-	-	+
A5DZF5	+	+	+	+	+	+	-	-	+	+	-	-	-	-	+	+	-	-	-	-	-	-	+	+	+	-	+
B8MNB0	+	-	+	-	-	-	-	-	-	-	-	-	+	-	+	-	+	-	+	-	-	-	+	+	+	+	+
C7ZFY0	+	+	+	-	-	-	-	-	+	+	-	-	-	-	+	-	-	-	-	-	-	+	+	+	-	-	+
B0YEW8	+	-	+	-	+	+	-	-	+	-	+	+	-	+	-	+	+	-	+	+	-	-	+	-	+	+	-
Q4W946	+	-	+	-	+	+	-	-	+	-	+	+	-	+	-	+	+	-	+	+	-	-	+	-	+	+	-
B8MCL4	+	+	+	+	+	+	-	-	-	+	-	+	-	-	+	-	-	+	-	+	-	+	+	+	-	-	+
C7YUK5	+	+	+	-	+	+	-	-	-	+	-	+	-	-	+	-	-	-	-	+	-	+	+	+	-	+	-
A5DE86	+	-	+	-	+	-	-	-	+	+	-	+	+	+	-	+	-	-	-	-	+	+	+	+	-	-	-
Q2U7C2	+	+	-	+	-	-	-	+	-	-	-	+	+	+	-	+	-	-	+	+	-	-	-	+	-	+	+
Q5A3Z4	+	+	-	-	+	-	-	-	+	+	-	+	+	+	-	+	-	-	-	-	+	+	+	+	-	-	-
A7EEB9	+	+	+	-	+	+	-	+	+	+	-	-	+	-	-	-	-	+	-	+	-	+	+	+	+	-	+
B2B2K7	+	+	-	-	+	-	+	-	-	+	+	+	-	-	+	+	-	+	+	+	-	+	+	+	+	-	+
A2R289	+	-	-	+	-	+	-	-	+	-	+	+	-	+	-	+	+	-	+	+	-	-	+	+	+	+	-
A7E6X8	+	-	+	-	-	-	-	-	-	+	-	-	-	-	-	-	+	+	-	-	+	-	+	+	-	-	+
A2Q9Y7	+	+	+	+	-	-	-	-	-	+	-	+	-	-	-	+	+	-	-	-	-	-	+	+	-	+	+
C0NFJ2	+	-	-	-	-	-	-	-	-	-	-	+	-	+	+	+	-	+	+	+	-	+	-	-	+	+	-
A5E3E6	+	+	+	+	+	+	+	-	+	+	+	+	+	+	+	+	+	+	+	+	+	+	+	+	+	+	-
A8NT96	+	-	-	-	+	-	+	-	-	+	-	+	-	-	-	+	-	+	+	+	-	+	+	+	-	-	+
C5GVY4	+	+	+	+	+	+	+	-	+	+	-	+	-	-	+	-	-	-	+	-	-	-	+	-	-	+	+
C5JBR7	+	+	+	+	+	+	+	-	+	+	-	+	-	-	+	-	-	-	+	-	-	-	+	-	-	+	+
Q0CMV5	+	+	-	-	-	-	-	-	+	+	-	+	+	-	+	+	-	-	+	+	-	+	+	+	-	-	+
A6QYW9	+	-	-	-	-	-	-	-	-	-	+	+	-	+	+	+	-	+	+	+	-	+	-	-	+	+	-
Q4P684	+	+	+	+	+	-	+	-	-	-	+	+	+	+	+	+	-	-	+	+	+	+	+	-	-	+	+
Q0CJ27	+	-	-	+	-	-	-	-	-	-	-	+	-	+	-	+	+	+	+	+	-	-	-	-	-	+	+
B9WMT5	+	-	-	-	+	+	-	-	+	+	-	+	+	+	-	+	-	+	-	-	+	+	+	+	-	-	-
A3LS30	+	-	-	-	+	-	-	-	+	+	-	+	+	+	-	+	-	-	+	+	-	+	+	+	-	-	-
Q0CCG5	+	-	+	-	-	+	-	+	-	+	+	+	+	+	-	+	-	-	+	+	-	-	-	-	+	+	-
Q5BHC9	+	-	+	+	-	+	-	-	-	+	+	+	+	+	+	+	-	-	+	+	-	-	-	-	-	+	-
Q6CPJ8	+	-	+	+	-	-	+	+	+	+	-	+	-	+	+	+	+	+	+	+	-	+	+	+	-	-	+
C8VR29	+	-	+	+	-	+	-	-	-	+	+	+	+	+	+	+	-	-	+	+	-	-	-	-	-	+	-
A3LN08	+	+	+	-	-	-	-	+	+	+	-	+	+	+	+	-	+	-	-	-	-	+	+	+	-	-	-
C8V493	+	-	+	-	+	+	+	-	-	+	-	-	+	-	+	+	-	+	-	+	+	+	+	+	-	-	-
B8N848	+	-	-	+	-	-	+	+	-	+	-	+	+	-	+	-	-	-	-	-	+	+	+	+	-	+	+
A1CVE4	+	-	+	-	+	+	-	-	+	-	+	+	-	+	-	+	-	+	+	+	-	-	+	-	+	+	-
Q5KJE7	+	+	+	+	+	-	-	-	-	+	-	-	+	-	-	-	-	-	-	-	-	+	+	+	-	+	+
B6HBA8	+	+	+	-	+	+	-	-	-	+	+	+	+	+	-	+	-	-	-	+	+	+	+	+	+	+	-
B0DA85	+	+	+	-	+	-	-	+	+	-	-	-	-	-	-	+	+	-	-	-	+	+	+	+	-	+	+
B2AN76	+	-	+	-	-	+	-	+	+	+	-	+	-	-	+	-	+	+	-	-	-	+	+	-	-	+	+
Q0TY66	+	+	-	-	-	-	-	-	+	+	+	+	+	+	+	-	-	-	+	-	-	-	+	+	-	-	+
B6HL67	+	+	-	-	-	+	-	-	-	+	-	+	-	+	+	+	-	+	+	+	+	-	-	-	-	+	-
B2WDE9	+	+	-	+	-	-	-	-	-	-	+	+	-	+	-	+	+	-	+	+	+	-	-	-	-	+	+
A7EGR3	+	+	-	-	+	+	-	-	-	-	-	+	+	+	+	+	-	+	+	+	+	-	-	-	+	+	+
Q2UI42	+	-	+	+	-	-	-	-	-	+	-	+	+	-	+	-	-	+	-	+	+	-	+	+	-	+	+
B8N835	+	-	+	+	-	-	-	-	-	+	-	+	+	-	+	-	-	+	-	+	+	-	+	+	-	+	+
Q2GZV5	+	+	-	+	-	-	-	+	-	+	+	-	+	-	+	-	-	+	+	+	-	+	+	+	-	+	+
D5GH13	+	-	-	+	+	-	+	-	+	-	+	+	+	+	-	+	-	-	+	+	-	-	-	-	-	+	-
B2WGA7	+	-	+	+	+	-	-	-	-	+	-	-	+	-	-	+	-	-	-	-	+	+	+	+	-	-	+
C5P5S5	+	-	-	+	-	-	+	+	-	-	+	+	-	+	+	+	-	+	+	+	-	-	+	-	+	+	+
A1DDU6	+	-	-	-	-	+	-	-	-	+	-	+	+	+	-	+	-	-	+	+	-	-	-	-	+	+	-
O94208	+	+	-	-	+	+	+	-	-	+	+	+	+	+	-	-	-	+	+	+	+	+	-	-	+	+	-
A5E377	+	-	-	-	+	-	-	-	+	+	-	+	+	+	-	+	-	+	+	+	+	+	+	+	+	-	-
Q2GY54	+	-	-	-	+	+	-	-	+	+	-	-	+	-	+	-	-	-	-	+	-	+	-	+	-	-	+
Q5BB80	+	+	-	-	+	+	-	-	+	+	+	-	+	-	+	-	-	-	+	-	+	-	+	+	-	-	+
A2QG09	+	-	+	-	-	+	-	+	-	+	+	+	+	+	+	+	-	-	+	+	-	-	+	+	+	+	+
B6QIR9	+	+	+	-	-	-	-	-	-	-	-	+	+	+	+	+	+	-	+	+	-	+	+	+	-	+	+
C4YJB3	+	+	+	+	-	+	-	+	-	+	-	+	-	+	+	+	-	+	-	+	-	-	+	+	+	+	+
C7Z8W1	+	-	-	-	-	-	-	-	-	+	-	+	+	-	+	+	-	-	-	+	-	+	+	+	+	+	+
Q2TW52	+	-	+	+	-	+	+	-	-	-	+	+	-	+	-	+	-	-	+	+	-	-	-	+	-	+	-
Q5ALW5	+	+	+	+	-	+	-	+	-	+	-	+	-	-	+	+	-	+	-	+	-	-	+	+	+	+	+
Q6CH56	+	-	+	-	-	-	-	-	-	+	-	-	+	-	-	+	-	+	-	-	+	+	+	+	+	-	+
B8MT00	+	-	-	-	-	+	-	+	-	+	-	+	+	+	+	+	-	-	-	+	+	-	+	+	+	+	+
C0NZ57	+	-	+	-	-	+	-	+	+	-	+	+	-	+	-	+	+	-	+	+	-	-	-	+	+	+	-
C5MIL4	+	+	-	-	+	-	-	-	+	+	-	+	+	+	-	+	-	-	-	-	+	+	+	+	-	-	-
Q5AUS7	+	-	-	+	-	-	+	+	-	-	+	+	-	+	-	+	-	-	+	+	-	-	-	-	-	+	-
C7ZLC2	+	+	-	-	-	+	-	+	-	-	+	+	-	+	-	+	-	+	+	+	-	-	-	+	-	+	+
C8VK14	+	-	-	-	-	-	-	+	-	-	+	+	-	+	-	+	-	-	+	+	+	-	+	-	+	+	-
B6QWA5	+	-	+	-	-	-	-	+	-	+	-	+	+	+	+	+	-	-	-	+	+	+	+	+	+	-	+
A7EIT9	+	-	+	-	+	+	-	+	+	-	+	-	+	+	-	-	+	-	-	+	+	+	-	+	-	-	+
B6H4N8	+	+	+	-	-	+	-	+	-	-	+	+	-	+	-	+	-	-	+	+	-	-	+	-	-	+	-
A1CGC4	+	+	-	-	-	-	-	-	-	+	-	+	+	-	+	-	+	+	+	+	-	+	+	+	-	+	+
B0CUZ2	+	+	-	-	+	+	+	+	+	-	+	+	+	+	-	+	-	-	+	+	-	-	-	-	-	+	-
B6K6G6	+	+	-	+	+	-	-	-	-	+	-	-	+	+	+	+	-	-	+	+	-	-	+	+	-	-	+
D4AIW9	+	-	+	+	-	-	-	+	-	-	+	+	-	+	+	+	-	+	+	+	-	-	-	-	-	+	+
C5E3H3	+	+	+	-	+	+	+	-	+	+	+	+	+	+	+	-	-	-	+	+	+	-	+	+	+	-	+
A2QBB7	+	-	-	-	-	-	-	+	-	+	-	+	+	+	+	+	-	+	-	+	-	-	+	+	+	-	+
Q6BVE2	+	+	+	+	-	+	-	-	-	+	+	+	-	-	+	-	+	-	-	+	+	+	+	-	+	-	+
C9SHT2	+	-	+	-	+	-	-	-	-	+	+	+	-	+	+	+	-	+	-	+	-	-	+	+	-	+	+
B6QFL7	+	+	+	-	+	+	+	-	-	+	-	+	+	+	-	+	-	-	+	+	+	+	-	-	+	+	-
B3LTC1	+	+	+	+	+	-	+	+	+	+	-	+	-	-	+	+	-	-	-	+	-	+	+	+	-	-	+
B2W1A8	+	-	+	+	-	-	-	-	-	-	+	+	-	+	+	+	-	-	+	+	-	+	-	-	-	+	+
D4D515	+	+	+	-	+	+	-	-	-	+	-	-	-	+	+	+	-	-	-	-	+	-	+	-	+	-	+
B8NJF0	+	-	-	-	+	-	-	+	-	-	+	+	-	+	+	+	-	+	+	+	-	+	+	-	+	+	+
D4B1Q2	+	+	+	-	+	+	-	-	-	+	-	-	-	+	+	+	-	+	+	+	+	-	+	-	+	-	+
Q8J125	+	-	+	+	+	-	+	-	+	-	-	+	+	+	-	+	-	-	+	+	-	+	-	-	+	+	-
Q55QK4	+	+	+	-	-	+	-	-	+	+	-	+	+	+	-	+	+	-	+	+	+	-	-	-	+	+	-
C1GWZ2	+	-	-	-	+	-	+	-	-	-	+	-	+	-	-	+	+	-	-	+	+	+	-	-	-	-	-
Q6BLJ0	+	-	+	+	+	+	+	-	-	+	-	+	-	+	+	+	-	-	-	-	+	+	+	-	+	+	+
C5JIK2	+	-	-	+	-	-	-	+	-	-	+	+	+	+	+	+	-	-	+	+	-	-	-	+	+	+	+
B2WD46	+	-	+	-	+	+	-	-	-	-	+	+	+	+	-	+	+	+	+	+	-	+	-	+	+	+	-
B8N900	+	+	+	-	+	-	-	-	-	+	-	+	-	-	+	-	+	-	-	+	+	-	+	+	+	-	+
B6QN73	+	+	+	-	+	-	-	+	-	+	-	-	+	+	-	-	+	-	-	-	-	-	+	+	-	-	+
Q2UH96	+	+	+	-	+	-	-	-	-	+	-	+	-	-	+	-	+	-	-	+	+	-	+	+	+	-	+
Q55VN6	+	-	-	+	+	+	+	+	+	+	+	+	-	+	+	+	-	+	+	+	+	-	+	-	-	+	-
C1GV37	+	-	+	+	+	+	+	-	-	-	+	+	+	+	+	+	-	+	+	+	-	-	-	-	+	+	-
C5MA76	+	+	-	+	-	-	+	+	+	+	+	-	-	-	+	-	-	+	-	-	-	+	+	+	+	-	+
A1DJX7	+	-	-	+	+	+	-	-	+	+	-	+	-	+	-	+	-	-	+	+	-	+	-	-	-	+	-
A5ABJ5	+	+	+	+	-	-	-	-	-	+	-	+	+	+	-	-	-	+	-	-	-	-	+	+	-	+	+
B0D4T1	+	-	+	+	+	+	+	-	-	+	-	+	-	-	+	-	-	-	-	-	-	-	+	+	-	+	+
B9WAK0	+	+	+	+	-	+	-	+	-	+	-	+	-	+	+	-	-	+	-	+	+	-	+	+	+	-	+
C1GEG9	+	-	+	+	-	+	-	-	-	-	+	+	+	+	+	+	-	+	+	+	-	-	-	-	+	+	-
B6QSF7	+	+	+	-	+	-	+	-	-	-	+	+	+	+	+	+	+	-	+	+	+	-	+	-	+	+	+
Q5KB57	+	+	+	-	+	+	+	-	+	+	-	-	+	-	-	-	-	-	-	-	+	+	+	+	-	-	+
B6GWY4	+	-	+	+	-	+	+	-	-	+	-	+	-	-	+	-	-	-	+	-	+	+	+	+	+	+	+
B8LXW1	+	-	+	-	+	+	+	-	-	+	-	+	+	-	+	-	-	+	+	-	-	-	+	-	-	-	+
B6H6B7	+	-	+	-	-	+	-	-	-	-	+	+	+	+	-	+	+	+	+	-	+	-	+	-	-	+	+
C0SBD9	+	-	+	+	-	+	-	-	-	-	+	+	+	+	+	+	-	+	+	+	-	-	-	-	+	+	-
Q6CG80	+	-	+	+	-	-	-	+	-	+	-	+	+	-	-	-	-	+	-	-	-	+	+	+	-	-	+
C5MFX9	+	-	+	-	+	+	+	-	-	+	-	+	-	+	+	-	-	-	+	-	-	+	+	-	+	-	+
C5GFP1	+	-	-	+	-	-	-	+	-	-	+	+	+	+	+	+	-	-	+	+	-	-	-	+	+	+	+
A8N3F4	+	-	-	-	-	-	-	+	-	+	-	-	+	+	+	-	-	+	-	+	-	-	+	+	-	-	+
C7Z8C5	+	-	-	+	-	-	-	-	-	+	+	+	-	+	-	+	-	-	+	+	-	-	-	-	+	+	-
C8VAH9	+	-	+	-	-	-	-	-	-	+	+	+	+	-	-	-	+	-	-	-	-	-	+	+	-	-	+
Q2UNR5	+	-	-	-	+	-	-	+	-	-	+	+	-	+	+	+	-	+	+	+	-	+	+	-	-	+	+
C4YT61	+	-	+	+	+	+	-	-	-	+	-	-	+	-	+	-	-	-	-	-	+	-	-	-	+	+	+
A7A0K3	+	+	+	+	+	-	+	+	+	+	-	+	-	-	+	+	-	-	-	+	-	+	+	+	-	-	+
C7GND8	+	+	+	+	+	-	+	+	+	+	-	+	-	-	+	+	-	-	-	+	-	+	+	+	-	-	+
Q4WVK9	+	-	+	-	-	+	-	-	-	+	+	+	+	+	+	+	-	-	+	+	-	-	-	-	+	+	-
B0XP96	+	+	+	+	-	-	-	-	-	+	-	+	+	+	-	-	+	-	-	-	-	-	+	+	-	-	+
Q4WR85	+	+	+	+	-	-	-	-	-	+	-	+	+	+	-	-	+	-	-	-	-	-	+	+	-	-	+
A1CBJ3	+	-	-	+	-	+	-	-	-	+	+	+	-	+	+	+	-	+	+	+	-	-	-	-	+	+	-
A6RGU4	+	-	+	+	+	+	+	-	+	+	-	+	+	+	-	-	-	-	+	+	-	+	-	-	+	+	-
Q5A0G4	+	-	+	+	+	+	-	-	-	+	-	-	+	-	+	-	-	-	-	-	+	-	-	-	+	+	+
Q2UP14	+	-	-	+	-	-	-	-	-	+	-	+	-	-	+	+	+	-	-	+	-	+	+	+	+	+	+
Q2U8J5	+	-	+	-	-	+	-	+	-	+	+	+	-	+	-	+	+	+	+	+	-	-	-	-	-	+	-
B8NJC8	+	-	-	+	-	-	-	-	-	+	-	+	-	-	+	+	+	-	-	+	-	+	+	+	+	+	+
C5DWN8	+	-	+	-	+	-	+	-	+	+	-	-	-	+	-	+	-	-	-	+	+	-	+	+	-	+	+
D4D1Z0	+	-	+	+	-	-	-	+	-	-	+	+	-	+	+	+	-	+	+	+	-	+	-	-	-	+	+
B6HL08	+	-	+	+	-	-	-	+	-	+	+	+	+	+	+	+	-	-	-	+	-	-	+	+	-	+	+
B0XPI1	+	-	+	+	+	+	+	-	+	+	+	+	-	-	+	+	-	+	-	+	+	+	-	-	+	-	-
Q4WJF3	+	-	+	+	+	+	+	-	+	+	+	+	-	-	+	+	-	+	-	+	+	+	-	-	+	-	-
C5K087	+	-	-	-	-	+	-	-	-	-	-	+	+	+	+	+	+	-	+	+	+	-	-	-	+	+	-
C5GLA6	+	-	-	-	-	+	-	-	-	-	+	+	+	+	+	+	+	-	+	+	+	-	-	-	+	+	-
A1D150	+	+	+	+	-	-	-	+	-	+	-	+	+	-	-	-	+	-	-	-	-	-	+	+	-	-	+
A2QNE4	+	-	-	+	+	+	+	-	-	-	-	-	+	-	+	+	+	+	+	-	+	+	+	-	+	-	+
B0Y1I7	+	-	-	-	-	-	-	+	-	-	-	+	-	+	+	+	+	-	+	+	+	-	-	-	-	+	-
C8ZCR9	+	+	+	+	+	-	+	+	+	+	-	+	-	-	+	+	-	-	-	+	-	+	+	+	-	-	+
Q0CME2	+	-	-	+	+	-	-	+	-	-	+	-	-	-	+	+	+	-	-	+	-	+	-	-	+	-	-
Q5Y238	+	+	+	+	+	-	+	-	+	-	-	+	+	+	-	+	+	-	+	+	+	+	-	-	+	+	-
Q5Y271	+	+	+	+	+	-	+	-	+	+	-	+	+	+	-	+	+	-	+	+	+	+	-	+	+	+	-
Q55ZW8	+	+	+	-	+	+	-	-	-	+	+	+	-	-	+	+	+	-	-	+	-	+	+	+	+	-	+
Q5KKK2	+	-	-	+	+	+	+	+	+	+	-	+	-	+	+	+	-	+	+	+	+	-	+	-	-	+	-
C5DLE3	+	+	+	-	-	+	-	+	+	+	-	+	-	-	+	-	+	-	-	-	-	+	+	-	-	-	+
D1MBL7	+	+	+	+	+	+	+	-	-	-	-	+	-	+	+	+	-	-	+	+	-	+	-	-	-	+	-
C5DBL9	+	-	-	-	-	+	+	-	+	+	-	+	-	+	+	+	-	+	-	+	+	+	+	+	-	-	+
B9WHK8	+	+	+	+	+	+	+	-	-	+	-	+	+	-	+	+	-	+	-	-	+	+	+	-	+	+	-
C7YLE3	+	-	+	+	+	-	-	-	-	+	-	+	+	-	-	-	-	-	-	-	-	-	+	+	-	+	+
Q5KFL2	+	+	+	-	-	+	-	-	+	+	-	+	+	+	-	+	+	-	+	+	+	-	-	-	+	+	-
B8MDJ3	+	+	+	+	+	+	+	-	-	+	-	+	+	+	+	-	-	-	+	+	-	+	-	-	+	+	-
Q5KP77	+	-	+	-	+	+	-	-	-	+	+	+	-	-	+	+	-	-	-	+	-	+	+	+	+	-	+
C5FDM5	+	-	+	-	-	+	+	-	-	+	-	+	+	-	+	+	-	+	-	+	+	+	+	+	+	-	+
Q5ARA5	+	-	-	+	+	+	-	+	-	+	-	+	+	+	-	+	+	+	+	+	-	+	-	+	+	+	-
A2QQU4	+	+	-	+	+	-	-	-	-	+	+	+	-	+	-	+	-	-	+	+	-	-	-	-	-	+	-
B0Y1F4	+	-	+	-	-	+	-	-	-	+	+	+	+	+	+	+	-	-	+	+	-	-	-	-	+	+	-
C5P5U8	+	-	-	-	-	-	+	-	-	+	+	+	-	+	+	+	+	+	+	+	-	+	-	-	+	+	+
B0CNM5	+	-	-	-	-	-	-	-	-	+	-	+	+	+	+	-	+	+	+	+	+	+	+	+	-	-	+
B6Q1A9	+	-	-	-	+	-	-	-	-	-	-	+	+	+	+	+	-	+	+	+	+	+	-	+	-	+	-
C5M5W4	+	+	+	+	-	+	-	-	-	+	-	+	-	+	+	+	-	-	-	+	-	-	+	+	-	-	+
B9WJZ0	+	+	+	-	+	+	-	-	-	+	-	-	+	+	+	-	+	+	-	+	+	-	-	+	+	+	+
A1CTW3	+	-	+	-	+	-	-	-	-	+	-	-	+	-	+	+	-	+	-	-	+	-	+	+	-	+	+
A3LY61	+	+	+	+	+	+	+	-	-	+	-	+	-	+	+	-	-	-	+	+	-	-	+	-	+	+	+
B6QK04	+	-	+	-	+	+	+	-	-	+	+	+	-	-	+	-	-	-	-	-	-	-	+	-	-	-	+
B0CV18	+	+	-	-	+	+	-	-	-	+	-	+	+	+	+	+	+	-	+	+	+	-	-	+	-	+	-
B2WEF8	+	-	+	+	+	+	+	-	-	+	-	+	-	+	+	+	-	-	-	-	+	+	-	+	+	+	-
Q9ZWQ9	+	+	+	-	+	-	-	+	-	-	+	+	-	+	-	+	+	+	+	+	-	-	-	-	-	+	-
Q7XZQ6	+	-	-	-	+	-	-	-	-	+	+	+	-	+	-	+	-	+	+	-	-	-	-	-	-	+	-
Q9M547	+	-	+	-	-	-	-	+	-	-	+	+	+	+	+	+	-	-	+	-	-	-	-	-	-	+	-
Q96330	+	-	-	-	-	-	-	-	-	-	+	+	+	+	+	+	-	-	+	-	-	+	-	-	-	+	+
Q07512	+	-	+	-	-	+	-	+	-	+	+	+	-	+	-	+	-	-	+	-	-	-	+	-	-	+	+
P51091	+	-	-	-	-	-	-	+	+	+	+	+	+	+	-	+	-	-	+	+	+	-	+	-	-	+	+
Q9XHG2	+	-	+	-	-	-	-	-	-	-	+	+	-	+	-	+	+	-	+	-	-	-	-	+	+	+	-
Q41452	+	+	+	+	+	+	+	+	-	+	-	+	+	+	+	+	-	-	+	-	-	-	+	+	-	+	+
O04274	+	-	+	+	-	+	-	-	+	-	+	+	+	+	+	+	-	-	+	+	+	-	+	-	-	+	+
P10967	+	+	-	-	+	-	-	-	-	-	+	+	-	+	-	+	-	-	+	-	-	+	+	-	-	+	+
O04847	+	+	-	+	-	-	-	-	-	-	+	+	+	+	+	+	-	-	+	-	-	+	+	+	-	+	+
P51092	+	-	+	-	-	-	+	+	+	-	+	+	+	+	-	+	-	-	+	-	-	-	+	-	-	+	-
Q9LSW6	+	-	+	-	-	+	-	-	-	-	+	+	+	+	-	+	+	-	+	-	-	+	-	+	-	+	-
P51093	+	-	-	-	-	-	-	-	+	+	+	+	+	+	-	+	-	-	+	+	-	-	+	+	+	+	+
Q9LSW7	+	-	+	-	-	+	-	-	-	-	-	+	-	+	-	+	+	-	+	-	-	-	+	-	-	+	+
P93821	+	-	+	-	-	+	-	+	-	+	-	+	-	+	-	+	-	+	+	-	-	+	+	+	+	+	+
Q9LTH8	+	-	+	-	+	+	-	+	-	-	+	+	-	+	+	+	-	-	+	+	+	-	-	-	+	+	+
Q43383	+	+	+	-	-	+	-	+	-	-	+	+	-	+	+	+	-	-	+	-	-	+	+	+	+	+	+
Q9LTH7	+	-	+	-	+	-	-	-	+	-	-	+	+	+	-	+	+	-	+	+	-	+	-	+	+	+	+
P93824	+	-	+	-	-	+	-	-	-	-	-	+	+	+	-	+	+	-	+	-	-	-	-	-	-	+	+
Q9C5K7	+	+	-	-	-	-	-	+	-	-	+	+	-	+	+	+	-	-	+	+	-	-	-	-	-	+	+
Q9M2C4	+	+	-	-	-	-	-	-	-	-	+	+	-	+	-	+	-	-	+	+	-	+	-	+	-	+	+
Q94A78	+	-	+	-	-	+	-	+	-	-	+	+	-	+	-	+	+	-	+	-	-	+	+	-	-	+	+
P31237	+	+	-	+	-	+	+	-	-	-	+	+	-	+	-	+	-	+	+	+	-	-	-	-	+	+	-
Q39705	+	-	+	+	-	+	-	-	+	-	+	+	-	+	-	+	-	-	+	-	-	+	-	-	+	+	-
Q8H1S4	+	-	-	-	-	-	-	-	-	+	+	+	+	+	+	+	+	+	+	+	-	-	-	+	-	+	+
Q8S932	+	-	+	-	-	+	-	-	+	+	-	+	+	+	-	+	-	-	+	-	-	-	-	-	-	+	-
P19464	+	-	-	+	-	+	-	-	+	-	+	+	-	+	-	+	-	-	+	+	+	-	-	-	+	+	-
Q08507	+	-	-	+	+	+	+	+	-	-	+	+	-	+	-	+	-	-	+	-	-	-	-	-	-	+	-
D4N501	+	-	-	+	-	-	-	-	-	+	-	+	+	+	-	+	-	-	+	+	+	-	+	-	+	+	+
Q05963	+	-	-	+	+	-	-	-	+	-	-	+	-	+	-	+	+	-	+	+	-	+	+	-	+	+	-
Q84MB3	+	-	+	-	-	+	-	+	-	-	+	+	-	+	+	+	+	-	+	-	+	+	-	+	-	+	+
Q0J1C1	+	-	-	-	+	-	-	-	-	+	+	+	+	+	-	+	-	-	+	-	-	+	+	+	-	+	-
P24157	+	-	+	+	+	-	+	-	-	+	+	+	+	+	-	+	-	-	+	+	-	-	-	-	-	+	-
Q08508	+	-	-	+	-	+	+	-	-	+	+	+	+	+	-	+	-	-	+	-	-	-	-	-	-	+	-
P54847	+	-	-	+	-	-	-	-	+	-	+	+	+	+	-	+	-	-	+	+	+	-	-	-	+	+	-
A2Z1W9	+	-	-	-	+	+	-	-	-	+	+	+	+	+	-	+	-	-	+	-	-	-	-	-	-	+	-
O65378	+	+	-	-	-	-	-	-	-	-	+	+	-	+	-	+	-	-	+	+	-	-	-	-	-	+	-
P31528	+	+	+	+	-	+	-	-	-	-	-	+	-	+	-	+	-	-	+	+	-	-	-	-	-	+	-
P05116	+	-	+	-	-	+	+	-	-	+	+	+	-	+	-	+	-	-	+	-	-	-	-	-	-	+	-
P07920	+	-	+	-	+	-	-	+	+	-	+	+	-	+	+	+	-	-	+	+	-	+	-	-	+	+	+
Q08506	+	-	+	-	-	-	+	-	-	+	-	+	+	+	-	+	-	-	+	+	-	-	-	-	-	+	+
P41213	+	-	-	-	-	+	-	-	+	+	-	+	-	+	+	+	-	-	+	-	-	-	+	-	-	+	-
Q06588	+	-	-	-	+	+	-	+	-	-	+	+	-	+	-	+	-	+	+	-	+	-	-	-	-	+	-
Q9FR99	+	-	-	-	-	+	-	+	-	+	-	+	-	+	+	+	-	+	+	+	-	+	-	-	+	+	-
Q7XZQ7	+	-	+	-	+	+	-	-	-	+	-	+	-	+	-	+	+	-	+	+	-	+	+	+	+	+	-
Q9S818	+	-	-	-	+	-	-	+	-	-	-	+	-	+	-	+	+	+	+	+	-	+	+	-	-	+	+
Q9SKK4	+	-	-	-	+	-	+	+	-	-	-	+	-	+	-	+	-	+	+	+	-	+	-	-	+	+	+
P31239	+	-	-	-	+	+	+	-	-	-	+	+	-	+	-	+	-	-	+	+	-	-	+	-	+	+	-
Q7XZQ8	+	-	-	-	+	-	-	-	+	-	-	+	-	+	-	+	+	-	+	+	-	+	-	-	-	+	+
Q39224	+	+	-	+	-	-	-	-	-	+	-	+	-	+	+	+	-	-	+	+	+	-	+	-	-	+	-
P28038	+	+	-	+	+	-	-	-	-	-	+	+	-	+	-	+	+	-	+	+	+	+	+	-	+	+	-
Q04644	+	-	-	+	-	-	+	-	-	-	+	+	-	+	-	+	-	+	+	-	-	-	-	-	-	+	-
Q05964	+	-	-	-	+	-	-	-	+	+	-	+	-	+	-	+	+	+	+	+	+	+	+	-	+	+	+
Q06942	+	-	+	-	+	+	-	-	-	-	-	+	+	+	-	+	+	-	+	+	-	+	+	-	+	+	-
Q40061	+	-	+	-	-	-	-	-	-	-	+	+	-	+	+	+	+	+	+	+	-	-	-	+	+	+	+
P31238	+	-	+	+	+	+	-	-	+	-	+	+	-	+	-	+	-	-	+	-	-	-	-	-	+	+	-
Q41931	+	-	-	-	-	-	-	-	+	-	-	+	+	+	-	+	-	-	+	-	-	-	+	-	-	+	-
Q43792	+	+	-	-	-	-	+	+	-	+	+	+	-	+	-	+	-	-	+	+	-	-	-	-	-	+	-
P41090	+	-	-	-	+	-	-	+	-	-	-	+	-	+	-	+	+	-	+	-	-	+	+	+	+	+	-
O48882	+	+	-	+	-	+	-	-	+	+	+	+	-	+	-	+	-	+	+	+	+	-	-	+	-	+	-
Q0WPW4	+	+	-	-	-	+	-	-	+	+	-	+	+	+	-	+	+	-	+	+	-	+	+	-	-	+	-
Q9MB94	+	+	-	-	-	-	+	-	-	-	-	+	-	+	-	+	-	-	+	-	-	-	-	-	-	+	-
Q00985	+	-	+	-	+	+	+	-	+	+	+	+	+	+	-	+	-	+	+	+	-	-	-	-	+	+	-
Q9ZQZ1	+	+	-	+	+	-	-	+	+	-	+	+	+	+	-	+	-	+	+	+	-	-	-	-	+	+	-
Q09052	+	+	-	-	-	-	+	-	+	-	-	+	-	+	-	+	-	-	+	-	-	+	-	-	-	+	-
Q9ZUN4	+	-	-	+	-	+	-	-	-	+	-	+	+	+	-	+	-	+	+	-	+	-	-	+	-	+	-
Q40062	+	-	+	-	-	+	+	-	+	+	-	+	-	+	-	+	-	+	+	+	+	-	-	-	-	+	-
Q9LIG0	+	+	+	-	-	+	+	+	+	+	-	+	+	+	+	+	-	-	-	+	-	-	+	+	+	-	+
A2A1A0	+	-	-	-	-	-	+	-	-	+	-	+	-	+	-	+	-	-	+	-	+	+	-	-	-	+	-
Q2QM17	+	+	-	+	-	+	-	+	-	-	-	+	-	+	-	+	+	+	+	-	+	+	-	+	-	+	+
Q0WWD6	+	+	-	+	+	-	-	+	+	-	+	+	-	+	-	+	-	-	+	+	+	+	+	-	-	+	+
O04277	+	+	+	-	+	-	+	+	-	-	+	+	-	+	-	+	+	-	+	+	-	+	-	-	+	+	+
Q9LD21	+	+	+	-	+	-	+	+	-	-	+	+	-	+	-	+	+	-	+	+	-	+	-	-	+	+	+
P93473	+	+	+	-	+	-	+	+	-	-	+	+	-	+	-	+	+	-	+	+	-	+	-	-	+	+	+
B0FYE8	+	-	+	-	+	+	-	-	+	+	+	+	-	+	+	+	+	-	+	-	-	+	-	-	-	+	-
Q7Y0R2	+	+	-	+	+	-	-	+	+	-	+	+	-	+	-	+	-	-	+	+	+	+	+	-	-	+	+
B2CNC8	+	-	-	+	+	-	-	+	-	+	+	+	-	+	-	+	+	-	+	+	-	-	+	-	-	+	+
Q0PKW7	+	-	-	+	+	-	-	+	-	+	+	+	-	+	-	+	+	-	+	+	-	-	+	-	-	+	+
B9INW9	+	+	-	+	+	-	+	-	-	-	-	+	-	+	-	+	-	+	+	-	-	-	-	+	-	+	-
Q2PGC6	+	-	+	+	-	-	-	+	+	-	-	+	+	+	-	+	-	-	+	-	-	+	-	-	-	+	-
Q84KJ1	+	+	-	+	+	-	-	+	+	-	+	+	-	+	-	+	-	-	+	+	-	-	+	-	-	+	+
Q84KJ0	+	+	-	+	+	-	-	+	+	-	+	+	+	+	+	+	+	-	+	+	-	-	+	-	-	+	+
Q2PHJ7	+	-	-	-	+	-	-	+	-	+	+	+	+	+	+	+	-	-	+	-	-	+	-	-	-	+	-
A5C292	+	-	-	-	+	-	-	+	-	+	+	+	+	+	+	+	-	-	+	-	-	+	-	-	-	+	-
B9N5C0	+	+	-	+	+	+	-	-	-	-	+	+	-	+	-	+	-	-	+	-	-	-	-	+	-	+	-
Q4VQ74	+	-	-	+	-	-	-	+	-	+	+	+	-	+	-	+	+	-	+	+	+	+	+	+	-	+	+
Q6DTI1	+	-	+	-	+	+	-	+	-	+	+	+	-	+	+	+	-	+	+	-	+	+	-	-	-	+	+
B9VMA8	+	-	+	+	-	-	-	+	-	+	+	+	+	+	+	+	-	+	+	-	+	-	-	-	-	+	-
Q84TM1	+	-	+	-	+	+	-	+	-	+	+	+	-	+	+	+	-	+	+	-	+	+	-	-	-	+	+
Q9XJ43	+	+	+	+	-	-	+	+	-	-	+	+	-	+	-	+	+	+	+	-	-	+	+	+	-	+	+
Q6BEG8	+	-	+	-	-	-	-	-	-	-	+	+	-	+	-	+	-	-	+	-	-	-	-	-	-	+	-
B9GEI2	+	-	+	+	-	-	-	-	+	-	-	+	-	+	+	+	-	-	+	-	-	-	+	+	+	+	-
Q2PHK5	+	-	-	-	-	+	+	-	-	+	+	+	+	+	+	+	-	-	+	-	-	-	-	-	-	+	-
B1GV57	+	-	-	-	-	-	-	-	-	-	+	+	+	+	+	+	-	-	+	-	-	+	-	-	-	+	+
B1GV59	+	-	-	-	-	-	-	-	-	-	+	+	+	+	+	+	-	-	+	-	-	+	-	-	-	+	+
B1GV63	+	-	-	-	-	-	-	-	-	-	+	+	+	+	+	+	-	-	+	-	-	+	-	-	-	+	+
A9PE62	+	-	-	-	-	+	-	-	-	-	+	+	-	+	-	+	-	-	+	-	-	+	+	+	-	+	-
Q6T6I0	+	+	+	+	-	-	-	-	+	-	-	+	-	+	+	+	-	-	+	-	-	-	+	+	-	+	-
B9GWQ8	+	+	+	+	-	-	-	-	+	-	-	+	-	+	+	+	-	-	+	-	-	-	+	+	-	+	-
Q1PHN5	+	-	+	+	+	-	-	-	-	-	-	+	+	+	+	+	-	+	+	-	-	-	+	-	-	+	+
A5BWA8	+	-	+	+	-	-	-	+	-	-	-	+	-	+	-	+	+	+	+	-	-	+	-	+	-	+	+
A2IBI0	+	-	+	+	-	-	-	+	-	+	+	+	-	+	-	+	-	+	+	+	+	+	-	-	-	+	+
B7SFQ1	+	-	-	-	-	-	-	-	-	-	+	+	+	+	+	+	-	-	+	-	-	+	-	-	-	+	+
C1E0F5	+	+	+	-	+	-	-	-	+	+	-	-	-	+	+	-	-	+	-	-	+	-	+	-	-	+	-
Q19PX8	+	+	+	-	+	+	+	-	-	+	-	+	-	+	-	+	+	+	+	+	-	-	+	-	-	+	+
A5B9J3	+	+	+	-	+	+	+	-	-	+	-	+	-	+	-	+	+	+	+	+	-	-	+	-	-	+	+
Q2PHK4	+	-	-	-	-	-	-	+	-	+	-	+	+	+	+	+	+	+	+	-	-	+	+	-	-	+	-
Q6V0J1	+	-	-	+	-	-	-	+	-	+	+	+	-	+	-	+	+	-	+	-	-	+	-	+	-	+	+
A9ZMJ0	+	-	+	-	+	-	-	-	-	-	-	+	+	+	+	+	-	+	+	-	-	-	+	-	+	+	+
A5BWA7	+	-	-	-	-	-	-	+	-	+	-	+	+	+	+	+	+	-	+	-	-	+	+	-	-	+	-
A9LPB1	+	-	+	-	+	+	+	-	-	+	-	+	+	+	-	+	-	-	+	+	-	-	-	-	-	+	-
Q2XP01	+	-	+	-	-	-	-	+	-	+	-	+	-	+	-	+	-	+	+	+	+	+	+	-	-	+	-
A9LPB0	+	-	+	-	+	+	+	-	-	+	-	+	+	+	-	+	-	-	+	+	-	-	-	-	-	+	-
Q0ZBL9	+	+	-	+	-	-	-	-	-	+	+	+	-	+	-	+	-	+	+	-	-	+	-	+	-	+	-
Q84QS6	+	-	-	+	-	+	-	-	+	-	+	+	+	+	-	+	-	-	+	+	+	-	+	-	-	+	-
C6TAM7	+	+	-	+	-	+	-	+	+	+	+	+	-	+	-	+	-	+	+	-	-	-	+	-	-	+	-
D3XFG2	+	+	+	-	-	-	-	+	-	-	+	+	-	+	-	+	-	+	+	+	-	-	+	-	-	+	-
A5HUP4	+	+	+	+	-	+	-	-	+	+	-	+	-	+	-	+	-	-	+	+	-	-	+	-	-	+	+
D3XFG1	+	+	+	-	-	-	-	+	-	-	+	+	-	+	-	+	-	-	+	+	-	-	+	-	-	+	-
A8CGG3	+	+	-	+	-	-	-	-	+	-	+	+	-	+	-	+	-	+	+	+	-	-	+	-	-	+	+
A3A099	+	-	+	-	-	-	-	-	-	-	+	+	-	+	-	+	-	-	+	+	-	-	-	-	-	+	+
C0LUV3	+	+	+	+	-	+	+	+	-	+	-	+	+	+	+	+	-	-	+	-	-	-	+	+	-	+	+
Q8VXL2	+	-	+	-	+	+	+	-	-	+	-	+	-	+	-	+	+	+	+	-	-	+	+	-	-	+	+
Q5MG47	+	-	+	-	-	+	+	+	-	-	-	+	-	+	-	+	+	-	+	+	+	-	+	-	-	+	-
Q3S684	+	+	-	-	-	-	-	+	+	+	+	+	+	+	-	+	-	-	+	-	+	-	+	-	-	+	+
C3UZH3	+	-	-	-	-	-	-	+	+	+	+	+	+	+	-	+	-	-	+	+	+	-	+	-	-	+	+
Q2EGB7	+	-	-	-	-	-	-	+	+	+	+	+	+	+	-	+	-	-	+	+	+	-	+	-	-	+	+
B4XF36	+	+	+	+	-	+	-	-	+	+	+	+	-	+	-	+	-	-	+	-	+	-	+	-	-	+	+
B4XF37	+	+	+	+	-	+	-	-	+	+	+	+	-	+	-	+	-	-	+	-	+	-	+	-	-	+	+
B9GKR6	+	+	-	-	-	-	-	-	+	+	+	+	-	+	-	+	-	-	+	+	-	-	-	-	+	+	+
A9PHZ9	+	-	-	-	-	-	-	-	+	+	+	+	-	+	-	+	-	-	+	+	-	-	-	-	+	+	+
A0EKE8	+	-	-	-	-	-	-	+	+	+	+	+	+	+	-	+	-	-	+	+	+	-	+	-	-	+	+
Q5ZFF1	+	-	+	-	+	+	+	-	+	-	-	+	-	+	+	+	+	-	+	-	-	+	+	-	-	+	+
A0EKE7	+	-	-	-	-	-	-	-	-	-	+	+	-	+	-	+	+	-	+	-	-	-	-	-	+	+	-
Q9SP50	+	-	+	-	-	+	+	+	+	+	-	+	-	+	-	+	-	-	+	+	+	-	+	-	+	+	-
Q1AE45	+	-	+	-	+	-	+	-	-	-	+	+	-	+	+	+	+	-	+	+	-	+	-	-	-	+	+
O22606	+	+	+	+	-	+	-	-	+	+	+	+	-	+	-	+	-	-	+	-	+	-	+	-	-	+	+
Q9SP49	+	-	+	-	-	+	+	+	+	+	-	+	-	+	+	+	-	-	+	+	-	-	+	-	+	+	+
Q8L5N4	+	-	-	-	-	-	-	+	+	+	+	+	+	+	-	+	-	-	+	+	+	-	+	-	+	+	+
C6ZIF9	+	-	-	-	+	-	+	+	-	+	+	+	+	+	-	+	+	-	+	-	-	+	-	+	-	+	+
O22583	+	-	-	-	+	+	-	+	+	-	+	+	-	+	-	+	+	+	+	+	+	+	+	-	+	+	+
Q5ZFI9	+	-	+	-	+	+	+	-	+	-	-	+	-	+	+	+	+	+	+	+	-	+	+	-	-	+	+
Q8RVP0	+	-	-	+	-	-	+	-	-	-	-	+	-	+	-	+	-	-	+	-	+	-	-	+	-	+	-
A2IBH2	+	+	-	-	-	-	-	-	+	-	+	+	-	+	-	+	-	-	+	+	-	+	+	+	-	+	+
B9STI0	+	-	+	-	-	-	-	-	-	-	-	+	+	+	-	+	+	+	+	+	-	-	+	+	+	+	+
Q5ZFI0	+	-	+	-	+	+	+	-	+	-	-	+	-	+	-	+	+	+	+	-	-	+	+	-	-	+	+
B4XF35	+	+	+	+	-	+	-	-	+	-	+	+	-	+	+	+	-	-	+	-	+	-	+	-	-	+	+
D5KUG0	+	+	-	+	-	-	-	-	+	-	+	+	+	+	-	+	-	-	+	+	+	+	+	+	-	+	+
B9I4H1	+	-	+	-	+	-	+	-	-	-	-	+	-	+	+	+	+	-	+	+	-	+	-	-	-	+	+
Q01F03	+	-	-	-	-	-	-	-	-	+	-	-	+	+	-	-	-	+	+	+	+	-	+	-	+	+	+
Q5ZFH3	+	-	+	-	+	+	+	-	-	-	-	+	-	+	-	+	+	+	+	+	-	+	+	-	-	+	+
A4URE7	+	-	-	+	-	-	+	-	-	-	-	+	-	+	-	+	-	-	+	-	+	-	-	+	-	+	-
Q5ZFG1	+	-	+	-	+	+	+	-	+	-	-	+	-	+	+	+	+	+	+	+	-	+	+	-	-	+	+
Q9ZQS9	+	-	+	+	-	-	-	-	+	-	+	+	+	+	-	+	-	-	+	-	+	+	+	+	-	+	+
B9RJ53	+	-	+	-	-	+	+	-	-	+	-	+	-	+	-	+	-	-	+	+	-	-	-	-	-	+	+
Q5ZFH7	+	-	+	-	+	+	+	-	-	-	-	+	-	+	-	+	+	-	+	-	-	+	+	-	-	+	+
B0ZTA6	+	+	-	-	+	+	-	+	-	-	+	+	-	+	-	+	-	-	+	+	+	+	+	-	+	+	-
Q5ZFG5	+	-	+	-	+	+	+	-	-	-	-	+	-	+	-	+	+	+	+	-	-	+	+	-	-	+	+
Q5ZFH1	+	-	+	-	+	+	+	-	-	-	+	+	-	+	-	+	+	-	+	-	-	+	+	-	-	+	-
Q5ZFG3	+	-	+	-	+	+	+	-	-	-	-	+	-	+	-	+	+	+	+	-	-	+	+	-	-	+	+
Q5ZFI6	+	-	+	-	+	+	+	-	-	-	-	+	-	+	-	+	+	-	+	-	-	+	+	-	-	+	+
Q84V01	+	-	-	+	+	+	-	+	-	+	+	+	-	+	-	+	-	-	+	+	+	+	+	-	+	+	+
Q5ZFI5	+	-	+	-	+	+	+	-	+	-	-	+	-	+	+	+	+	+	+	-	-	+	+	-	-	+	+
Q59J01	+	-	+	+	-	+	-	+	-	+	+	+	-	+	-	+	-	-	+	-	-	+	-	+	+	+	+
Q5ZFH0	+	-	+	-	+	+	+	-	+	-	-	+	-	+	+	+	+	-	+	-	-	+	+	-	-	+	+
Q9LEA6	+	-	+	-	+	+	+	-	+	-	-	+	-	+	+	+	+	-	+	-	-	+	+	-	-	+	+
Q9SXS4	+	-	+	-	-	-	-	-	+	-	+	+	+	+	-	+	-	-	+	-	+	+	+	+	-	+	+
C6KE49	+	+	+	-	-	+	-	-	+	-	+	+	-	+	-	+	-	-	+	-	+	-	+	-	-	+	+
Q5ZFE9	+	-	+	-	+	+	+	-	+	-	-	+	-	+	+	+	+	+	+	-	-	+	+	-	-	+	+
B9RJ55	+	-	+	+	+	-	-	-	-	+	+	+	-	+	+	+	+	-	+	-	-	-	-	-	-	+	+
Q52T39	+	-	-	-	-	-	-	-	-	-	+	+	-	+	-	+	+	-	+	-	-	+	-	-	+	+	-
O80417	+	+	+	+	+	+	+	-	-	+	-	+	-	+	-	+	+	+	+	-	-	+	+	-	-	+	+
Q5ZFG9	+	-	+	-	+	+	+	-	-	-	-	+	-	+	-	+	+	-	+	-	-	-	+	-	-	+	+
Q6PLS2	+	-	+	-	+	+	-	-	+	-	-	+	-	+	-	+	+	-	+	-	-	+	+	-	-	+	+
Q5UL09	+	-	+	-	-	+	-	-	+	-	+	+	+	+	-	+	-	-	+	+	+	-	+	-	-	+	+
Q5UL08	+	-	+	-	-	+	-	+	+	-	+	+	+	+	-	+	-	-	+	+	+	-	+	-	-	+	+
B5TK06	+	-	+	-	-	-	+	-	+	-	+	+	+	+	-	+	-	-	+	-	-	-	+	-	-	+	+
Q5ZFI8	+	-	+	-	+	+	+	-	-	-	-	+	-	+	-	+	+	-	+	-	-	+	+	-	-	+	+
Q5ZFH8	+	-	+	-	+	+	+	-	+	-	-	+	-	+	+	+	+	+	+	-	-	+	+	-	-	+	+
Q0EDG6	+	+	-	-	+	+	-	+	-	+	-	+	-	+	+	+	-	+	+	-	-	+	-	-	-	+	+
Q93WH9	+	+	+	+	-	+	-	-	+	-	+	+	-	+	-	+	-	-	+	-	+	-	+	-	-	+	+
A5AJH8	+	-	-	+	-	-	+	-	-	-	-	+	-	+	-	+	-	-	+	+	-	-	-	-	-	+	-
Q84LM1	+	+	+	+	+	+	-	-	-	+	-	+	-	+	-	+	+	+	+	-	-	+	+	-	-	+	+
O80385	+	+	+	+	+	+	-	-	-	+	-	+	-	+	-	+	+	+	+	-	-	+	+	-	-	+	+
Q52N01	+	+	+	+	-	+	-	-	+	+	+	+	-	+	-	+	-	-	+	+	-	-	+	-	-	+	+
D5FJ42	+	-	-	+	-	-	-	-	+	-	+	+	+	+	-	+	-	-	+	+	+	+	+	+	-	+	+
B9GPT0	+	+	-	+	+	-	+	-	-	-	-	+	-	+	-	+	+	-	+	+	+	+	+	-	+	+	+
Q2PGC5	+	-	+	-	-	+	+	-	+	+	+	+	-	+	+	+	-	-	+	-	+	+	+	-	-	+	-
B6A7R4	+	-	-	+	-	+	+	-	-	+	-	+	-	+	+	+	-	-	+	+	-	+	+	-	-	+	+
Q76KN6	+	-	+	-	+	+	+	-	-	-	-	+	-	+	-	+	+	+	+	-	-	+	+	+	-	+	+
A9YTE0	+	+	+	-	-	+	-	+	+	+	+	+	+	+	-	+	-	-	+	+	-	-	+	-	-	+	+
B9GW40	+	+	-	+	-	-	-	-	+	-	+	+	-	+	+	+	-	-	+	+	-	-	-	-	-	+	+
Q5ZFG0	+	-	+	-	+	+	+	-	-	-	-	+	-	+	-	+	+	+	+	+	-	+	+	-	-	+	+
Q53B84	+	-	+	-	+	+	+	-	+	-	+	+	-	+	-	+	-	-	+	-	-	+	-	-	-	+	-
Q93X06	+	+	+	+	-	+	-	-	+	-	+	+	-	+	-	+	-	-	+	-	+	-	+	-	-	+	+
Q5ZFH5	+	-	+	-	+	+	+	-	-	-	-	+	-	+	-	+	+	-	+	-	-	+	+	-	-	+	+
B9S888	+	-	-	+	+	+	+	+	-	+	-	+	-	+	+	+	-	-	+	+	-	-	-	-	-	+	-
Q76KN8	+	-	+	-	+	+	+	-	-	-	-	+	-	+	-	+	+	-	+	-	-	+	+	-	-	+	+
Q5ZFF7	+	-	+	-	+	+	+	-	+	-	-	+	-	+	+	+	+	+	+	-	-	+	+	-	-	+	+
B5TK04	+	+	+	-	-	-	-	-	-	+	+	+	+	+	-	+	-	-	+	-	-	-	+	-	-	+	+
Q9SLQ9	+	-	-	+	+	-	-	-	-	-	+	+	-	+	-	+	-	-	+	-	-	-	+	+	-	+	-
A2XA01	+	-	+	-	-	+	+	-	+	+	+	+	-	+	-	+	+	-	+	-	-	-	-	-	+	+	-
Q6Z306	+	-	+	-	-	+	+	-	+	+	+	+	-	+	-	+	+	-	+	-	-	-	-	-	+	+	-
Q6PTC5	+	+	-	-	-	-	+	+	+	-	+	+	-	+	-	+	+	-	+	-	+	-	+	-	-	+	-
B9R9J8	+	-	+	-	+	-	-	+	-	-	+	+	-	+	-	+	-	-	+	-	-	+	+	-	-	+	+
Q5ZFH9	+	-	+	-	+	+	+	-	+	-	-	+	-	+	+	+	+	+	+	-	-	+	+	-	-	+	+
Q52MZ9	+	+	+	+	-	+	-	-	+	+	+	+	-	+	-	+	-	-	+	+	+	-	+	-	-	+	+
C6ZIG0	+	-	+	-	+	-	+	+	-	-	-	+	+	+	-	+	-	-	+	-	-	+	-	+	-	+	+
Q8RVP1	+	-	+	-	+	+	+	-	-	+	-	+	-	+	-	+	+	-	+	-	-	+	+	-	-	+	+
Q5ZFI2	+	-	+	-	+	+	+	-	+	-	-	+	-	+	+	+	+	+	+	+	-	+	+	-	-	+	+
A9PK41	+	-	+	-	+	-	+	-	-	-	-	+	-	+	-	+	+	+	+	-	-	+	+	-	+	+	-
B9ICZ7	+	-	+	-	+	-	+	-	-	-	-	+	-	+	-	+	+	+	+	-	-	+	+	-	+	+	-
D5L701	+	-	-	-	-	+	-	-	+	-	-	+	-	+	-	+	-	-	+	+	+	-	-	+	-	+	-
B7FIM8	+	-	+	-	+	+	+	+	-	-	-	+	-	+	-	+	+	-	+	-	-	+	-	-	-	+	+
B5A4T8	+	-	-	-	-	-	-	-	-	-	+	+	+	+	-	+	+	-	+	-	-	-	+	-	+	+	-
B5TK05	+	+	+	-	-	-	-	-	-	+	+	+	+	+	-	+	-	-	+	-	-	-	+	-	-	+	+
B5M077	+	+	-	-	+	+	-	+	-	-	+	+	-	+	-	+	-	-	+	+	+	+	+	-	+	+	-
Q8LP22	+	+	+	-	+	+	-	+	-	+	+	+	-	+	+	+	-	-	+	-	-	-	+	-	-	+	+
B7UD04	+	-	-	-	-	-	-	-	+	+	+	+	-	+	-	+	-	-	+	+	-	-	+	-	+	+	+
Q9LEL8	+	-	+	-	+	+	+	-	-	+	-	+	-	+	+	+	+	-	+	-	-	+	-	-	-	+	+
B5TK08	+	+	+	-	-	-	+	-	-	+	+	+	+	+	-	+	-	-	+	-	-	-	+	-	-	+	+
A5BY54	+	-	+	-	+	+	+	+	-	+	+	+	-	+	-	+	-	-	+	-	-	+	-	-	-	+	+
B3GQX3	+	-	+	-	+	+	+	+	-	+	-	+	-	+	-	+	+	+	+	-	-	+	-	-	+	+	+
Q2V2G3	+	-	+	-	-	+	+	+	+	+	+	+	+	+	-	+	-	-	+	+	-	+	+	-	-	+	+
Q84K65	+	-	+	-	+	-	+	-	-	-	+	+	-	+	-	+	+	+	+	-	-	+	+	-	+	+	-
Q52N00	+	+	+	-	-	+	-	-	+	+	+	+	-	+	-	+	-	-	+	+	-	-	+	-	-	+	+
O04103	+	-	-	-	-	-	+	-	-	+	+	+	-	+	+	+	-	-	+	+	+	-	-	-	+	+	+
Q5ZFF4	+	-	+	-	+	+	+	-	+	-	-	+	-	+	+	+	+	+	+	-	-	+	+	-	-	+	+
A5A379	+	-	-	+	+	-	-	-	+	+	+	+	+	+	-	+	-	-	+	+	+	-	+	-	+	+	+
A8QKF0	+	+	-	-	-	-	-	+	+	-	+	+	-	+	+	+	-	-	+	-	+	-	+	+	-	+	-
A2TJG2	+	-	-	+	-	+	+	-	-	+	-	+	-	+	+	+	-	-	+	+	-	+	-	-	-	+	+
Q2QCX4	+	-	+	-	-	-	-	-	+	-	+	+	-	+	-	+	-	-	+	+	-	-	-	-	-	+	-
A5BV11	+	-	+	-	-	+	+	-	+	+	+	+	-	+	+	+	-	-	+	-	+	+	-	-	-	+	-
A4F1R2	+	+	+	-	-	+	-	-	+	-	+	+	-	+	+	+	-	-	+	-	-	-	+	+	+	+	+
Q5ZFF8	+	-	+	-	+	+	+	-	+	-	-	+	-	+	+	+	+	+	+	-	-	+	+	-	-	+	+
B5TK03	+	+	+	-	-	-	-	-	-	+	+	+	+	+	-	+	-	-	+	-	-	-	+	-	-	+	+
C6TCJ0	+	-	+	-	-	+	-	-	+	-	+	+	-	+	-	+	-	-	+	-	-	-	+	+	-	+	+
B2GVM7	+	-	-	-	-	-	-	-	-	-	+	+	-	+	-	+	+	+	+	-	-	-	+	+	-	+	+
Q9AYT0	+	-	-	+	-	-	-	-	+	+	+	+	+	+	-	+	-	-	+	+	+	-	+	-	+	+	+
A5A377	+	-	-	+	+	-	-	-	+	+	+	+	+	+	-	+	-	-	+	+	+	-	+	-	+	+	+
B9UZ53	+	+	+	-	-	+	-	-	+	-	+	+	-	+	-	+	-	-	+	-	+	-	+	+	-	+	+
A4F1R3	+	+	+	+	-	+	-	+	-	+	+	+	-	+	+	+	-	+	+	-	-	+	-	-	+	+	+
B2ZZ94	+	-	+	+	+	-	-	+	+	-	+	+	-	+	-	+	-	-	+	+	-	-	-	+	-	+	+
B0FLP4	+	-	+	-	-	-	-	-	+	-	+	+	-	+	-	+	+	-	+	+	+	-	+	+	-	+	+
B5A4U2	+	-	+	-	-	-	-	-	+	+	+	+	+	+	+	+	-	-	+	-	-	-	+	-	-	+	+
A3ABQ0	+	-	-	-	+	+	+	-	-	-	+	+	+	+	-	+	+	-	+	+	-	-	-	-	+	+	-
Q56Y27	+	-	-	-	+	+	+	-	-	+	-	+	-	+	-	+	-	-	+	-	-	+	-	-	+	+	+
B5TK07	+	+	+	-	-	-	-	-	-	+	+	+	+	+	-	+	-	-	+	-	-	-	+	-	-	+	+
B9W0C2	+	-	+	-	+	+	+	-	-	-	+	+	-	+	-	+	+	-	+	-	-	+	-	-	-	+	-
B2G4V8	+	-	+	-	+	-	+	-	-	-	-	+	+	+	+	+	+	-	+	-	-	-	-	-	-	+	-
Q9FS09	+	+	+	-	+	+	+	-	+	+	+	+	+	+	-	+	+	+	+	-	-	+	-	-	+	+	-
O80418	+	+	+	-	+	-	-	-	+	+	-	+	-	+	-	+	+	+	+	-	-	+	+	+	-	+	-
Q2TUW0	+	-	+	-	-	-	-	-	+	+	+	+	-	+	-	+	+	-	+	+	+	-	+	+	-	+	+
A8RRU3	+	+	+	+	-	+	-	-	+	+	+	+	-	+	-	+	-	-	+	+	+	-	+	-	+	+	+
B5LXY2	+	-	+	-	-	+	-	-	+	+	+	+	-	+	-	+	-	-	+	+	-	-	-	-	-	+	-
B8BI14	+	-	-	-	+	-	-	+	-	-	-	+	-	+	-	+	-	+	+	+	-	-	-	-	-	+	-
Q8W2X5	+	-	-	-	+	-	-	+	-	-	-	+	-	+	-	+	-	+	+	+	-	-	-	-	-	+	-
Q76I30	+	+	+	-	+	-	-	-	+	+	-	+	-	+	-	+	+	+	+	-	-	-	-	-	-	+	-
O22460	+	+	+	-	-	+	-	-	+	+	-	+	+	+	-	+	-	-	+	-	-	-	+	-	-	+	+
C5WUE7	+	-	-	-	+	-	+	-	+	-	-	+	-	+	-	+	-	+	+	-	-	-	-	-	-	+	+
Q2TUV8	+	-	+	-	-	-	-	-	+	+	+	+	-	+	-	+	+	-	+	-	-	-	+	+	-	+	+
Q8S309	+	-	+	+	+	-	-	-	-	-	-	+	-	+	-	+	-	+	+	+	-	-	-	+	-	+	-
D0UZK7	+	-	+	+	-	+	-	+	-	+	-	+	-	+	-	+	-	-	+	-	-	-	-	+	-	+	-
B9RI27	+	-	-	-	-	-	+	-	-	+	+	+	-	+	-	+	+	-	+	-	-	+	+	-	-	+	-
Q8S310	+	+	+	+	+	-	+	+	-	-	-	+	-	+	-	+	+	-	+	-	-	+	+	-	-	+	-
Q8L6W4	+	-	+	-	+	+	+	-	-	+	+	+	+	+	-	+	-	+	+	+	-	+	+	-	-	+	+
Q2V2G4	+	-	-	+	-	+	-	-	+	-	-	+	+	+	-	+	-	-	+	+	-	-	+	-	-	+	+
B2ZZ95	+	-	+	+	-	+	-	-	-	+	+	+	+	+	+	+	-	-	+	+	-	-	-	+	-	+	-
B2ZZ93	+	-	+	-	+	-	+	-	-	-	-	+	+	+	+	+	-	-	+	-	-	+	-	-	-	+	-
Q6BEG9	+	+	+	+	-	+	-	-	+	+	+	+	-	+	-	+	-	-	+	+	+	-	+	-	-	+	+
Q6PQQ9	+	-	+	-	-	-	-	-	+	-	-	+	-	+	+	+	+	+	+	+	+	-	+	-	+	+	-
A6MJM9	+	-	+	-	-	-	-	-	+	-	-	+	-	+	+	+	+	+	+	+	+	-	+	-	+	+	-
A2ICD1	+	-	+	-	-	-	-	-	+	-	-	+	-	+	+	+	+	+	+	+	+	-	+	-	+	+	-
Q84TM0	+	-	+	-	-	-	-	-	+	-	-	+	-	+	+	+	+	+	+	+	+	-	+	-	+	+	-
B9IC40	+	+	-	+	+	-	+	-	-	-	-	+	-	+	-	+	+	-	+	+	-	+	+	-	-	+	+
B9W0C1	+	-	+	-	+	+	+	-	-	-	-	+	-	+	-	+	-	-	+	+	-	+	-	-	-	+	+
B9RDH3	+	+	+	+	+	+	-	-	-	-	-	+	+	+	-	+	-	-	+	+	-	+	+	-	-	+	-
C5WRX6	+	-	-	-	+	+	+	+	+	+	-	+	-	+	-	+	+	-	+	-	-	+	+	-	-	+	-
B4FZ24	+	-	-	-	+	-	+	-	-	-	-	+	-	+	-	+	-	+	+	-	-	-	-	-	-	+	+
Q6L3T6	+	-	+	-	+	+	+	-	-	-	-	+	-	+	+	+	+	+	+	-	-	+	+	-	-	+	-
C0P4E1	+	-	+	+	-	-	-	-	-	-	+	+	-	+	-	+	+	-	+	+	-	-	-	-	+	+	+
Q9FFQ4	+	+	-	-	+	-	-	+	+	+	+	+	-	+	+	+	+	+	+	+	+	-	-	+	+	+	-
B2G4V7	+	+	-	-	+	+	+	+	-	+	-	+	+	+	+	+	+	-	+	-	+	+	+	+	-	+	+
A9P5X3	+	-	-	-	-	+	-	-	+	+	-	+	+	+	+	+	+	-	+	-	-	-	+	+	+	+	-
A9P5X4	+	-	-	-	+	+	-	-	+	+	-	+	+	+	+	+	+	-	+	-	-	-	+	+	+	+	-
B2CZL1	+	-	+	-	-	+	-	-	+	-	+	+	+	+	+	+	-	-	+	+	-	-	-	-	-	+	+
C0KY93	+	-	-	-	-	-	-	-	+	-	+	+	-	+	-	+	-	-	+	+	-	-	+	-	-	+	+
B4FS68	+	-	+	+	-	-	-	+	-	-	+	+	+	+	-	+	+	-	+	+	-	-	-	-	+	+	+
C7G0X5	+	-	-	-	-	+	-	-	+	+	+	+	+	+	-	+	+	+	+	-	-	+	+	-	-	+	+
B9G6S2	+	-	-	-	+	-	-	+	-	-	-	+	-	+	-	+	-	+	+	+	-	-	-	-	-	+	-
B8ALY0	+	+	-	-	+	-	+	-	-	-	-	+	-	+	+	+	+	+	+	+	+	-	-	-	-	+	+
A2ICC9	+	-	-	-	-	-	-	-	+	-	+	+	-	+	-	+	-	-	+	+	-	-	+	-	+	+	+
Q8LP73	+	-	-	-	-	-	-	-	+	-	+	+	-	+	-	+	-	-	+	+	-	-	+	-	+	+	+
A9P5X2	+	-	-	-	+	+	-	-	+	+	-	+	+	+	+	+	+	-	+	-	-	-	+	+	+	+	-
B9GUE0	+	+	+	-	+	+	-	-	-	-	+	+	+	+	+	+	-	-	+	-	-	-	-	-	-	+	-
A5BQV8	+	+	-	-	+	-	+	-	-	-	-	+	-	+	-	+	-	+	+	+	+	-	-	-	-	+	-
A5ASP9	+	-	-	+	-	-	-	-	-	-	+	+	-	+	-	+	+	-	+	-	-	+	+	+	-	+	-
A5HNF8	+	-	+	-	+	+	+	-	-	+	-	+	+	+	+	+	+	-	+	-	+	+	-	+	-	+	-
B1B551	+	-	-	-	+	+	+	-	-	+	-	+	+	+	+	+	+	-	+	-	+	+	-	+	-	+	-
Q109B5	+	-	-	-	+	-	+	+	-	-	-	+	+	+	+	+	-	+	+	+	-	-	-	-	-	+	+
Q6J2M3	+	-	+	-	+	+	+	-	-	-	-	+	-	+	-	+	+	-	+	+	-	+	-	-	-	+	+
A8I4W9	+	-	-	-	-	-	-	-	+	-	+	+	-	+	-	+	-	-	+	+	-	-	+	-	+	+	-
A2WYT3	+	-	+	-	-	+	-	+	-	+	+	+	-	+	-	+	+	-	+	+	-	-	+	-	-	+	+
B9GJ60	+	-	-	-	-	-	+	-	-	-	-	+	+	+	-	+	-	-	+	-	-	-	-	+	+	+	-
Q942Y0	+	-	+	-	-	+	-	+	-	+	+	+	-	+	-	+	+	+	+	+	+	-	+	-	-	+	+
Q84UT8	+	-	-	-	-	+	-	-	-	+	-	+	-	+	+	+	-	+	+	+	-	-	-	-	+	+	-
A5AF80	+	-	+	-	+	+	-	-	-	-	+	+	-	+	-	+	-	-	+	-	+	+	+	-	-	+	-
Q10SI2	+	+	-	-	+	-	+	-	-	-	-	+	-	+	+	+	-	+	+	+	+	-	-	-	-	+	+
Q6RIB1	+	-	+	+	-	+	-	-	-	+	-	+	-	+	-	+	-	-	+	-	-	-	-	-	-	+	-
Q9ARL2	+	-	-	-	+	-	-	-	-	-	-	+	+	+	-	+	-	-	+	+	-	+	+	-	+	+	-
B9I292	+	-	-	-	-	+	+	+	+	-	-	+	-	+	+	+	+	+	+	-	-	-	-	-	-	+	+
Q9ARL1	+	-	-	-	+	-	-	-	-	-	-	+	+	+	-	+	-	-	+	-	-	+	+	-	-	+	-
B3XXH4	+	-	+	-	-	+	-	-	+	-	-	+	-	+	+	+	-	+	+	-	-	-	+	-	-	+	+
B2ZZ92	+	-	-	-	+	+	+	-	-	+	-	+	+	+	+	+	+	-	+	-	+	+	-	-	-	+	-
Q9ARL3	+	-	-	-	+	-	-	-	-	-	-	+	+	+	-	+	-	-	+	-	-	+	+	-	-	+	-
C5XEL8	+	-	-	-	-	-	-	-	+	+	+	+	+	+	-	+	+	-	+	+	-	-	+	-	-	+	-
Q9C955	+	+	-	+	+	+	+	-	-	+	+	+	-	+	-	+	-	-	+	+	-	-	-	+	+	+	-
Q6F6H6	+	-	+	+	+	-	-	-	+	-	+	+	+	+	+	+	-	+	+	-	+	-	+	+	-	+	-
Q07DT9	+	-	+	-	-	-	+	-	-	+	-	+	-	+	+	+	-	+	+	+	-	-	-	-	-	+	-
C5YIE1	+	+	-	+	-	+	-	-	-	+	+	+	-	+	+	+	-	-	+	-	-	-	-	-	-	+	+
A9P059	+	-	+	-	+	-	+	-	-	-	-	+	-	+	-	+	-	+	+	+	-	-	-	-	-	+	-
Q6F6H8	+	+	+	-	+	+	+	-	-	-	-	+	+	+	-	+	+	-	+	+	+	+	+	-	-	+	+
Q6QD85	+	-	+	-	-	+	-	-	-	+	+	+	+	+	+	+	-	-	+	-	-	+	+	-	-	+	+
B8YI25	+	+	+	-	+	+	+	-	-	-	+	+	-	+	-	+	-	-	+	+	+	+	+	+	-	+	-
Q4PKR5	+	-	-	-	+	-	-	-	-	-	-	+	+	+	-	+	-	-	+	-	-	+	+	-	-	+	-
Q2PF17	+	+	-	-	-	-	-	-	+	-	+	+	+	+	-	+	-	-	+	+	+	-	+	-	-	+	+
B9SIL1	+	-	+	-	+	-	-	-	-	-	-	+	-	+	-	+	+	+	+	+	+	-	-	-	-	+	-
C6F121	+	+	-	+	-	+	-	-	-	-	-	+	-	+	+	+	+	+	+	-	+	-	-	+	-	+	+
Q9ZWQ0	+	-	+	+	-	-	-	-	-	-	+	+	-	+	-	+	-	-	+	+	-	-	-	+	-	+	-
Q40994	+	+	+	-	+	+	+	+	-	+	-	+	-	+	-	+	+	-	+	-	-	-	+	+	-	+	+
B9SIK8	+	-	-	-	+	-	-	-	-	-	+	+	-	+	-	+	+	+	+	+	+	-	-	-	-	+	-
C5XSV9	+	+	-	+	-	-	-	+	+	+	+	+	-	+	-	+	+	-	+	-	-	-	-	-	+	+	+
C5XMS7	+	+	-	-	-	-	+	-	-	-	+	+	+	+	+	+	-	-	+	-	-	-	+	+	-	+	-
C6EVZ9	+	-	-	-	-	-	-	-	+	-	-	+	-	+	-	+	-	-	+	+	+	-	+	-	-	+	-
B9I0Q3	+	-	-	-	+	-	-	-	-	-	-	+	+	+	-	+	-	-	+	+	-	-	+	+	-	+	-
Q9FFQ5	+	-	-	+	+	+	-	-	+	+	+	+	-	+	-	+	-	-	+	+	+	-	+	-	-	+	+
Q10SI1	+	+	-	-	+	-	+	-	-	-	-	+	-	+	+	+	+	+	+	+	+	-	-	-	-	+	+
B5AK92	+	-	+	+	-	+	-	-	-	+	-	+	+	+	-	+	+	-	+	-	-	-	-	+	-	+	-
Q0PHB0	+	-	-	-	-	+	-	-	-	+	-	+	-	+	+	+	-	+	+	+	-	-	-	-	-	+	-
A4RT11	+	-	-	-	-	+	+	-	-	-	-	-	+	-	-	-	-	+	+	+	+	+	-	+	+	-	-
C6TKD0	+	-	-	+	-	-	+	-	-	-	-	+	-	+	-	+	+	-	+	+	-	-	-	-	-	+	-
B9RXC5	+	-	-	-	+	+	-	+	-	-	+	+	+	+	+	+	-	-	+	-	+	+	-	-	-	+	-
A9RL75	+	+	+	-	-	-	+	-	-	-	-	+	-	+	-	+	-	-	+	+	-	-	-	+	+	+	-
C8C3W0	+	-	+	-	+	-	-	-	-	-	-	+	+	+	+	+	+	+	+	+	-	+	-	-	+	+	-
A9NS18	+	-	+	-	+	-	+	-	-	-	-	+	-	+	-	+	-	+	+	+	-	-	-	-	-	+	-
A9LY20	+	-	-	-	+	-	-	+	+	-	+	+	-	+	+	+	-	-	+	+	-	-	-	-	-	+	+
C8C3X5	+	-	-	-	+	-	-	-	-	-	+	+	-	+	+	+	+	+	+	+	-	+	-	-	+	+	-
Q0ZBL8	+	-	+	-	+	+	+	-	-	-	+	+	-	+	-	+	+	+	+	+	-	-	-	+	-	+	-
A3QRM3	+	-	-	+	+	-	-	-	-	-	-	+	+	+	-	+	+	+	+	+	+	+	-	-	-	+	-
A3QRM4	+	-	-	+	+	-	-	-	-	-	-	+	+	+	-	+	+	+	+	+	+	+	-	-	-	+	-
A9S0V0	+	+	+	+	+	+	-	+	-	-	+	+	-	+	-	+	-	-	+	+	-	+	+	-	-	+	-
Q9ARL4	+	-	-	-	+	-	-	-	-	-	-	+	+	+	-	+	-	-	+	-	-	+	+	-	-	+	-
C8C3X0	+	-	-	-	+	-	-	-	-	-	+	+	-	+	+	+	+	+	+	+	-	+	-	-	+	+	-
A9NMU9	+	+	-	-	-	-	-	-	+	-	+	+	-	+	+	+	-	-	+	+	-	-	-	-	+	+	-
Q5DX18	+	-	+	+	-	+	+	-	-	-	+	+	+	+	-	+	-	-	+	-	+	+	-	-	+	+	+
C6T994	+	+	-	-	-	-	-	+	-	-	-	+	+	+	-	+	+	-	+	+	-	-	-	-	-	+	-
C8C3X2	+	-	-	-	+	-	-	-	-	-	+	+	-	+	+	+	+	+	+	+	-	+	-	-	+	+	-
A2WXN7	+	+	+	-	+	-	+	-	-	+	+	+	-	+	-	+	-	-	+	-	-	-	-	-	-	+	+
Q673G7	+	-	-	-	+	-	-	-	-	-	+	+	+	+	+	+	+	+	+	+	+	+	-	-	+	+	-
A5BHZ5	+	+	-	-	-	-	-	+	-	-	-	+	-	+	-	+	-	-	+	+	-	+	-	-	-	+	-
B9SIL0	+	-	+	-	+	+	-	-	-	-	+	+	+	+	-	+	+	+	+	+	+	-	-	-	-	+	-
D5AD90	+	-	-	+	+	-	-	-	-	-	+	+	+	+	-	+	+	+	+	+	+	-	+	+	-	+	+
B9SNM5	+	-	-	-	-	+	+	-	-	+	-	+	-	+	-	+	+	+	+	+	-	+	+	-	-	+	+
Q06IQ3	+	-	+	-	+	-	+	-	-	+	+	+	-	+	-	+	-	+	+	-	-	+	-	-	+	+	-
C8C3X6	+	-	-	-	+	-	-	-	-	-	+	+	-	+	+	+	-	+	+	+	-	+	-	-	+	+	-
A8D8H0	+	-	-	-	+	-	-	-	-	-	-	+	-	+	+	+	+	-	+	+	-	+	-	-	+	+	-
A5C762	+	-	+	-	-	+	-	-	-	-	+	+	+	+	-	+	+	-	+	-	+	+	-	-	+	+	+
B6F2D9	+	-	+	-	+	-	-	-	-	+	+	+	-	+	-	+	+	-	+	-	-	-	-	-	-	+	+
A9NYW4	+	-	+	+	-	-	-	-	+	+	-	+	+	+	-	+	-	-	+	+	-	-	+	+	-	+	-
B9W0C3	+	-	-	-	+	-	-	-	-	+	-	+	-	+	-	+	+	-	+	-	-	-	+	-	+	+	+
B9HEX6	+	+	-	-	-	+	-	-	-	+	-	+	+	+	+	+	+	-	+	-	-	+	+	+	-	+	+
B9HSC7	+	-	+	-	-	-	-	+	+	-	-	+	+	+	-	+	-	-	+	+	-	+	-	-	-	+	-
B6F2F2	+	-	+	-	-	-	-	+	-	+	+	+	-	+	-	+	-	-	+	+	-	-	-	-	-	+	+
Q1EP55	+	+	-	-	+	-	-	+	+	-	-	+	-	+	-	+	+	-	+	+	-	-	-	+	+	+	+
A8S9X5	+	-	-	-	-	+	-	-	-	+	+	+	+	+	-	+	+	+	+	-	-	-	-	-	-	+	+
A2WQ39	+	+	-	-	+	+	-	-	-	+	-	+	-	+	-	+	-	-	+	-	-	-	+	+	+	+	-
C8C3V8	+	+	+	-	+	-	-	-	-	-	-	+	+	+	+	+	+	+	+	+	-	+	-	-	+	+	-
B6F2D7	+	-	+	-	+	-	-	-	-	+	+	+	-	+	-	+	+	-	+	-	-	-	-	-	-	+	+
B6F2E3	+	-	+	-	+	-	-	-	-	+	+	+	-	+	-	+	+	-	+	-	-	-	-	-	-	+	+
B6F2E4	+	-	+	-	+	-	-	-	-	+	+	+	-	+	-	+	+	-	+	-	-	-	-	-	-	+	+
Q6YLX2	+	-	+	-	+	-	-	-	-	+	+	+	-	+	-	+	+	-	+	-	-	-	-	-	-	+	+
B6F2E5	+	-	+	-	+	-	-	-	-	+	+	+	-	+	-	+	+	-	+	-	-	-	-	-	-	+	+
B6F2E6	+	-	+	-	+	-	-	-	-	+	-	+	-	+	-	+	+	-	+	+	-	-	-	-	-	+	+
B6F2E7	+	-	+	-	+	-	-	-	-	+	-	+	-	+	-	+	+	-	+	+	-	-	-	-	-	+	+
C5X0W0	+	-	-	-	+	+	+	+	-	-	-	+	-	+	-	+	-	+	+	+	+	-	-	-	-	+	-
B9RUX0	+	+	+	+	-	-	+	+	-	+	-	+	-	+	+	+	-	-	+	-	-	-	-	+	-	+	-
O24648	+	+	-	+	-	-	-	-	+	-	+	+	-	+	+	+	-	-	+	-	-	+	+	+	+	+	+
B6F2F3	+	-	+	-	+	-	-	-	-	+	+	+	-	+	-	+	-	+	+	+	-	-	-	-	+	+	+
C8C3X4	+	+	-	-	+	-	-	-	-	-	+	+	-	+	+	+	+	+	+	+	-	+	-	-	+	+	-
A3APX7	+	-	+	+	+	+	-	-	-	-	-	+	-	+	-	+	-	-	+	+	-	+	+	-	-	+	+
C8C3W6	+	-	+	-	+	-	-	-	-	-	-	+	+	+	+	+	+	+	+	+	-	+	-	-	+	+	-
Q10AC7	+	-	+	+	+	+	-	-	-	-	-	+	-	+	-	+	-	-	+	+	-	+	+	-	-	+	+
B6F2E8	+	+	+	-	+	-	-	-	-	+	-	+	-	+	-	+	-	+	+	+	-	-	-	-	-	+	+
A9P180	+	+	-	-	-	-	-	+	+	-	+	+	-	+	+	+	-	-	+	+	-	-	-	-	+	+	-
B6F2F1	+	-	+	-	-	-	-	-	-	+	-	+	-	+	-	+	+	+	+	+	-	-	-	-	-	+	+
Q53B83	+	+	-	-	-	-	-	+	-	-	+	+	-	+	-	+	-	-	+	+	-	-	-	+	-	+	+
C8C3X7	+	-	-	-	+	-	-	-	+	-	+	+	+	+	+	+	+	+	+	+	-	+	-	-	+	+	-
B9RT28	+	-	-	-	-	-	-	-	-	-	+	+	+	+	-	+	+	-	+	+	+	+	-	-	-	+	-
P93403	+	+	-	-	+	+	-	-	-	+	-	+	-	+	-	+	-	-	+	-	-	-	+	+	+	+	-
C8C3W5	+	-	+	-	+	-	-	-	-	-	-	+	+	+	+	+	+	+	+	+	-	+	-	-	+	+	-
C8C3W2	+	-	+	-	+	-	-	-	-	-	-	+	+	+	+	+	+	+	+	+	-	+	-	-	+	+	-
Q1ENU5	+	+	-	+	+	-	-	-	-	-	-	+	+	+	-	+	+	+	+	+	-	-	-	+	+	+	-
B4FP62	+	-	-	-	+	+	-	+	-	+	-	+	-	+	-	+	-	-	+	-	-	+	-	-	-	+	+
B9IDF7	+	-	-	-	-	-	+	+	-	+	-	+	-	+	+	+	-	+	+	+	-	+	-	-	-	+	+
Q8H8H7	+	-	+	-	-	-	+	-	-	-	-	+	-	+	+	+	+	+	+	+	+	-	-	-	-	+	+
Q0PWF8	+	-	-	-	+	+	-	+	-	+	-	+	-	+	-	+	+	-	+	-	-	+	-	-	-	+	+
A3QRM2	+	+	-	+	-	-	-	-	+	-	-	+	+	+	-	+	-	-	+	+	-	-	+	-	-	+	-
Q1AE44	+	-	+	-	-	+	-	-	-	-	-	+	+	+	+	+	-	-	+	-	+	+	-	+	-	+	-
Q59I71	+	-	-	-	-	-	-	+	+	-	+	+	-	+	-	+	+	-	+	+	-	-	+	-	-	+	+
A2XP95	+	-	+	+	+	+	-	-	-	-	-	+	-	+	-	+	-	-	+	+	-	+	+	-	-	+	+
B9GJ59	+	+	-	-	+	-	+	-	-	-	-	+	-	+	+	+	-	-	+	-	+	-	-	+	-	+	-
Q3V5Z1	+	-	-	-	-	-	-	+	+	-	+	+	-	+	-	+	+	-	+	+	-	-	+	-	-	+	+
Q6PL00	+	-	-	+	-	+	-	-	+	+	+	+	-	+	-	+	+	-	+	+	-	-	-	-	-	+	-
B9SEL5	+	-	-	+	+	+	-	-	-	-	-	+	+	+	-	+	-	+	+	-	-	-	-	-	-	+	-
C6TI01	+	-	+	+	+	+	-	-	-	+	-	+	-	+	+	+	-	+	+	+	-	-	+	-	-	+	-
C8C3W8	+	-	+	-	+	-	-	-	-	-	-	+	-	+	+	+	+	+	+	+	-	+	-	-	+	+	-
Q93VC3	+	+	-	-	+	+	+	-	-	+	-	+	-	+	-	+	-	-	+	-	-	-	+	+	-	+	-
B6F2F0	+	+	-	-	+	-	-	-	-	+	-	+	-	+	-	+	-	+	+	+	-	-	-	-	+	+	+
A9T893	+	+	-	+	-	-	-	-	-	+	+	+	+	+	+	+	+	-	+	+	-	+	-	+	-	+	-
A9S192	+	+	-	-	+	-	-	-	-	-	-	+	-	+	+	+	+	-	+	-	-	+	-	+	-	+	-
B3XXG9	+	+	-	-	+	-	-	-	-	-	-	+	-	+	+	+	+	-	+	-	-	+	-	+	-	+	-
B9S116	+	-	-	+	-	-	-	-	-	-	-	+	-	+	+	+	-	-	+	+	-	-	-	-	-	+	-
C8C3W4	+	-	+	-	+	-	-	-	-	-	-	+	+	+	+	+	+	+	+	+	-	+	-	-	+	+	-
B6F2E9	+	+	+	-	+	-	-	-	-	+	+	+	-	+	-	+	-	+	+	+	-	-	-	-	-	+	+
A9NMF5	+	+	-	-	-	-	-	+	-	+	-	+	+	+	-	+	-	+	+	-	-	+	-	-	-	+	-
A9NRA5	+	-	-	-	+	+	+	-	-	-	-	+	-	+	-	+	-	+	+	+	-	-	-	-	-	+	-
A9LY22	+	-	+	+	+	+	-	-	+	-	+	+	-	+	+	+	-	+	+	+	-	-	-	-	-	+	-
C8C3X3	+	-	-	-	+	-	-	-	-	-	+	+	-	+	+	+	+	+	+	+	-	+	-	-	+	+	-
A9TBA0	+	-	-	+	+	-	-	-	+	-	+	+	+	+	+	+	-	-	+	+	-	-	-	-	-	+	-
B9SIK9	+	-	-	-	+	+	-	-	-	-	+	+	-	+	-	+	+	+	+	+	+	-	-	-	-	+	-
C5XL35	+	+	-	-	-	-	-	-	+	+	+	+	-	+	-	+	-	-	+	-	-	-	-	-	+	+	-
B9I957	+	-	-	-	+	-	+	+	-	-	+	+	-	+	-	+	+	-	+	-	+	-	-	+	-	+	-
C8C3W9	+	-	+	-	+	-	-	-	-	-	-	+	+	+	+	+	+	+	+	+	-	+	-	-	+	+	-
C5YCV2	+	-	+	-	-	+	-	+	+	+	+	+	-	+	-	+	+	-	+	-	-	-	+	+	-	+	+
C0HFM9	+	-	+	-	+	-	-	-	+	-	+	+	-	+	-	+	+	-	+	+	-	-	-	+	-	+	-
B9S2R1	+	+	-	-	+	-	-	-	+	-	+	+	-	+	-	+	-	+	+	-	+	-	+	+	-	+	+
Q84L21	+	-	+	-	-	-	-	+	+	+	+	+	-	+	-	+	+	-	+	-	+	-	+	-	-	+	-
A9NVW2	+	-	-	-	+	-	+	-	-	-	-	+	-	+	-	+	-	-	+	+	-	-	-	-	-	+	-
A9P1I3	+	-	+	+	-	-	+	-	-	+	-	+	+	+	-	+	-	-	+	+	-	-	-	+	+	+	-
A0T2M7	+	-	+	-	-	-	-	+	-	+	+	+	-	+	-	+	+	-	+	-	+	-	+	-	-	+	-
C8C3X1	+	-	-	-	+	-	-	-	-	-	+	+	-	+	+	+	+	+	+	+	-	+	-	-	+	+	-
B6U6C1	+	+	-	-	-	-	-	-	+	-	-	+	-	+	-	+	-	-	+	+	-	+	+	-	+	+	-
Q40839	+	-	-	-	-	-	-	+	+	+	-	+	+	+	-	+	-	+	+	+	+	+	+	+	-	+	-
C6F0Z7	+	+	+	-	+	-	+	-	-	-	-	+	-	+	+	+	+	-	+	-	-	-	-	-	-	+	+
C8C3V9	+	-	+	-	+	-	-	-	-	-	-	+	+	+	+	+	+	+	+	+	-	+	-	-	+	+	-
Q2QCW8	+	-	+	-	+	+	+	+	-	-	-	+	-	+	-	+	+	-	+	+	-	+	-	-	-	+	+
D2K8Q0	+	+	-	-	-	-	-	+	-	-	-	+	-	+	-	+	-	-	+	-	-	+	+	-	-	+	-
B9RYX6	+	+	-	-	+	-	+	-	-	+	+	+	+	+	+	+	-	-	+	-	-	-	+	+	-	+	-
Q673G6	+	-	+	-	+	-	-	-	-	-	-	+	+	+	-	+	-	-	+	-	-	-	+	+	-	+	-
Q6L4Y3	+	-	+	+	-	-	-	+	+	-	-	+	-	+	+	+	+	-	+	-	-	-	-	+	-	+	-
C5Z6E6	+	+	-	-	-	+	-	-	-	-	+	+	-	+	-	+	-	-	+	-	-	-	+	+	-	+	-
B7FKP8	+	-	-	+	+	+	-	+	+	-	+	+	-	+	-	+	-	-	+	+	+	-	-	+	-	+	-
A9NSV2	+	-	-	+	-	-	+	-	-	+	-	+	+	+	-	+	-	-	+	+	-	-	-	-	+	+	+
B8AYC9	+	-	-	-	-	-	-	+	+	-	-	+	-	+	+	+	+	-	+	-	-	-	-	-	-	+	-
B9RZI7	+	+	-	-	-	-	-	-	+	-	+	+	-	+	-	+	-	-	+	+	-	-	-	-	-	+	-
C8C3W7	+	-	+	-	+	-	-	-	-	-	-	+	+	+	-	+	+	+	+	+	-	+	-	-	+	+	-
C6TG61	+	-	+	-	+	+	-	-	-	-	-	+	+	+	+	+	-	-	+	+	-	+	+	+	-	+	-
Q8S931	+	+	-	+	-	+	+	-	-	-	+	+	+	+	-	+	-	-	+	+	-	-	-	-	+	+	+
A9T3P8	+	+	-	-	+	-	-	-	-	-	-	+	+	+	-	+	-	-	+	-	-	+	-	+	+	+	-
Q9ZSA7	+	-	+	+	+	-	-	+	-	-	-	+	-	+	-	+	-	+	+	+	-	-	-	+	-	+	-
A9NMM4	+	-	-	-	+	-	+	-	-	+	-	+	-	+	-	+	-	-	+	+	-	-	-	-	+	+	-
C6TAL1	+	-	-	+	+	-	-	-	-	-	+	+	+	+	-	+	+	+	+	+	-	+	-	-	-	+	-
A2WLB3	+	+	-	+	-	+	-	-	-	+	-	+	+	+	-	+	+	-	+	-	-	-	+	+	-	+	-
Q94IE4	+	+	-	+	-	+	-	-	-	+	-	+	+	+	-	+	+	-	+	-	-	-	+	+	-	+	-
A9SQB7	+	-	-	-	+	-	-	-	-	-	-	+	+	+	-	+	-	-	+	-	-	-	+	+	+	+	-
C5YY68	+	-	+	-	+	+	+	-	-	+	+	+	+	+	-	+	+	-	+	+	-	-	+	-	-	+	-
Q9XHR0	+	-	+	-	-	+	+	-	-	+	+	+	+	+	-	+	-	-	+	-	-	+	-	-	-	+	-
Q9FLV0	+	-	-	-	+	-	-	-	+	-	-	+	-	+	-	+	-	-	+	+	-	+	-	-	-	+	-
C5WSA5	+	+	+	-	-	-	-	+	-	-	+	+	-	+	+	+	-	-	+	+	-	+	+	-	-	+	-
A9LY23	+	+	-	-	-	-	-	-	-	+	-	+	+	+	-	+	-	-	+	+	-	-	-	-	+	+	-
B9H7K5	+	-	+	-	-	-	+	-	-	-	+	+	+	+	-	+	-	+	+	+	-	+	+	-	+	+	+
Q6EFA2	+	+	-	-	+	+	-	-	-	+	+	+	-	+	-	+	-	-	+	+	+	-	-	-	+	+	+
B4FRE2	+	+	+	-	-	+	-	+	+	+	+	+	-	+	-	+	+	-	+	-	+	-	+	+	-	+	+
Q4W8D2	+	-	-	+	-	-	-	-	+	-	+	+	-	+	-	+	-	-	+	+	+	+	-	+	-	+	-
O24018	+	-	+	-	+	-	+	+	-	-	-	+	-	+	+	+	+	-	+	-	+	+	-	+	-	+	-
B3XXH1	+	+	-	-	-	-	-	-	-	+	-	+	+	+	-	+	-	-	+	+	-	-	-	-	+	+	-
Q0JQ78	+	+	-	+	-	+	-	-	-	+	-	+	+	+	-	+	+	-	+	-	-	-	+	+	-	+	-
Q94ID4	+	+	-	+	-	+	-	-	-	+	-	+	+	+	-	+	+	-	+	-	-	-	+	+	-	+	-
Q9LM06	+	-	+	-	-	-	-	-	+	+	+	+	-	+	+	+	-	-	+	+	+	-	-	+	-	+	+
Q9FU53	+	+	-	+	-	+	-	-	-	+	-	+	+	+	-	+	+	-	+	-	-	-	+	+	-	+	-
B2NI88	+	-	+	-	+	+	-	-	-	-	+	+	-	+	-	+	-	+	+	-	-	-	-	+	+	+	-
C5YZ54	+	+	+	+	-	-	-	-	-	-	-	+	-	+	-	+	-	-	+	-	-	-	-	-	-	+	-
B9SME4	+	+	-	-	-	-	-	+	-	-	+	+	-	+	-	+	+	-	+	+	-	-	+	+	-	+	-
Q01MB0	+	-	+	-	+	+	-	+	-	+	+	+	-	+	-	+	-	-	+	+	+	-	-	+	+	+	-
Q6YYX9	+	-	+	-	+	-	-	-	+	+	+	+	+	+	+	+	-	-	+	+	+	-	-	-	+	+	-
Q7XXC4	+	-	+	-	+	+	-	+	-	-	+	+	-	+	-	+	-	-	+	+	+	-	-	+	+	+	-
Q76I29	+	-	-	-	-	-	-	-	-	+	+	+	-	+	-	+	+	-	+	+	-	-	-	-	+	+	+
A5B410	+	-	+	-	-	-	-	-	-	-	+	+	-	+	-	+	-	-	+	-	-	-	+	+	-	+	+
P93459	+	+	-	+	+	+	-	+	-	-	+	+	+	+	-	+	+	-	+	-	-	-	+	-	+	+	+
Q9ZSA8	+	-	+	-	-	+	-	+	-	+	-	+	-	+	-	+	+	-	+	+	-	-	-	+	-	+	-
A2ZKN2	+	+	-	+	+	-	-	-	+	+	+	+	-	+	-	+	-	-	+	-	-	+	-	-	-	+	-
Q69LD8	+	+	-	+	+	-	-	-	+	+	+	+	-	+	-	+	-	-	+	-	-	+	-	-	-	+	-
Q5EFD6	+	-	+	-	+	-	+	-	-	+	+	+	-	+	-	+	+	-	+	-	-	-	-	-	+	+	+
A2XP93	+	-	+	-	+	-	-	-	-	-	+	+	-	+	-	+	-	+	+	+	-	+	+	-	-	+	-
C5XAC5	+	-	-	+	+	-	-	-	-	+	-	+	+	+	-	+	-	-	+	+	-	+	+	-	-	+	-
B9FYK1	+	-	+	+	+	-	-	-	+	+	+	+	+	+	+	+	-	-	+	+	+	-	-	-	+	+	-
A2YY48	+	-	+	-	+	-	-	+	+	-	+	+	+	+	+	+	-	-	+	+	+	-	-	-	+	+	-
B9H4B0	+	+	-	-	-	+	-	+	-	+	+	+	-	+	+	+	+	-	+	+	-	+	-	+	-	+	+
B4FV70	+	+	+	+	-	-	+	-	-	-	+	+	-	+	+	+	-	-	+	+	-	-	-	-	+	+	-
Q71VM9	+	-	+	+	-	+	-	-	+	-	+	+	-	+	-	+	-	-	+	+	-	+	-	-	+	+	-
B3STR3	+	-	-	+	-	-	-	+	-	+	+	+	-	+	-	+	+	-	+	+	-	-	+	-	-	+	-
C8C3W1	+	+	-	-	+	-	-	-	-	-	-	+	+	+	+	+	+	+	+	+	-	+	-	-	+	+	-
B9I0W3	+	+	+	+	-	-	+	-	-	-	-	+	-	+	-	+	-	+	+	-	+	-	-	+	-	+	+
Q5XPX2	+	+	-	-	-	+	-	+	-	-	-	+	-	+	-	+	+	+	+	+	+	+	+	-	-	+	-
B9T5W6	+	+	-	-	-	+	-	+	-	-	+	+	-	+	-	+	-	-	+	-	-	-	-	-	+	+	-
C5YEI2	+	+	-	+	-	+	+	+	-	-	+	+	+	+	-	+	-	-	+	-	-	+	-	-	-	+	-
A5B7D2	+	-	-	-	-	-	+	-	-	-	+	+	+	+	-	+	-	-	+	-	-	-	-	-	-	+	-
Q10A95	+	+	-	+	-	-	-	+	-	-	+	+	-	+	-	+	+	-	+	+	-	-	-	+	-	+	-
C5H9Q8	+	-	+	-	-	+	+	-	-	-	+	+	-	+	-	+	-	-	+	-	-	-	-	-	-	+	+
A2XPB9	+	+	-	+	-	-	-	+	-	-	+	+	-	+	-	+	+	-	+	+	-	-	-	+	-	+	-
Q7Y1E3	+	+	-	+	-	-	-	+	-	-	+	+	-	+	-	+	+	-	+	+	-	-	-	+	-	+	-
A9NRM2	+	+	-	-	-	-	-	+	-	-	-	+	+	+	-	+	+	-	+	+	+	+	-	-	+	+	+
A9NLF0	+	-	-	-	+	+	-	-	-	+	+	+	-	+	-	+	+	-	+	+	-	+	-	+	-	+	+
Q9ZQA5	+	+	-	-	+	-	-	-	+	-	-	+	-	+	-	+	+	-	+	+	-	-	-	+	+	+	-
O80850	+	+	-	-	+	+	-	-	-	-	+	+	+	+	-	+	+	-	+	-	+	+	+	+	+	+	+
B9IGA2	+	+	-	-	-	+	+	-	-	-	+	+	-	+	+	+	+	-	+	-	-	-	-	-	+	+	+
Q7FAL4	+	-	-	+	-	-	+	-	-	-	-	+	+	+	-	+	-	-	+	+	-	-	-	+	-	+	+
C5YD56	+	+	+	-	+	+	-	-	+	+	+	+	+	+	-	+	-	-	+	-	-	+	+	+	-	+	-
B6TF99	+	+	+	-	-	-	+	-	-	-	+	+	-	+	+	+	-	-	+	+	-	-	+	-	+	+	-
Q6AV32	+	+	-	-	-	-	-	-	+	-	+	+	-	+	+	+	+	-	+	+	-	-	-	-	-	+	-
A2XJL0	+	+	-	-	-	-	-	-	+	-	+	+	+	+	+	+	+	-	+	+	-	-	-	-	-	+	-
B9A0U0	+	+	-	-	+	-	+	-	-	+	-	+	+	+	-	+	-	+	+	-	-	-	-	-	+	+	-
C5XH53	+	+	+	+	-	-	-	-	-	-	-	+	-	+	+	+	+	-	+	+	+	-	+	-	-	+	-
Q2KTE3	+	-	+	-	-	-	+	+	-	-	+	+	-	+	-	+	-	-	+	+	+	-	-	-	-	+	-
A2XQV8	+	-	+	-	+	+	-	+	-	-	+	+	-	+	-	+	-	-	+	+	+	-	-	+	+	+	-
A5BCA1	+	+	+	-	+	-	+	-	-	-	-	+	-	+	+	+	-	-	+	+	-	-	-	+	-	+	+
B9N703	+	-	+	+	+	-	-	-	+	-	+	+	-	+	-	+	-	+	+	-	+	-	+	-	-	+	-
C0PMW4	+	-	-	-	-	-	-	+	+	-	-	+	+	+	-	+	+	-	+	+	-	-	+	+	-	+	-
C5YNI2	+	+	-	+	-	-	+	-	-	+	-	+	+	+	-	+	+	-	+	+	+	-	-	-	-	+	-
A9SS38	+	-	+	+	-	+	-	-	+	-	-	+	-	+	-	+	-	-	+	-	+	-	+	+	-	+	+
B9F9Q4	+	+	+	-	-	-	-	-	+	-	+	+	-	+	+	+	+	-	+	+	-	-	-	-	-	+	-
A2Z493	+	+	+	-	+	-	+	-	+	-	+	+	+	+	-	+	+	+	+	+	-	+	-	-	+	+	-
O80851	+	+	+	+	+	+	-	+	-	-	+	+	-	+	-	+	-	-	+	-	+	-	+	+	+	+	+
B9GJ58	+	-	-	-	+	-	-	-	+	-	-	+	-	+	+	+	-	+	+	+	-	-	-	-	+	+	-
Q651B6	+	+	+	-	+	-	+	-	+	-	+	+	+	+	-	+	+	+	+	+	-	+	-	+	+	+	-
B9RP90	+	+	+	-	-	+	-	-	-	+	+	+	+	+	+	+	-	-	+	+	-	+	+	-	-	+	-
A2XWR5	+	-	+	-	+	+	-	-	-	+	-	+	+	+	-	+	-	+	+	+	-	+	+	-	-	+	-
Q01HK3	+	-	+	-	+	+	-	-	-	+	-	+	+	+	-	+	-	+	+	+	-	+	+	-	-	+	-
Q7XUN0	+	-	+	-	+	+	-	-	+	+	-	+	+	+	-	+	-	+	+	+	-	+	+	-	-	+	-
B9RK13	+	+	+	-	-	+	-	-	-	+	+	+	-	+	+	+	-	-	+	+	-	-	+	-	-	+	+
A9NRI6	+	-	-	+	-	-	-	-	-	-	-	+	-	+	+	+	-	+	+	+	-	-	-	-	-	+	-
B9S195	+	-	-	+	+	+	-	+	+	-	-	+	-	+	-	+	-	-	+	+	-	+	+	-	+	+	-
A5I8L7	+	+	+	-	-	-	+	-	-	+	+	+	+	+	-	+	-	+	+	+	+	-	+	-	+	+	-
B6TMV8	+	-	+	-	+	+	-	-	+	+	-	+	-	+	-	+	+	-	+	+	+	+	+	-	-	+	-
Q6PKZ9	+	-	+	+	-	-	-	-	+	-	+	+	-	+	-	+	+	-	+	+	-	-	-	-	-	+	-
C0KYB5	+	-	-	+	-	-	-	-	-	-	-	+	+	+	-	+	-	+	+	-	-	-	-	-	-	+	+
B8BKA0	+	+	+	-	-	+	+	-	-	+	-	+	-	+	-	+	-	-	+	-	-	-	-	-	-	+	-
B9SR52	+	+	-	-	-	-	-	+	-	-	-	+	+	+	-	+	+	+	+	+	+	-	+	-	-	+	-
A9NQ73	+	-	+	+	-	+	+	-	-	+	-	+	-	+	-	+	-	-	+	-	-	-	-	-	-	+	+
A2WQ43	+	-	-	-	-	+	+	-	-	+	-	+	-	+	-	+	-	-	+	-	-	+	+	-	-	+	+
Q2QDG0	+	+	+	-	-	-	+	-	-	-	+	+	+	+	-	+	-	+	+	+	-	-	-	-	-	+	+
B9STI2	+	-	+	-	+	+	-	-	-	-	+	+	+	+	-	+	-	-	+	-	-	+	-	-	-	+	-
B9IKS1	+	+	-	-	-	-	+	-	-	-	-	+	-	+	-	+	-	-	+	-	-	+	+	-	-	+	-
Q9XER3	+	-	-	-	+	-	+	+	-	-	-	+	-	+	-	+	-	+	+	+	-	-	-	-	+	+	-
B9FC47	+	-	-	+	-	-	+	-	-	-	-	+	+	+	-	+	-	-	+	+	-	-	-	+	-	+	+
A9LY27	+	-	-	+	+	+	-	-	+	-	+	+	+	+	+	+	-	-	+	-	-	-	-	+	+	+	-
A2XZZ0	+	+	-	-	+	-	-	+	-	-	+	+	-	+	+	+	-	-	+	-	-	-	-	+	-	+	-
Q75IL5	+	+	-	-	+	+	-	+	-	-	+	+	-	+	+	+	-	-	+	-	-	-	-	+	-	+	-
Q8LEJ4	+	-	-	+	+	-	-	-	+	-	-	+	-	+	-	+	-	-	+	+	-	+	+	-	-	+	-
Q9SB32	+	+	+	-	+	-	-	+	-	-	-	+	-	+	-	+	-	-	+	-	+	-	+	+	+	+	-
B9GLG6	+	-	-	-	+	-	-	-	-	-	-	+	-	+	-	+	-	+	+	+	+	-	-	-	-	+	-
Q39541	+	+	-	-	+	-	-	-	-	-	-	+	+	+	-	+	-	+	+	-	-	+	-	-	-	+	+
C5YEI3	+	-	+	-	+	+	-	-	-	+	+	+	-	+	-	+	-	+	+	+	-	+	+	+	-	+	-
A9NUJ7	+	-	+	+	-	+	-	+	+	+	-	+	+	+	-	+	+	-	+	+	+	+	-	-	+	+	+
Q4A3R2	+	-	-	-	+	-	+	-	+	+	+	+	+	+	+	+	-	-	+	+	-	-	+	-	-	+	+
C6KMJ4	+	+	-	-	-	-	-	-	+	-	+	+	+	+	-	+	+	+	+	+	+	-	-	+	+	+	-
B9HUA6	+	-	-	-	+	-	-	-	+	-	+	+	+	+	-	+	+	-	+	-	-	+	-	-	-	+	-
C5YN60	+	-	+	+	+	-	-	+	+	-	+	+	-	+	-	+	+	-	+	+	-	+	+	+	-	+	-
Q19PX3	+	-	+	-	-	-	+	-	-	-	+	+	-	+	-	+	-	+	+	+	-	-	+	-	+	+	+
A6XFT3	+	-	-	-	+	-	-	-	+	-	-	+	-	+	-	+	+	-	+	+	+	+	+	+	+	+	+
C0HHW5	+	-	-	+	+	-	-	-	+	+	+	+	-	+	+	+	+	-	+	+	-	-	-	-	-	+	+
Q8GTA4	+	+	-	+	+	+	-	+	-	-	+	+	-	+	-	+	+	+	+	-	+	-	-	-	-	+	-
D5A9Q0	+	-	-	-	-	-	-	-	-	-	-	+	-	+	-	+	+	-	+	+	-	+	-	-	-	+	-
B9H8K9	+	-	-	-	-	+	+	-	+	+	+	+	+	+	-	+	-	-	+	+	+	-	-	-	-	+	-
Q9LIF4	+	-	-	-	-	-	+	+	+	-	-	+	-	+	-	+	-	-	+	+	-	-	-	-	-	+	-
Q6F6H5	+	+	-	-	+	-	+	-	+	+	-	+	-	+	-	+	-	-	+	+	-	-	-	-	+	+	-
Q7G1T5	+	-	-	-	+	-	+	+	-	-	-	+	-	+	+	+	-	-	+	+	-	-	-	+	-	+	-
B9H7K4	+	+	-	-	+	+	-	-	-	-	+	+	-	+	-	+	-	+	+	-	+	-	+	+	-	+	+
A9T7R9	+	+	-	-	-	-	-	-	-	-	+	+	-	+	+	+	-	-	+	+	+	-	+	+	+	+	+
A5I8L4	+	+	+	-	-	-	+	-	-	-	+	+	+	+	-	+	-	+	+	+	+	-	+	-	+	+	+
A5BTR8	+	-	+	+	-	-	-	-	+	-	+	+	+	+	-	+	-	-	+	-	-	-	-	-	-	+	+
A9NQZ2	+	-	+	+	-	+	+	-	-	+	-	+	-	+	-	+	-	-	+	-	-	-	-	-	-	+	+
B3F8K8	+	-	-	-	-	-	+	-	-	-	+	+	-	+	-	+	-	-	+	+	-	-	-	+	-	+	-
Q8VZX7	+	-	-	-	+	-	+	-	-	-	-	+	-	+	-	+	-	+	+	+	-	-	+	-	+	+	-
B4FCC6	+	+	-	+	-	-	+	+	-	-	+	+	+	+	-	+	-	-	+	+	-	-	+	+	-	+	-
A9NZT8	+	-	-	-	-	-	-	-	-	-	-	+	-	+	-	+	+	-	+	+	-	+	-	-	-	+	-
A9NYQ5	+	-	-	-	-	-	-	-	-	-	-	+	-	+	-	+	+	-	+	+	-	+	-	-	-	+	-
O49170	+	+	-	+	+	-	-	+	-	-	-	+	+	+	+	+	-	+	+	-	-	-	+	-	-	+	-
B2NIX0	+	-	-	+	+	+	-	-	-	+	+	+	-	+	-	+	-	-	+	+	-	-	-	-	-	+	-
C6T9W4	+	-	-	-	-	-	-	-	-	+	+	+	-	+	-	+	+	-	+	+	-	+	-	+	-	+	-
A5BDM1	+	-	-	-	-	-	-	-	-	-	-	+	-	+	+	+	-	+	+	-	-	-	-	-	-	+	+
Q8W2D6	+	+	+	+	-	+	-	-	-	+	+	+	+	+	-	+	-	-	+	+	-	+	-	+	+	+	-
C5YP73	+	-	+	-	-	-	-	-	-	-	+	+	+	+	+	+	+	-	+	-	-	-	-	-	-	+	+
Q0WYI4	+	-	+	-	-	+	-	-	-	+	-	+	-	+	-	+	-	-	+	-	-	-	+	-	-	+	-
A9P2I3	+	+	-	-	-	-	-	+	-	+	+	+	+	+	-	+	+	-	+	+	-	-	-	-	+	+	+
C6TEW0	+	+	+	+	-	-	-	-	-	-	+	+	-	+	-	+	+	+	+	+	+	-	+	+	+	+	-
Q0WYI5	+	-	-	+	+	+	-	-	-	+	-	+	-	+	-	+	-	-	+	-	-	-	-	-	-	+	-
Q2HTI2	+	-	+	-	-	-	+	-	-	-	+	+	-	+	-	+	-	+	+	+	-	-	+	-	+	+	+
C5YCV5	+	-	+	-	-	+	-	+	-	+	+	+	-	+	+	+	+	-	+	-	+	-	+	+	+	+	+
B9S2U4	+	-	+	-	+	+	-	-	+	+	-	+	+	+	-	+	-	-	+	+	-	-	-	-	+	+	-
B9S0A9	+	+	-	+	+	-	-	-	-	-	-	+	-	+	+	+	+	-	+	+	-	-	+	+	+	+	-
A5AYX4	+	-	+	+	-	-	-	-	+	-	+	+	+	+	-	+	-	-	+	-	-	-	-	-	-	+	+
B3XXH2	+	+	-	-	-	-	-	-	-	-	+	+	-	+	+	+	-	-	+	+	+	-	+	+	+	+	+
Q2KTE4	+	-	-	-	-	+	+	+	-	-	+	+	-	+	-	+	-	-	+	+	+	-	-	-	-	+	-
B9TAQ8	+	-	+	-	-	-	+	-	-	-	+	+	-	+	-	+	-	-	+	+	-	-	+	-	-	+	+
C6JUP8	+	-	-	+	-	-	-	-	+	-	+	+	-	+	-	+	-	-	+	+	-	-	-	-	-	+	-
Q400V0	+	-	-	-	+	+	-	+	-	-	+	+	+	+	-	+	-	+	+	+	-	-	-	-	-	+	+
B9EWT8	+	+	-	+	+	+	-	-	-	+	-	+	-	+	-	+	-	-	+	-	-	-	+	+	+	+	-
B9I1C4	+	+	-	-	-	-	-	-	-	-	+	+	-	+	-	+	-	-	+	+	-	-	+	-	-	+	-
Q6F6H9	+	-	+	-	+	-	+	-	+	+	-	+	+	+	-	+	+	+	+	-	-	+	+	-	-	+	-
B9SR56	+	-	+	-	+	+	-	-	-	+	-	+	+	+	-	+	+	-	+	-	-	-	+	+	-	+	-
A9YUS7	+	+	-	-	+	-	+	+	-	-	+	+	+	+	+	+	-	-	+	-	-	+	+	+	-	+	-
Q43613	+	-	-	-	+	-	-	-	-	+	+	+	+	+	-	+	-	+	+	+	-	-	-	-	+	+	-
B9S1A1	+	-	-	+	-	+	-	-	-	+	-	+	-	+	+	+	-	-	+	+	+	-	+	-	-	+	-
A5ANR7	+	-	-	-	+	-	-	+	-	-	-	+	-	+	-	+	+	-	+	+	+	+	+	+	+	+	-
C0PSL2	+	+	+	-	+	-	+	+	+	-	-	+	+	+	-	+	+	+	+	+	-	+	+	+	+	+	+
D1MF88	+	-	+	-	+	+	+	-	+	-	+	+	-	+	-	+	-	-	+	-	-	-	-	-	+	+	-
Q4QUR8	+	-	-	-	-	+	-	-	-	+	-	+	-	+	+	+	+	+	+	+	-	+	-	-	-	+	+
Q0WYI6	+	-	+	+	-	-	-	-	-	+	-	+	-	+	-	+	-	-	+	-	-	-	+	-	-	+	+
A0SWU5	+	+	+	-	+	+	+	-	-	-	+	+	+	+	-	+	+	+	+	+	-	-	+	-	+	+	+
Q53JP2	+	-	+	-	-	+	-	-	-	+	-	+	-	+	-	+	-	-	+	-	-	-	-	-	-	+	-
A9NVS6	+	-	-	-	-	+	-	-	-	-	+	+	-	+	-	+	+	-	+	-	-	-	+	-	-	+	-
C6TKT7	+	+	+	-	+	+	-	-	+	-	+	+	-	+	-	+	-	-	+	+	-	+	-	-	-	+	+
Q60FR6	+	+	+	-	-	+	+	-	+	-	+	+	+	+	+	+	-	+	+	-	-	-	+	+	-	+	-
Q673G4	+	+	+	-	-	+	+	-	+	-	+	+	+	+	+	+	-	+	+	-	-	-	+	+	-	+	-
A2YSK1	+	+	+	-	-	-	-	+	-	-	+	+	+	+	-	+	-	-	+	+	+	-	-	-	-	+	-
D0U262	+	+	-	-	-	-	+	-	-	+	+	+	+	+	-	+	-	-	+	+	-	-	-	-	+	+	-
A4S8T4	+	+	+	+	+	+	-	+	-	+	-	-	+	-	-	-	-	+	-	-	+	+	+	+	-	-	-
Q94JL7	+	+	-	+	-	+	-	-	-	+	+	+	-	+	-	+	-	-	+	+	-	-	-	-	+	+	-
B9I0Q7	+	-	-	+	-	-	-	-	-	-	-	+	+	+	-	+	+	+	+	+	+	+	-	-	+	+	-
B8BKA2	+	-	+	-	-	+	-	-	-	+	-	+	-	+	-	+	-	-	+	-	-	-	-	-	-	+	-
B9G860	+	-	+	-	-	+	-	-	-	+	-	+	-	+	-	+	-	-	+	-	-	-	-	-	-	+	-
B9GS23	+	-	+	-	-	-	-	-	+	-	+	+	-	+	+	+	+	+	+	+	+	-	+	-	-	+	+
B7E2Q6	+	-	-	-	+	-	-	-	-	+	+	+	+	+	-	+	-	-	+	-	-	+	+	+	-	+	-
Q75QN1	+	+	+	-	+	+	-	+	-	+	+	+	+	+	+	+	-	-	+	+	-	-	+	-	+	+	-
Q2KTE5	+	-	-	-	-	-	+	+	-	-	+	+	+	+	-	+	-	-	+	+	+	-	-	-	-	+	-
B9S197	+	+	+	-	+	+	-	-	+	+	-	+	-	+	-	+	-	+	+	-	+	-	+	-	+	+	-
Q9SP53	+	-	-	+	-	-	-	-	+	-	-	+	-	+	-	+	+	-	+	+	-	+	+	+	+	+	-
B9A0T9	+	+	-	+	+	-	-	-	+	-	+	+	-	+	-	+	-	+	+	-	-	+	-	+	-	+	-
A9NNT1	+	-	+	+	-	+	-	-	-	-	+	+	+	+	-	+	-	-	+	+	+	+	-	-	-	+	-
O82737	+	-	+	-	-	-	-	+	-	+	+	+	-	+	+	+	-	+	+	-	+	+	-	+	-	+	+
A5AWF3	+	-	+	-	-	-	+	-	+	-	+	+	+	+	-	+	-	-	+	-	-	-	-	-	-	+	+
Q67VR7	+	+	-	+	+	+	-	-	-	+	-	+	-	+	-	+	-	-	+	-	-	-	+	-	+	+	-
C5XTH3	+	-	+	-	-	-	-	-	-	+	+	+	-	+	-	+	-	+	+	+	+	-	+	-	+	+	+
D5A7S3	+	+	+	+	-	-	-	-	+	-	-	+	-	+	-	+	+	-	+	+	-	+	-	-	+	+	+
Q5W1M7	+	+	+	+	-	+	-	-	-	+	+	+	-	+	-	+	-	-	+	+	-	-	-	-	+	+	-
B9STI1	+	-	+	+	-	+	+	+	-	-	-	+	-	+	+	+	+	-	+	-	+	-	-	-	-	+	+
C5XRG4	+	-	+	+	-	+	-	-	+	+	-	+	-	+	+	+	-	-	+	-	-	-	+	+	-	+	+
Q67UG1	+	+	-	+	+	-	-	+	-	+	+	+	+	+	-	+	-	-	+	+	-	+	-	-	+	+	-
Q4PT02	+	-	-	-	+	+	-	-	-	+	-	+	-	+	-	+	+	+	+	+	-	+	-	-	+	+	-
Q4JH25	+	+	-	-	-	-	-	-	-	+	+	+	-	+	-	+	-	-	+	-	-	+	+	-	-	+	+
Q39683	+	+	-	+	-	+	-	-	-	-	-	+	-	+	-	+	-	-	+	+	-	-	-	-	-	+	-
B8YI13	+	+	-	-	-	-	+	+	-	+	-	+	+	+	-	+	-	+	+	-	-	+	-	-	-	+	-
B9T5Z7	+	+	-	-	+	-	-	-	-	-	+	+	-	+	-	+	-	-	+	+	+	-	+	-	-	+	-
Q6F6H7	+	-	-	+	+	+	-	-	+	+	-	+	-	+	-	+	+	-	+	+	-	-	-	-	+	+	-
A8D8H3	+	+	+	-	-	+	+	-	-	-	+	+	+	+	+	+	-	+	+	-	-	-	+	-	-	+	-
Q9ZRC9	+	-	-	+	-	+	-	-	-	+	+	+	-	+	-	+	-	+	+	+	-	-	-	-	+	+	-
Q40876	+	+	-	-	-	+	-	-	-	-	+	+	+	+	+	+	-	-	+	+	-	-	-	-	-	+	-
C5Y1V9	+	-	+	+	+	+	+	-	-	+	+	+	-	+	-	+	+	-	+	+	+	+	-	-	-	+	+
Q948K9	+	-	+	+	+	+	-	-	+	-	+	+	-	+	-	+	-	-	+	-	-	-	-	-	-	+	-
B4XF32	+	-	-	-	+	-	-	+	-	-	+	+	-	+	-	+	+	-	+	-	+	+	+	-	-	+	-
Q75V70	+	-	-	+	-	-	-	-	+	-	-	+	-	+	+	+	-	+	+	-	-	-	-	-	-	+	+
A2XKV2	+	+	-	+	-	-	-	-	-	+	+	+	-	+	-	+	-	-	+	+	-	-	-	+	-	+	-
Q6AVK5	+	+	-	+	-	-	-	-	-	+	+	+	-	+	-	+	-	-	+	+	-	-	-	+	-	+	-
Q75V69	+	-	+	-	+	-	-	-	+	-	+	+	-	+	-	+	-	+	+	-	+	+	-	-	-	+	-
A2YF86	+	+	-	+	+	+	-	-	-	+	-	+	-	+	-	+	-	-	+	-	-	-	+	-	+	+	-
B9STI7	+	-	+	-	-	-	-	+	+	-	+	+	-	+	+	+	-	+	+	+	+	-	-	-	-	+	+
Q5W1K1	+	+	-	+	+	-	-	-	-	+	-	+	-	+	-	+	-	+	+	-	-	-	-	-	-	+	-
C6TMC0	+	-	-	-	-	-	-	+	-	-	-	+	-	+	-	+	-	-	+	-	-	-	-	+	-	+	+
B9HZK0	+	-	-	+	-	+	-	-	-	+	+	+	-	+	-	+	-	-	+	-	-	-	-	-	+	+	+
B4XF31	+	-	-	-	+	-	-	+	-	-	+	+	-	+	-	+	+	-	+	-	+	+	+	-	-	+	-
B9STI5	+	+	+	-	+	+	-	-	+	-	+	+	+	+	+	+	-	+	+	-	-	+	-	-	-	+	+
B4FVP4	+	-	-	-	+	+	-	+	-	+	+	+	+	+	-	+	+	+	+	-	-	-	-	-	+	+	-
A7KAV4	+	+	+	-	-	-	-	-	+	-	+	+	-	+	-	+	-	+	+	-	+	-	-	-	+	+	-
Q2KTE6	+	-	-	-	-	-	+	+	-	-	+	+	-	+	-	+	-	-	+	+	+	-	-	-	-	+	-
C0PQX5	+	-	-	-	-	+	-	-	-	-	+	+	-	+	-	+	+	-	+	+	-	-	+	-	+	+	-
B9I0Q4	+	-	+	-	+	-	+	-	-	+	-	+	+	+	-	+	-	+	+	-	-	-	-	-	+	+	-
D5ADL4	+	-	+	-	-	-	-	-	-	-	+	+	+	+	-	+	+	-	+	+	-	-	-	-	+	+	-
A5A371	+	-	+	-	-	-	-	+	+	-	-	+	+	+	-	+	+	+	+	+	-	-	+	-	-	+	-
B4FWM5	+	-	+	-	-	-	-	-	+	-	+	+	-	+	-	+	-	-	+	+	-	-	-	-	+	+	+
Q9M4U2	+	-	-	+	-	+	-	-	-	+	+	+	-	+	-	+	-	+	+	+	-	-	-	-	+	+	-
B9GGW7	+	-	-	-	-	-	-	-	-	-	+	+	-	+	-	+	-	+	+	-	+	-	+	-	-	+	-
O23825	+	-	-	-	+	-	-	+	-	-	+	+	-	+	-	+	+	-	+	-	+	+	+	-	-	+	-
C6THU7	+	-	-	+	-	-	-	-	-	-	+	+	-	+	-	+	-	+	+	+	+	-	+	+	+	+	-
Q43590	+	+	+	-	-	-	-	-	+	-	+	+	-	+	-	+	-	+	+	-	+	-	-	-	+	+	-
D3UBS7	+	-	-	-	-	-	-	-	-	-	+	+	+	+	-	+	-	-	+	+	-	+	-	+	-	+	+
B4F8K3	+	-	+	-	+	+	-	-	+	+	-	+	-	+	-	+	+	-	+	+	+	+	+	-	-	+	-
B0ZTB4	+	-	-	-	+	-	-	-	+	-	+	+	-	+	-	+	-	-	+	+	-	+	+	+	-	+	+
A5B441	+	-	-	-	-	+	-	+	-	-	-	+	+	+	-	+	-	+	+	-	+	-	+	-	-	+	+
B8BCI9	+	-	-	+	+	+	-	+	-	+	+	+	+	+	-	+	-	-	+	+	-	+	-	-	+	+	-
A9NQK0	+	-	-	-	-	-	-	+	-	+	-	+	+	+	+	+	-	-	+	+	-	+	-	+	-	+	-
B9GJ32	+	-	+	-	+	-	-	-	-	-	-	+	-	+	-	+	-	-	+	-	-	-	-	-	+	+	+
Q43262	+	-	+	-	+	+	-	-	+	+	-	+	-	+	-	+	+	-	+	+	+	+	+	-	-	+	-
Q9FFF6	+	+	-	-	-	-	-	-	-	-	-	+	-	+	-	+	-	-	+	-	+	-	+	-	-	+	-
B9T7L2	+	+	-	-	+	-	-	+	+	-	-	+	-	+	+	+	-	-	+	-	+	-	-	-	+	+	-
A0S5Z6	+	-	-	-	+	-	-	-	+	-	-	+	-	+	-	+	+	-	+	+	-	+	+	+	-	+	+
B4FQ42	+	-	+	-	-	+	-	-	+	+	+	+	-	+	+	+	-	-	+	-	-	-	+	+	-	+	-
B9GLG4	+	+	-	+	+	-	-	-	-	-	-	+	-	+	-	+	-	+	+	+	+	-	+	-	-	+	-
B5TXD1	+	-	+	-	-	+	-	+	-	+	+	+	+	+	-	+	-	-	+	+	-	+	+	-	+	+	-
Q0WYI8	+	-	-	-	-	-	-	-	-	+	-	+	-	+	-	+	+	-	+	-	-	-	+	-	-	+	-
Q43640	+	-	+	-	+	-	+	+	+	+	-	+	-	+	-	+	+	-	+	+	-	+	+	-	-	+	-
A5H0K1	+	-	-	-	+	-	-	-	+	-	-	+	-	+	-	+	+	-	+	+	-	+	+	+	-	+	+
C6TGT7	+	-	-	+	+	-	-	-	+	-	-	-	+	-	+	+	-	+	+	-	+	+	-	-	-	-	-
B9T417	+	-	-	-	+	-	-	-	-	-	-	+	+	+	-	+	-	-	+	-	-	-	+	-	-	+	-
A4URE8	+	-	-	-	+	-	-	+	-	-	-	+	-	+	-	+	-	+	+	-	+	-	+	-	-	+	-
B2BA73	+	+	+	-	+	-	+	-	+	-	+	+	-	+	-	+	+	-	+	-	-	-	-	+	-	+	-
A5BSV6	+	-	+	+	-	-	-	+	-	+	+	+	-	+	-	+	-	-	+	-	-	-	+	-	-	+	+
B6TQ13	+	-	-	-	-	-	-	-	-	-	+	+	-	+	-	+	-	-	+	-	-	-	+	-	-	+	-
C5XP04	+	+	-	+	-	-	-	-	-	-	+	+	+	+	-	+	-	+	+	-	+	-	-	-	+	+	-
Q5ZFR2	+	+	-	+	-	+	-	-	-	+	+	+	+	+	-	+	-	-	+	+	-	-	-	-	+	+	-
Q41681	+	-	-	-	-	-	+	+	-	-	+	+	-	+	-	+	-	-	+	+	+	-	-	-	-	+	-
Q7FY62	+	-	-	-	-	-	+	+	-	-	+	+	-	+	-	+	-	-	+	+	+	-	-	-	-	+	-
A5A373	+	-	+	-	-	-	-	-	+	-	-	+	+	+	-	+	+	+	+	+	-	-	+	-	-	+	-
Q84UK0	+	+	+	-	-	+	-	-	-	+	+	+	+	+	-	+	-	+	+	+	+	-	-	-	+	+	-
B8AYM7	+	-	+	-	-	-	-	+	-	-	-	+	+	+	+	+	-	-	+	-	-	-	-	+	+	+	-
Q0WYI7	+	-	+	-	-	-	-	-	-	+	-	+	+	+	-	+	-	-	+	-	-	-	+	-	-	+	-
Q6JN56	+	-	+	-	+	+	-	+	-	+	+	+	+	+	-	+	+	+	+	-	-	-	-	-	-	+	-
Q6AT12	+	-	+	-	-	-	-	+	-	-	-	+	+	+	+	+	+	-	+	-	-	-	-	+	+	+	-
C5Y7A6	+	-	+	+	-	-	-	+	+	-	-	+	+	+	-	+	+	-	+	-	-	-	-	-	-	+	-
Q9LJ66	+	+	+	-	+	-	-	-	-	-	-	+	-	+	-	+	+	-	+	+	+	+	-	-	-	+	-
B9RJ58	+	+	+	-	+	+	-	+	-	-	-	+	-	+	-	+	-	-	+	-	-	+	+	-	-	+	-
Q4QUR6	+	-	-	-	+	+	-	+	+	-	-	+	-	+	-	+	+	-	+	+	+	+	+	+	+	+	-
Q153I3	+	-	-	-	-	-	-	+	-	-	-	+	-	+	+	+	-	+	+	-	-	+	-	+	-	+	+
A5BD50	+	-	+	+	-	+	-	-	-	+	-	+	-	+	-	+	-	-	+	+	+	-	-	-	+	+	-
O24265	+	-	-	-	-	-	-	-	-	-	+	+	+	+	-	+	-	+	+	+	-	-	-	-	+	+	-
B9T708	+	-	-	-	-	+	-	+	-	-	-	+	-	+	-	+	-	+	+	-	+	-	+	-	-	+	-
Q09EZ3	+	-	-	+	-	-	+	-	-	-	+	+	+	+	-	+	+	-	+	+	+	+	+	+	-	+	-
Q84L23	+	-	-	+	-	-	+	-	-	-	+	+	+	+	-	+	+	-	+	+	+	+	+	+	-	+	-
C7DTK0	+	+	-	-	-	-	+	-	+	-	-	+	+	+	-	+	-	+	+	+	-	-	+	-	-	+	-
Q2HSM4	+	-	+	-	+	-	-	+	+	-	-	+	-	+	-	+	+	-	+	+	-	-	+	+	-	+	-
Q43741	+	-	-	-	+	+	-	+	-	-	-	+	-	+	-	+	+	-	+	+	-	+	+	+	+	+	-
B9GS24	+	-	+	-	-	-	-	-	+	-	+	+	-	+	+	+	+	+	+	+	+	-	+	-	+	+	+
A5B3E7	+	-	+	-	-	+	-	-	-	+	-	+	-	+	-	+	-	+	+	+	+	-	-	-	+	+	-
B8AY41	+	+	+	-	+	+	-	-	-	+	+	+	-	+	+	+	-	+	+	-	-	-	-	-	-	+	-
Q65XE5	+	+	+	-	+	+	-	-	-	+	+	+	-	+	+	+	-	+	+	-	-	-	-	-	-	+	-
B6UA92	+	-	+	-	+	+	-	+	+	+	+	+	-	+	-	+	-	-	+	+	-	-	-	-	-	+	-
C6TC69	+	-	-	-	-	-	-	-	-	+	-	+	-	+	-	+	-	-	+	-	-	-	+	+	-	+	+
A9S3X1	+	+	-	+	-	-	-	-	-	-	-	+	-	+	-	+	-	-	+	-	+	+	-	-	-	+	-
C6TH39	+	+	+	-	+	-	-	-	-	+	+	+	+	+	+	+	-	-	+	-	+	+	-	+	-	+	-
Q6ZBG4	+	+	-	-	-	+	-	-	-	-	-	+	+	+	-	+	-	-	+	+	+	-	-	+	+	+	+
A2YUW1	+	-	-	-	-	-	+	-	+	-	+	+	-	+	-	+	-	-	+	+	+	-	-	+	-	+	+
Q6ZBF4	+	-	-	-	-	-	+	-	+	-	+	+	-	+	-	+	-	-	+	+	+	-	-	+	-	+	+
D1MCA7	+	+	-	-	-	-	+	+	-	+	-	+	+	+	-	+	-	+	+	-	-	+	-	-	-	+	-
B9RMV2	+	-	+	-	-	+	+	+	-	-	+	+	-	+	-	+	+	-	+	-	+	-	-	+	-	+	-
C6TJL5	+	+	-	-	-	-	-	+	-	-	+	+	-	+	-	+	+	-	+	+	-	-	+	-	-	+	-
C6TM90	+	-	-	+	+	+	-	+	+	-	+	+	-	+	-	+	-	+	+	+	+	-	+	-	-	+	-
A3BSS6	+	-	-	-	-	-	+	-	+	-	+	+	-	+	-	+	-	-	+	+	+	-	-	+	-	+	+
Q6DV45	+	-	-	+	+	-	-	-	+	-	-	+	-	+	-	+	+	-	+	+	+	+	+	+	+	+	-
Q2QCY1	+	-	-	-	+	-	+	-	-	+	+	+	+	+	-	+	-	+	+	+	-	-	-	+	-	+	-
Q8S9H5	+	+	-	+	-	-	-	-	-	-	-	+	-	+	-	+	-	+	+	-	-	-	-	-	-	+	-
A9NW44	+	-	-	-	-	-	+	+	-	-	+	+	-	+	-	+	-	+	+	-	+	+	-	-	-	+	-
C5X6L0	+	-	+	-	+	-	-	+	+	-	-	+	+	+	-	+	-	-	+	+	+	+	+	+	-	+	-
B9HUW4	+	+	+	-	+	-	+	-	+	-	-	+	-	+	-	+	-	+	+	-	-	+	-	-	-	+	-
Q9M7K5	+	+	+	-	+	+	-	-	+	+	+	+	-	+	-	+	-	-	+	+	-	-	-	-	-	+	-
B4FVB4	+	-	-	-	+	-	-	-	+	-	-	-	+	-	-	-	+	-	-	-	+	+	+	-	-	-	-
Q5DX19	+	-	+	-	+	+	-	-	-	-	+	+	+	+	-	+	-	+	+	+	-	+	-	+	+	+	-
Q6QZP1	+	-	+	-	-	+	-	+	-	+	+	+	+	+	-	+	-	-	+	+	-	+	+	-	+	+	-
A9PJ26	+	+	-	+	-	+	-	-	+	-	+	+	+	+	-	+	-	+	+	-	-	-	+	-	-	+	+
O81606	+	-	+	-	-	+	-	-	-	+	+	+	+	+	+	+	+	+	+	-	-	-	-	-	-	+	-
Q2QCX5	+	-	-	-	+	-	-	+	-	-	-	+	-	+	-	+	+	-	+	+	-	+	+	-	+	+	+
Q5KSL7	+	+	-	-	+	-	-	-	-	-	-	+	-	+	-	+	+	-	+	+	-	+	+	-	+	+	-
C0HJ88	+	-	-	-	-	-	-	-	-	-	-	+	-	+	-	+	-	-	+	-	-	-	+	-	-	+	-
Q53AS3	+	+	-	+	-	-	-	-	-	-	-	+	-	+	-	+	-	+	+	+	-	-	-	-	+	+	-
Q6JN53	+	+	-	-	+	-	-	-	-	-	+	+	-	+	-	+	-	-	+	+	-	-	+	-	+	+	+
B9I5M3	+	-	+	-	-	-	-	+	+	-	-	+	+	+	+	+	+	-	+	-	-	-	+	-	+	+	-
C7F6Z4	+	-	-	-	+	+	-	-	-	-	-	+	-	+	-	+	-	-	+	-	-	-	-	-	-	+	-
A9NUW5	+	-	-	-	+	-	-	-	-	-	+	+	+	+	+	+	+	+	+	+	+	+	-	+	-	+	+
B9T600	+	+	-	-	+	-	-	-	-	+	+	+	-	+	-	+	+	-	+	+	-	-	-	+	+	+	-
A1EGW9	+	-	-	+	-	+	-	+	-	-	+	+	+	+	-	+	-	-	+	-	-	-	-	-	-	+	-
B9H2B5	+	+	-	+	-	-	-	-	-	-	-	+	+	+	-	+	+	-	+	-	-	-	+	-	-	+	-
O49982	+	-	-	-	-	-	-	+	+	-	-	+	-	+	-	+	-	-	+	+	-	+	+	-	+	+	-
A5BHZ4	+	-	-	+	-	-	+	-	-	-	-	+	+	+	-	+	-	-	+	+	+	-	-	-	+	+	+
D2Y4P1	+	-	+	-	+	-	-	-	+	-	-	+	-	+	-	+	+	-	+	+	-	+	+	-	-	+	-
C5Z4Z3	+	+	+	+	+	-	-	-	+	+	+	+	-	+	+	+	-	-	+	-	+	+	+	+	-	+	+
B9N8H1	+	+	-	-	-	+	-	-	+	-	+	+	-	+	-	+	-	+	+	-	-	-	+	-	-	+	+
B8YLW1	+	-	-	-	+	+	-	-	+	-	+	+	-	+	-	+	+	-	+	+	-	+	+	+	-	+	-
B6TSS1	+	-	-	-	-	+	+	-	-	+	-	+	-	+	-	+	-	-	+	-	+	-	+	+	+	+	+
B8AQB8	+	+	+	-	+	-	-	-	-	+	-	-	+	-	+	-	-	-	-	-	-	+	-	-	-	-	+
Q10E49	+	+	+	-	+	-	-	-	-	+	-	-	+	-	+	-	-	-	-	-	-	+	-	-	-	-	+
Q08LX1	+	+	-	-	-	+	+	-	-	-	+	+	-	+	-	+	-	+	+	+	+	+	-	-	-	+	-
B9HPS7	+	+	+	+	+	+	-	-	-	+	+	+	+	+	+	+	-	+	+	+	+	-	+	+	-	+	-
Q94F66	+	-	-	+	+	-	+	-	-	-	+	+	-	+	-	+	-	-	+	+	-	-	-	-	-	+	-
D0VAW9	+	+	-	-	+	-	-	+	-	-	-	+	-	+	-	+	-	+	+	-	+	-	-	-	-	+	-
Q4QUS0	+	-	-	-	+	+	-	-	+	-	-	+	-	+	-	+	+	-	+	+	+	+	+	+	+	+	-
B3RFV7	+	-	-	-	+	+	-	-	+	-	-	+	-	+	-	+	+	+	+	+	+	+	+	+	+	+	-
C0PFZ6	+	-	+	-	+	+	-	+	-	+	+	+	-	+	-	+	-	+	+	-	-	+	+	-	-	+	-
A5BSD9	+	+	-	-	+	-	+	+	-	-	-	+	-	+	-	+	-	-	+	-	+	+	-	+	-	+	-
C5YCV6	+	+	+	-	-	+	-	-	-	-	+	+	+	+	-	+	+	-	+	-	+	-	+	+	+	+	+
Q94IN6	+	+	-	-	-	-	+	-	-	+	+	+	-	+	-	+	-	-	+	+	-	-	-	-	+	+	-
Q2L6K2	+	-	-	-	+	-	-	-	-	-	-	+	-	+	-	+	+	-	+	+	-	+	+	+	+	+	-
B3TLX1	+	-	-	-	-	-	-	-	-	+	-	+	-	+	-	+	-	+	+	+	-	-	+	-	-	+	+
Q8LF06	+	+	-	-	-	-	-	-	-	-	-	+	-	+	-	+	-	-	+	-	+	-	+	-	-	+	-
C5X274	+	-	+	+	-	+	+	-	-	+	+	+	+	+	-	+	-	+	+	+	-	+	+	+	-	+	-
Q673G5	+	-	+	-	-	-	-	-	-	+	+	+	-	+	+	+	-	-	+	-	-	-	+	+	-	+	-
B9HRV5	+	-	-	-	-	-	-	-	-	-	-	+	+	+	-	+	+	+	+	-	+	-	-	-	-	+	-
C4J8V0	+	+	-	+	-	-	-	-	+	-	+	+	+	+	-	+	+	+	+	-	-	-	-	-	+	+	+
C5ML37	+	-	-	-	+	-	-	-	+	-	-	+	-	+	-	+	-	-	+	+	-	+	+	-	+	+	-
O04112	+	-	+	-	-	+	-	-	+	+	-	+	+	+	-	+	+	+	+	+	-	+	+	-	-	+	+
Q8W3Y3	+	-	-	+	+	-	+	-	-	-	+	+	-	+	-	+	-	-	+	-	-	-	-	-	-	+	-
C5Y9X8	+	-	+	-	+	+	-	-	+	-	-	+	-	+	-	+	-	-	+	+	-	+	+	-	-	+	-
A2IBP3	+	-	+	+	-	+	-	-	-	+	+	+	+	+	-	+	-	-	+	+	-	+	+	-	-	+	-
Q96472	+	-	-	-	+	-	-	+	-	-	+	+	-	+	-	+	+	-	+	-	+	+	+	-	-	+	-
Q400U9	+	-	-	-	-	+	-	+	-	-	+	+	+	+	-	+	-	+	+	+	-	+	-	-	-	+	-
B9HZH4	+	+	-	-	+	+	-	-	-	-	+	+	+	+	-	+	-	+	+	-	-	-	+	-	-	+	+
Q43405	+	+	-	-	-	-	-	+	-	-	-	+	+	+	-	+	-	-	+	+	-	-	-	-	+	+	-
Q84RC3	+	-	-	-	-	-	-	+	-	-	-	+	+	+	+	+	-	-	+	+	-	-	-	+	-	+	-
Q4QUR5	+	-	+	-	+	+	-	-	+	-	-	+	-	+	-	+	+	-	+	+	-	+	+	+	+	+	-
Q53U27	+	-	-	-	+	+	-	-	+	-	-	+	-	+	-	+	+	-	+	+	-	+	+	-	+	+	-
O64946	+	-	-	+	-	-	-	-	-	-	+	+	+	+	-	+	-	-	+	+	+	-	-	-	+	+	-
B9HX60	+	-	-	+	-	-	+	+	-	-	-	+	+	+	-	+	-	-	+	-	+	-	-	-	-	+	-
B9RPD0	+	+	-	-	+	-	+	-	+	-	-	+	-	+	-	+	-	-	+	+	-	+	-	+	-	+	-
Q6R3N2	+	+	+	-	-	-	-	-	-	+	-	+	-	+	-	+	-	-	+	-	+	+	+	+	-	+	-
A9TGN8	+	-	+	-	-	+	-	-	-	-	+	+	+	+	-	+	-	+	+	-	-	-	+	-	-	+	-
B0F9M0	+	-	-	-	+	-	+	+	-	-	+	+	+	+	+	+	-	-	+	-	-	+	+	-	-	+	+
Q6JN54	+	-	-	-	+	+	-	-	+	+	+	+	-	+	-	+	-	+	+	+	+	-	-	-	+	+	+
A9PIV6	+	-	-	-	-	+	-	-	-	+	-	+	-	+	-	+	-	-	+	+	+	-	-	+	-	+	+
B8BPQ8	+	-	-	-	-	+	-	-	+	-	+	+	-	+	-	+	-	-	+	+	+	-	-	-	-	+	-
Q69LD9	+	-	-	-	-	+	-	-	+	-	+	+	-	+	-	+	-	-	+	+	+	-	-	-	-	+	-
Q94CL5	+	-	-	-	-	-	+	-	+	-	+	+	-	+	-	+	-	-	+	-	-	+	+	-	-	+	+
C6TC18	+	-	-	-	-	+	-	-	-	+	-	+	+	+	-	+	-	-	+	+	+	-	-	+	-	+	-
Q8LCL0	+	-	-	+	+	+	-	-	+	+	+	+	-	+	+	+	-	+	+	-	+	+	-	-	+	+	-
B9GJ31	+	-	+	-	-	+	-	+	+	-	-	+	-	+	+	+	-	-	+	-	+	-	+	+	-	+	-
A8I1T0	+	-	+	+	-	+	-	-	-	-	-	+	+	+	+	+	+	+	+	+	-	-	-	-	-	+	-
Q330J7	+	+	-	+	-	-	-	-	-	-	-	+	-	+	-	+	-	+	+	+	-	-	-	-	+	+	-
D3JWB5	+	-	+	-	+	-	-	-	+	-	-	+	-	+	-	+	-	-	+	+	-	+	+	+	+	+	-
Q10MY3	+	-	-	+	-	-	-	-	-	-	+	+	-	+	-	+	+	-	+	-	-	-	+	-	+	+	-
A2XFF9	+	-	-	+	-	-	-	-	-	-	+	+	-	+	-	+	+	-	+	-	-	-	-	-	+	+	-
B9T7K8	+	+	-	-	-	-	+	-	-	+	+	+	-	+	-	+	+	-	+	+	-	-	+	-	+	+	-
A5BSR8	+	-	+	+	-	+	-	-	-	+	-	+	-	+	-	+	-	-	+	+	+	-	-	-	+	+	-
A2Z096	+	-	+	-	-	-	+	+	-	-	+	+	+	+	-	+	-	-	+	-	-	-	-	-	-	+	-
A9NQA3	+	-	-	-	+	-	-	+	-	-	-	+	-	+	-	+	-	-	+	-	+	-	-	+	-	+	-
C5Z038	+	-	+	-	+	+	-	-	-	+	+	+	+	+	+	+	+	+	+	-	-	-	-	-	-	+	+
O04162	+	+	-	+	-	-	-	-	-	-	+	+	+	+	-	+	+	-	+	-	-	-	-	-	-	+	-
B9GK41	+	-	-	-	-	-	-	-	+	-	+	+	+	+	-	+	-	+	+	+	+	-	-	-	+	+	+
Q56I80	+	-	-	-	-	-	-	-	-	-	-	+	-	+	-	+	+	-	+	+	-	+	+	-	+	+	-
B9RXR9	+	-	-	-	-	-	-	+	-	+	+	+	-	+	-	+	-	+	+	+	-	-	-	+	-	+	+
O80449	+	-	-	+	+	+	-	-	+	+	+	+	-	+	+	+	-	+	+	-	+	+	-	-	+	+	-
Q6EQL8	+	-	+	-	-	-	+	+	-	-	+	+	+	+	-	+	+	-	+	-	-	-	-	-	-	+	-
Q75IP9	+	-	+	-	+	-	+	-	-	-	+	+	-	+	-	+	+	-	+	+	-	-	+	-	+	+	-
Q9SB33	+	-	-	-	+	-	-	-	-	+	-	+	-	+	-	+	-	+	+	+	+	-	+	-	+	+	-
Q0WSU6	+	-	-	-	+	-	-	-	-	+	-	+	-	+	-	+	-	+	+	+	+	-	+	-	+	+	-
Q65WW7	+	+	-	-	+	-	-	-	-	+	-	-	+	-	-	-	+	-	-	-	-	+	-	+	+	-	+
Q9FR98	+	-	-	-	-	+	-	-	-	+	-	+	-	+	+	+	-	+	+	+	-	+	-	-	+	+	-
Q9XER2	+	+	+	+	-	-	+	-	-	+	+	+	+	+	-	+	+	-	+	+	-	-	+	-	+	+	-
Q9LJ65	+	+	-	-	-	-	-	-	-	-	+	+	+	+	+	+	+	-	+	+	-	-	-	-	+	+	-
A3BXX0	+	-	+	-	-	-	+	+	-	-	+	+	+	+	-	+	+	-	+	-	-	-	-	-	-	+	-
B8A213	+	-	+	+	-	+	-	-	+	+	+	+	-	+	+	+	-	-	+	-	-	-	-	+	-	+	-
Q53B81	+	-	-	-	-	-	-	-	-	-	-	+	-	+	-	+	-	-	+	-	-	-	+	-	-	+	-
O24108	+	+	-	+	-	+	+	+	-	-	+	+	-	+	-	+	-	-	+	+	-	-	-	-	-	+	-
C6TDD0	+	-	-	+	-	-	+	+	+	-	+	+	+	+	-	+	-	+	+	+	-	+	-	+	+	+	+
A9TK64	+	-	+	+	+	-	-	-	-	-	-	+	-	+	-	+	+	+	+	+	+	-	-	+	-	+	-
Q400U7	+	+	-	-	+	+	-	-	+	-	+	+	-	+	-	+	-	+	+	-	+	+	+	-	-	+	-
C5Z653	+	-	+	-	-	-	+	+	-	-	+	+	+	+	-	+	-	-	+	+	+	+	-	-	-	+	-
B9HPP5	+	+	-	-	+	-	-	+	+	-	+	+	-	+	-	+	-	-	+	-	+	-	+	-	+	+	-
Q2PT74	+	+	-	+	+	-	-	-	-	+	+	+	+	+	-	+	-	-	+	+	-	-	-	+	-	+	-
Q71VM7	+	-	-	-	-	+	-	-	-	+	-	+	-	+	+	+	-	+	+	+	-	+	-	-	+	+	-
B6UAD7	+	-	+	+	-	+	-	-	+	+	+	+	-	+	+	+	+	-	+	-	-	-	-	+	-	+	-
C5WNJ8	+	-	+	-	-	-	-	-	-	+	+	+	-	+	-	+	+	-	+	-	+	-	-	-	+	+	+
Q9ZWR0	+	-	-	-	+	-	-	-	-	-	-	+	-	+	-	+	+	-	+	+	-	+	-	+	+	+	-
Q5DWW0	+	-	-	-	+	-	-	+	-	-	-	+	+	+	-	+	+	+	+	+	-	+	+	-	-	+	+
Q9ZWP2	+	+	-	+	+	-	-	-	-	-	+	+	-	+	-	+	-	+	+	-	-	-	-	-	-	+	-
Q9LY36	+	-	-	-	-	-	-	-	-	-	+	+	-	+	+	+	-	-	+	+	-	+	+	+	+	+	-
Q66ME9	+	-	+	-	+	+	-	+	-	+	-	+	-	+	-	+	+	-	+	+	-	+	+	+	+	+	-
Q66MF0	+	-	+	-	+	+	-	+	-	+	-	+	-	+	-	+	+	-	+	+	-	+	+	+	+	+	-
Q9LY48	+	-	+	-	-	-	-	-	+	-	-	+	-	+	-	+	-	-	+	-	-	-	-	+	-	+	+
A9P1C4	+	+	+	+	-	+	-	-	-	-	-	+	+	+	+	+	+	-	+	+	-	-	-	-	-	+	-
C7J6V8	+	-	+	+	-	+	-	-	-	-	-	+	+	+	-	+	-	-	+	+	+	+	+	-	-	+	-
Q84L58	+	-	-	-	+	+	-	-	-	-	-	+	+	+	-	+	-	+	+	-	-	-	+	+	+	+	-
Q2PF18	+	-	-	-	+	-	-	-	-	-	+	+	-	+	-	+	-	-	+	+	-	+	-	-	+	+	-
Q39549	+	+	-	+	-	-	-	-	-	-	-	+	+	+	-	+	-	+	+	-	-	-	-	-	-	+	-
A3B8Y2	+	-	+	-	-	-	-	-	-	-	-	+	-	+	-	+	-	-	+	-	-	-	-	-	-	+	+
C5XK83	+	+	-	+	+	-	-	-	-	-	-	+	-	+	+	+	-	+	+	-	-	-	-	-	+	+	+
C5Z4T3	+	-	-	-	-	-	-	-	-	-	+	+	-	+	-	+	+	-	+	-	+	-	+	-	-	+	-
B9T707	+	-	-	-	+	+	-	+	-	+	+	+	+	+	-	+	+	-	+	+	+	+	-	-	+	+	+
Q8L9Z7	+	+	-	-	-	-	-	-	-	-	+	+	+	+	+	+	+	-	+	+	-	-	-	-	+	+	-
C5NSL5	+	-	+	-	-	+	-	-	-	-	+	+	+	+	-	+	-	-	+	-	-	-	+	-	-	+	-
B9A0T8	+	-	-	-	-	-	+	-	-	-	+	+	-	+	-	+	-	+	+	+	-	-	-	+	-	+	-
C6T761	+	-	+	-	+	+	-	-	+	+	-	+	+	+	-	+	+	+	+	-	+	+	+	+	-	+	-
C5X1Y7	+	+	-	+	+	-	-	-	-	+	-	+	-	+	-	+	-	+	+	-	+	+	-	-	-	+	-
C6TLB3	+	+	-	-	-	-	-	+	-	-	-	+	-	+	-	+	+	-	+	-	-	-	+	-	-	+	-
B5KY04	+	-	+	+	+	+	-	+	-	+	-	+	-	+	-	+	+	-	+	+	+	+	+	+	+	+	-
B6RNJ4	+	-	+	+	+	+	-	+	-	+	-	+	-	+	-	+	+	-	+	+	+	+	+	+	+	+	-
B9VI91	+	-	+	+	+	+	-	+	-	+	-	+	-	+	-	+	+	-	+	+	+	+	+	+	+	+	-
B5G4T3	+	+	-	+	+	-	-	-	-	-	+	+	-	+	-	+	-	-	+	+	+	+	+	+	-	+	-
C0SPH3	+	+	-	+	+	-	-	-	-	-	+	+	-	+	-	+	-	-	+	+	+	+	+	+	-	+	-
C5WRY7	+	-	+	-	+	-	-	+	-	+	+	+	+	+	-	+	+	+	+	-	-	-	-	-	-	+	-
C5Z166	+	-	-	-	-	+	-	+	-	+	-	+	-	+	+	+	-	-	+	-	-	+	-	+	-	+	-
O04076	+	+	-	-	-	+	-	-	-	+	+	+	+	+	-	+	-	+	+	-	-	-	+	-	+	+	-
A5ARU7	+	-	-	-	-	-	+	-	-	-	-	+	+	+	+	+	+	-	+	-	-	-	-	+	-	+	-
Q8L8C8	+	-	-	-	-	-	-	-	+	-	-	+	-	+	-	+	+	-	+	+	-	+	+	-	+	+	-
B9S9D4	+	-	-	+	-	-	-	-	+	-	+	+	+	+	-	+	-	-	+	-	+	+	+	+	-	+	+
A5AQS2	+	+	+	+	+	-	+	-	-	-	-	+	-	+	+	+	+	-	+	+	-	+	-	-	+	+	+
A9TQE0	+	+	-	-	-	-	-	-	-	+	+	+	-	+	-	+	-	-	+	+	+	-	-	-	-	+	-
B8AVY1	+	-	-	-	+	+	+	-	+	-	-	+	-	+	+	+	+	-	+	+	-	+	+	-	-	+	-
Q9ZQS7	+	-	-	-	+	-	-	+	-	-	+	+	-	+	-	+	+	-	+	-	-	+	+	+	-	+	-
Q400P0	+	-	-	-	+	-	-	-	-	+	+	+	+	+	-	+	-	+	+	-	-	-	+	-	-	+	+
Q40881	+	+	+	-	-	+	+	-	-	+	-	+	+	+	-	+	-	-	+	+	-	-	-	-	-	+	+
Q9SXS5	+	-	-	-	+	-	-	+	-	-	+	+	-	+	-	+	+	-	+	-	-	+	+	+	-	+	-
Q9LEB1	+	-	-	-	-	-	-	-	+	+	+	+	+	+	+	+	-	-	+	-	-	-	+	-	+	+	-
Q6ZBF0	+	+	-	-	-	+	-	-	-	+	+	+	+	+	+	+	-	-	+	+	+	-	-	+	-	+	+
A0JBY7	+	-	+	+	-	+	-	-	-	-	+	+	-	+	+	+	+	-	+	-	-	-	+	-	-	+	-
B5KGF8	+	+	-	+	+	-	-	-	-	-	+	+	-	+	-	+	-	-	+	+	-	+	+	+	-	+	-
D2DFB1	+	-	-	-	+	-	-	+	-	-	-	+	-	+	-	+	+	-	+	-	-	+	-	-	-	+	-
B8ABN6	+	+	-	-	-	-	+	+	-	-	-	+	-	+	+	+	+	+	+	-	-	+	-	-	-	+	-
Q5QLC8	+	+	-	-	-	-	+	+	-	-	-	+	-	+	+	+	+	+	+	-	-	+	-	-	-	+	-
B9H1H6	+	+	-	-	-	+	-	+	+	-	+	+	+	+	-	+	-	+	+	+	-	-	+	+	-	+	-
Q08LX3	+	+	-	-	-	+	+	-	-	-	+	+	+	+	-	+	-	+	+	+	-	-	-	-	+	+	-
B4XF45	+	-	-	-	+	-	-	+	-	-	+	+	-	+	-	+	+	-	+	-	+	+	+	-	-	+	-
C6TH79	+	-	+	-	+	+	-	+	-	+	-	+	+	+	-	+	-	-	+	+	-	-	-	-	-	+	-
A4UNW2	+	+	+	+	-	+	-	-	+	-	+	+	-	+	-	+	-	+	+	+	-	-	-	+	-	+	-
A9P1U0	+	-	-	-	-	-	-	-	-	-	-	+	-	+	-	+	+	-	+	+	+	-	-	-	-	+	-
Q6V5G0	+	+	-	-	+	-	+	+	-	-	+	+	-	+	-	+	+	+	+	+	+	-	+	-	-	+	-
Q6H237	+	+	-	-	+	-	+	-	-	+	+	+	+	+	-	+	-	-	+	+	-	-	-	-	-	+	-
A5B596	+	-	-	+	-	-	+	-	-	-	-	+	+	+	-	+	+	-	+	+	+	-	+	-	-	+	-
B3RFV8	+	-	-	-	+	+	+	-	-	-	-	+	-	+	+	+	+	-	+	+	-	+	-	-	+	+	+
Q9ZSH4	+	-	+	-	+	-	-	-	+	+	-	+	+	+	-	+	-	+	+	+	+	+	+	+	-	+	-
A9P021	+	-	+	-	-	+	+	-	-	+	-	+	-	+	-	+	-	-	+	-	-	-	-	-	-	+	+
Q2QDF9	+	+	+	-	-	-	-	-	-	-	+	+	+	+	-	+	-	-	+	+	-	-	-	-	-	+	-
A5AUL5	+	-	-	-	+	+	-	-	+	+	-	+	+	+	-	+	-	-	+	-	-	-	-	-	-	+	-
B9RJR8	+	+	-	+	+	-	+	-	-	-	+	+	-	+	-	+	-	-	+	+	-	-	-	-	-	+	-
Q39316	+	+	-	-	-	-	+	-	-	-	+	+	-	+	-	+	-	-	+	+	-	-	-	-	+	+	-
C6GMF4	+	-	-	+	+	-	-	-	+	-	-	+	-	+	-	+	+	+	+	-	-	-	-	-	-	+	+
C6TK11	+	-	-	-	-	-	-	-	-	+	-	+	-	+	-	+	-	+	+	-	+	-	+	+	-	+	-
A6XFT4	+	+	-	-	-	-	-	-	-	-	-	+	-	+	-	+	+	-	+	+	-	-	-	+	+	+	+
C0SPH1	+	+	-	+	+	-	-	-	-	-	-	+	-	+	-	+	-	-	+	+	+	+	+	-	-	+	-
B4FKY1	+	+	-	-	+	-	-	-	+	+	-	+	-	+	-	+	-	+	+	-	-	+	-	+	-	+	-
Q9ZQS8	+	-	-	-	+	-	-	+	-	-	-	+	-	+	-	+	+	-	+	-	-	+	+	-	-	+	-
A3BXX2	+	-	+	+	+	+	-	-	+	-	+	+	+	+	-	+	-	-	+	+	-	+	-	-	-	+	-
Q6EQL4	+	-	+	+	+	-	-	-	+	-	+	+	+	+	-	+	-	-	+	+	-	+	-	-	-	+	-
A5AYM1	+	+	-	-	+	-	-	-	+	-	-	+	-	+	+	+	+	-	+	-	+	-	-	+	-	+	-
Q6JN55	+	-	+	-	+	+	-	-	-	+	+	+	+	+	+	+	+	+	+	-	-	+	-	+	-	+	-
Q25A67	+	+	-	-	-	-	-	-	-	+	+	+	-	+	-	+	+	+	+	+	-	-	+	-	+	+	-
B9SXN3	+	-	-	-	-	-	+	-	-	-	+	+	-	+	+	+	+	-	+	-	-	-	-	-	-	+	-
Q5VLJ5	+	+	-	-	-	+	-	-	-	+	+	+	+	+	-	+	-	+	+	+	-	-	-	-	-	+	-
A2IBF9	+	-	-	-	+	-	-	+	-	-	-	+	-	+	-	+	+	-	+	+	-	+	+	-	+	+	+
B9SKK0	+	-	-	-	-	-	-	+	-	-	+	+	-	+	-	+	-	-	+	+	+	-	+	+	-	+	-
B5G4Z7	+	-	-	-	+	-	-	+	+	-	-	+	-	+	-	+	+	-	+	+	-	+	+	-	+	+	+
D3Y5L7	+	-	-	-	+	-	-	+	+	-	-	+	-	+	-	+	+	-	+	+	-	+	+	-	+	+	+
A5BJF6	+	-	-	-	+	-	-	-	-	-	+	+	+	+	-	+	+	+	+	+	-	-	-	-	+	+	-
D0V4H6	+	-	-	+	-	-	+	-	-	-	+	+	-	+	-	+	-	+	+	-	-	-	-	-	-	+	-
A2XP88	+	-	+	-	+	-	+	-	-	-	+	+	-	+	-	+	+	-	+	-	-	-	+	-	-	+	-
C6TNQ1	+	-	+	+	+	+	-	-	-	+	-	+	+	+	-	+	-	+	+	-	+	-	-	-	+	+	-
Q8LP21	+	-	+	+	+	+	-	-	-	+	+	+	-	+	-	+	+	-	+	-	-	+	+	-	+	+	-
A4LAB5	+	-	-	-	+	+	-	-	+	-	+	+	-	+	-	+	+	-	+	+	-	+	+	+	+	+	-
O49903	+	+	-	+	+	+	+	-	-	+	+	+	+	+	-	+	-	-	+	+	+	-	-	-	-	+	-
C3UZH1	+	-	+	-	+	+	-	-	-	-	-	+	+	+	-	+	+	-	+	+	-	+	+	-	+	+	-
C6TB75	+	-	-	-	+	+	+	+	+	+	+	-	-	-	-	+	+	-	-	+	-	+	-	-	+	-	-
Q2LC50	+	+	-	+	-	+	-	-	+	-	-	+	+	+	-	+	-	-	+	+	+	-	-	-	+	+	-
C3VC57	+	+	-	+	-	+	-	-	+	-	-	+	+	+	-	+	-	-	+	+	+	-	-	-	+	+	-
Q7XM21	+	-	-	-	+	+	+	-	+	-	-	+	-	+	+	+	+	-	+	+	-	+	+	-	-	+	-
B9RSW4	+	+	-	-	-	+	+	+	+	-	-	-	-	-	-	-	+	-	-	+	-	-	-	-	-	-	-
C5WSA4	+	+	-	+	+	-	-	-	+	-	+	+	+	+	+	+	-	-	+	+	+	-	+	-	-	+	-
O49047	+	-	-	+	+	-	-	-	+	-	-	+	-	+	-	+	-	-	+	+	-	+	+	-	+	+	-
Q673G3	+	+	-	+	-	+	-	-	-	-	+	+	-	+	+	+	+	+	+	-	-	-	-	-	+	+	-
B9S1A0	+	-	-	-	-	-	-	+	+	-	+	+	-	+	-	+	+	-	+	-	-	-	+	-	-	+	-
B6SZR4	+	-	+	-	-	-	+	-	+	-	+	+	-	+	+	+	-	-	+	+	-	-	+	-	-	+	-
Q40754	+	-	+	-	-	-	-	+	+	-	-	+	-	+	-	+	+	-	+	+	-	+	+	-	+	+	-
O64945	+	-	+	-	-	+	-	-	-	+	+	+	+	+	-	+	-	+	+	+	+	-	+	+	+	+	+
A8WBX6	+	+	-	+	+	-	+	-	+	-	+	+	+	+	-	+	-	-	+	+	-	-	-	-	+	+	-
Q6BEH2	+	-	-	-	+	-	-	-	+	-	+	+	-	+	+	+	+	-	+	+	-	+	+	+	+	+	+
A2WV78	+	-	-	-	+	+	-	-	-	+	+	+	-	+	+	+	-	-	+	-	-	-	-	+	-	+	+
A2Z093	+	-	-	-	+	-	+	+	-	+	+	+	-	+	+	+	-	-	+	-	-	-	-	-	-	+	-
B9GHE6	+	-	+	-	-	-	-	-	+	-	-	+	-	+	-	+	-	+	+	+	+	-	+	+	-	+	-
A5I8L6	+	-	-	-	-	-	-	-	-	+	+	+	-	+	-	+	-	+	+	+	-	-	-	-	-	+	-
B9HCX4	+	-	-	+	-	-	-	-	-	-	+	+	-	+	+	+	+	-	+	-	+	+	-	-	-	+	-
B9HHQ5	+	+	-	-	+	+	-	-	+	-	+	+	-	+	+	+	-	-	+	-	-	-	-	+	+	+	-
A9TRQ6	+	+	+	+	-	+	-	+	-	+	-	+	-	+	-	+	-	+	+	+	+	+	+	-	+	+	-
B9FIP9	+	-	+	+	-	+	-	-	+	-	-	+	-	+	+	+	-	-	+	+	-	-	-	-	-	+	-
A6XFT2	+	-	-	-	+	+	-	-	-	-	-	+	-	+	+	+	+	+	+	+	-	+	+	-	+	+	+
C5XL46	+	-	-	+	-	+	-	-	+	-	-	+	-	+	-	+	-	-	+	-	+	-	-	+	+	+	+
Q8S0S6	+	-	+	-	+	+	-	-	-	-	+	+	-	+	+	+	-	-	+	-	-	-	-	-	-	+	+
Q52T43	+	-	+	-	+	+	-	+	-	-	-	+	-	+	-	+	+	-	+	+	-	+	+	-	+	+	-
B5LY01	+	+	-	+	+	-	-	-	-	-	-	+	-	+	-	+	+	-	+	+	+	+	+	+	+	+	-
Q9XER4	+	-	+	+	+	-	+	-	-	-	-	+	-	+	-	+	-	-	+	+	-	-	-	-	+	+	-
Q60I93	+	+	-	+	+	+	+	-	+	+	+	+	+	+	-	+	-	+	+	+	+	-	-	-	-	+	+
Q0ZBL6	+	+	-	-	-	-	-	-	-	-	+	+	-	+	-	+	-	-	+	-	-	-	-	-	+	+	-
C5YVI4	+	+	-	-	-	+	-	-	+	+	+	+	+	+	+	+	+	+	+	+	-	-	-	+	+	+	-
B4FBM6	+	+	+	-	-	+	-	-	-	+	-	+	-	+	+	+	-	+	+	+	-	-	-	+	+	+	-
B9F7R6	+	+	-	+	+	+	-	-	+	+	+	+	-	+	-	+	-	-	+	-	-	-	+	-	+	+	-
O82126	+	-	-	+	-	-	+	-	-	-	+	+	+	+	-	+	-	+	+	-	-	-	-	-	+	+	-
Q4QUR9	+	-	-	-	-	+	-	-	-	-	-	+	-	+	+	+	+	+	+	+	+	-	-	-	-	+	+
B0FYE9	+	-	+	-	+	+	-	+	-	-	-	+	-	+	-	+	+	-	+	+	-	+	+	-	-	+	-
B9SJ20	+	+	+	-	-	+	-	-	+	-	-	+	-	+	-	+	-	-	+	+	-	+	-	-	+	+	+
Q8VXL4	+	+	-	-	+	-	+	-	-	-	+	+	-	+	-	+	+	+	+	-	-	-	-	-	+	+	+
A5BC68	+	-	-	+	-	-	+	+	-	-	+	+	-	+	-	+	-	+	+	-	-	-	+	-	-	+	-
O22530	+	-	-	-	+	-	-	-	-	-	+	+	-	+	-	+	+	-	+	-	-	+	+	-	-	+	-
A1III7	+	-	-	-	+	-	-	-	-	-	-	+	-	+	-	+	-	-	+	+	-	+	+	-	+	+	-
B9SJ62	+	-	-	-	+	-	-	-	+	-	+	-	+	-	-	-	+	+	+	-	-	+	-	-	+	-	-
Q52T42	+	-	+	-	+	+	-	+	-	-	-	+	-	+	-	+	+	-	+	+	-	+	+	-	+	+	-
A5AJC0	+	-	+	-	+	-	-	-	-	+	+	+	-	+	+	+	+	-	+	-	+	+	+	-	-	+	-
B8A259	+	-	+	-	-	+	-	-	+	-	+	+	-	+	+	+	-	-	+	-	-	-	+	+	-	+	-
C5WNQ9	+	+	-	-	+	-	-	+	+	+	-	-	+	-	-	-	-	-	-	-	+	+	-	-	-	-	+
B9RZI6	+	+	-	-	-	+	+	+	+	+	-	+	-	+	-	+	-	+	+	-	+	+	-	+	-	+	-
B0I1V0	+	-	-	+	-	+	-	-	+	+	+	+	+	+	-	+	-	-	+	-	-	+	+	-	-	+	-
Q4QUR7	+	-	-	-	+	+	-	-	-	-	-	+	-	+	+	+	+	-	+	+	-	+	-	-	+	+	+
A2ICC8	+	-	-	-	+	-	-	+	-	-	-	+	-	+	-	+	+	-	+	+	-	+	+	+	+	+	-
A5BZR3	+	-	-	-	+	-	-	+	-	-	-	+	-	+	-	+	+	-	+	+	-	+	+	+	+	+	-
C8KIS1	+	-	-	+	-	-	+	-	-	-	+	+	-	+	-	+	-	+	+	-	-	-	-	-	-	+	-
B9HRV6	+	+	+	+	-	+	-	+	+	+	-	+	+	+	-	+	-	+	+	+	+	+	-	+	-	+	+
A9PET6	+	-	-	-	+	-	-	-	+	-	-	-	+	+	-	-	+	-	+	-	-	+	-	+	-	-	-
A5C9G2	+	+	-	-	-	-	+	+	-	-	-	+	-	+	-	+	-	-	+	-	+	+	-	+	-	+	-
Q94IE3	+	-	+	-	-	-	-	+	-	-	-	+	+	+	+	+	-	-	+	-	-	-	-	+	+	+	-
Q9LE86	+	-	-	-	-	-	+	-	-	-	-	+	-	+	-	+	-	-	+	+	+	+	+	+	+	+	-
Q84TM2	+	-	+	-	+	+	-	+	+	-	-	+	-	+	-	+	+	-	+	+	-	+	+	-	-	+	-
Q9AYS8	+	-	+	-	-	+	-	-	-	+	+	+	-	+	-	+	-	-	+	-	+	-	-	-	-	+	-
A0SVL8	+	-	+	-	+	-	-	+	-	+	-	+	+	+	+	+	-	-	+	+	-	-	-	-	-	+	-
D5AE21	+	-	+	-	-	-	-	-	-	+	+	+	-	+	-	+	-	-	+	-	+	-	+	-	-	+	+
A4F1Q9	+	-	+	-	+	-	-	-	-	-	-	+	-	+	-	+	+	-	+	+	-	+	+	+	+	+	-
Q8RWN6	+	+	-	-	-	+	-	-	-	+	+	+	+	+	-	+	+	-	+	-	-	-	-	+	-	+	+
Q60I97	+	+	+	-	-	-	+	-	-	+	+	+	+	+	-	+	-	-	+	-	-	-	-	-	-	+	+
Q6ZHG2	+	-	-	-	-	-	-	-	-	+	+	+	-	+	-	+	-	-	+	-	+	-	+	-	-	+	-
B5M698	+	+	-	+	+	-	-	-	-	-	+	+	-	+	-	+	-	-	+	+	+	+	+	+	-	+	-
C7EZK9	+	-	-	+	-	-	-	+	+	+	+	+	-	+	-	+	-	-	+	-	-	-	-	+	-	+	-
B9FI00	+	+	+	-	-	-	-	+	+	-	+	+	+	+	+	+	-	-	+	+	-	-	-	+	+	+	-
Q0G878	+	-	+	+	-	+	+	-	-	+	-	+	+	+	-	+	-	-	+	+	-	-	+	-	-	+	+
C0PTA4	+	-	-	-	-	+	-	-	-	-	+	+	+	+	-	+	-	-	+	+	-	-	+	-	+	+	-
A9PEP7	+	-	-	-	+	-	-	+	+	-	-	+	-	+	-	+	+	+	+	+	-	+	+	-	+	+	-
C0PTH7	+	-	-	-	-	+	-	-	-	-	+	+	+	+	-	+	-	-	+	+	-	-	+	-	+	+	-
A9PEF4	+	-	-	-	+	-	-	+	+	-	-	+	-	+	-	+	+	+	+	+	-	+	+	-	+	+	-
Q43581	+	+	-	+	+	+	+	-	-	+	-	+	+	+	-	+	-	-	+	+	-	-	-	-	-	+	-
Q0ZBL7	+	-	-	-	-	-	-	-	-	-	+	+	-	+	-	+	-	-	+	-	-	-	-	-	+	+	-
B9HZM1	+	+	+	-	+	-	-	+	-	-	-	+	+	+	-	+	-	-	+	+	-	-	+	+	-	+	+
A5I8L8	+	+	-	-	-	+	-	-	-	+	+	+	+	+	-	+	-	+	+	+	-	-	-	-	-	+	-
A2XA30	+	-	-	-	-	-	-	-	-	+	+	+	-	+	-	+	-	-	+	-	+	-	+	-	-	+	+
A4ZYQ6	+	+	+	-	-	-	-	-	-	-	+	+	-	+	-	+	-	+	+	-	+	-	-	-	-	+	+
O24109	+	-	+	-	-	-	-	-	+	-	+	+	-	+	-	+	-	+	+	-	+	-	-	-	+	+	-
B9F7Z2	+	+	+	-	+	-	+	-	-	-	+	+	-	+	-	+	+	-	+	+	-	-	+	-	+	+	-
Q8S2W3	+	-	-	-	+	+	-	+	-	-	-	+	-	+	-	+	+	-	+	+	-	+	+	-	+	+	-
B6SI41	+	-	-	-	-	+	-	-	+	-	-	+	-	+	+	+	-	+	+	-	+	-	-	-	-	+	+
O65031	+	-	-	-	-	+	-	-	-	+	+	+	-	+	-	+	-	-	+	-	+	-	+	-	-	+	-
C5WRY6	+	-	+	-	-	-	-	+	-	-	+	+	+	+	-	+	+	-	+	-	-	-	+	-	+	+	-
P93326	+	-	-	-	-	+	-	-	-	+	-	+	-	+	-	+	-	-	+	-	-	-	-	+	-	+	+
B9I0Q6	+	-	+	-	-	-	-	-	+	-	-	+	-	+	-	+	-	-	+	+	+	-	-	+	-	+	+
O64947	+	-	-	+	-	-	+	-	+	-	+	+	+	+	-	+	-	+	+	-	-	-	-	-	+	+	-
B8BAH5	+	+	+	-	-	-	-	-	-	+	-	+	+	+	-	+	-	-	+	+	+	-	-	+	-	+	+
Q6EFA3	+	-	-	-	+	+	-	-	-	-	-	+	+	+	-	+	+	-	+	+	-	+	+	-	+	+	+
Q39933	+	-	-	-	-	-	-	+	+	-	+	+	+	+	-	+	+	+	+	+	-	-	-	-	-	+	+
C6TA05	+	-	-	+	+	-	+	-	+	-	+	+	+	+	-	+	+	+	+	+	+	+	-	-	-	+	-
A9LY24	+	-	-	-	+	+	+	-	+	-	+	+	-	+	-	+	-	-	+	+	+	+	+	-	+	+	-
A1YM59	+	-	-	-	+	-	-	+	-	-	-	+	-	+	-	+	+	-	+	-	-	+	+	-	-	+	-
B8A7F7	+	-	-	-	-	+	+	+	-	-	+	+	-	+	-	+	-	+	+	+	-	-	-	-	+	+	-
O48631	+	-	+	+	+	+	+	-	-	+	+	+	+	+	-	+	-	-	+	+	+	-	+	-	-	+	-
Q6PKZ8	+	-	-	+	-	-	-	-	+	-	+	+	-	+	+	+	+	-	+	+	-	-	-	-	-	+	-
B0FL99	+	+	+	+	+	-	+	-	+	+	+	+	+	+	-	+	-	+	+	+	-	-	-	-	-	+	+
Q9XFZ2	+	+	+	+	+	-	+	-	+	+	+	+	+	+	-	+	-	+	+	+	-	-	-	-	-	+	+
B9H7J4	+	+	+	+	+	+	-	-	+	+	-	+	+	+	-	+	-	+	+	+	-	-	-	-	+	+	-
A1EGX0	+	+	+	+	-	+	-	-	+	-	+	+	+	+	-	+	-	-	+	+	-	-	-	-	-	+	-
B9IJQ5	+	-	-	+	-	+	+	+	+	+	-	-	+	-	-	-	+	-	+	-	-	+	-	-	-	-	-
B6ZN58	+	-	-	+	-	-	+	+	+	-	+	+	-	-	-	-	+	-	-	-	-	+	-	-	-	+	+
B2CZL0	+	-	-	+	-	-	-	+	+	-	-	+	-	+	-	+	-	-	+	+	+	+	+	-	-	+	+
Q7X6V7	+	+	-	-	-	-	-	-	-	+	+	+	-	+	-	+	+	+	+	+	-	-	+	-	+	+	-
Q43404	+	+	-	-	-	-	+	-	+	-	-	+	-	+	-	+	-	-	+	-	-	+	-	-	-	+	-
Q7FNW0	+	+	-	-	-	-	+	-	+	-	-	+	-	+	-	+	-	-	+	-	-	+	-	-	-	+	-
A5BB79	+	+	+	-	-	+	+	-	+	+	-	+	-	+	-	+	-	+	+	+	-	+	+	-	-	+	+
O65158	+	+	-	+	+	-	+	-	-	-	-	+	-	+	-	+	-	+	+	-	-	-	-	-	+	+	-
C6TMF5	+	+	-	+	-	-	-	-	-	+	+	+	+	+	-	+	-	+	+	-	-	-	+	-	+	+	-
Q7Y257	+	+	+	-	-	+	-	-	+	-	-	+	+	+	-	+	-	-	+	-	-	-	-	-	-	+	+
C7J7Q7	+	-	-	+	-	+	-	-	+	+	-	+	+	+	-	-	-	+	-	-	+	-	-	-	-	-	+
A9TRQ7	+	+	+	+	+	+	+	-	-	-	-	+	-	+	-	+	-	+	+	+	+	-	-	-	+	+	-
A2Y9Y3	+	-	+	-	-	+	+	+	-	+	+	+	-	+	+	+	-	-	+	+	-	+	-	-	-	+	+
Q069K4	+	+	+	-	-	-	-	-	+	-	+	+	-	+	-	+	-	+	+	-	+	-	-	-	+	+	-
B9HCX5	+	+	-	-	+	-	-	+	-	-	+	+	-	+	-	+	+	-	+	-	+	+	-	-	+	+	-
C5WSD2	+	+	-	-	-	-	-	-	+	-	-	+	+	+	-	+	+	+	+	-	-	-	+	-	-	+	-
Q688Y4	+	+	-	-	-	+	-	+	-	+	+	+	-	+	-	+	-	+	+	+	+	-	+	+	-	+	-
A5AIU5	+	-	+	-	+	-	-	-	-	+	+	+	-	+	+	+	-	-	+	-	-	+	+	-	-	+	-
C5XMM0	+	+	-	+	-	-	+	+	-	+	-	+	+	+	-	+	+	-	+	-	-	-	-	-	-	+	+
B2ZZ96	+	-	-	-	-	-	-	-	-	+	+	+	+	+	-	+	+	-	+	-	+	+	+	-	-	+	-
Q75T14	+	-	-	-	+	+	+	-	-	-	+	+	+	+	-	+	-	-	+	+	-	-	+	-	-	+	-
B9UZ51	+	-	+	+	+	+	-	-	-	+	-	+	-	+	-	+	+	-	+	+	-	+	+	-	+	+	-
Q43610	+	+	+	+	-	-	+	-	+	+	+	+	+	+	-	+	-	+	+	+	-	-	-	-	-	+	+
Q8L5N5	+	-	+	-	-	+	-	+	-	-	-	+	-	+	-	+	+	-	+	+	-	+	+	+	+	+	-
B9RZV7	+	-	-	-	-	-	-	-	+	-	-	+	-	+	-	+	+	-	+	-	-	-	-	+	+	+	-
A3BSS8	+	+	-	-	-	+	-	-	+	+	+	+	+	+	+	+	-	-	+	+	+	-	-	+	-	+	+
C0P6X7	+	-	+	-	+	-	-	+	-	+	+	+	-	+	-	+	-	+	+	-	-	+	+	-	-	+	-
B9HSN0	+	+	-	+	-	-	-	-	-	-	+	+	-	+	+	+	-	-	+	-	-	-	-	+	-	+	+
A9LY21	+	+	-	+	-	-	-	-	+	-	+	+	-	+	+	+	-	+	+	+	+	-	-	+	+	+	+
A6XFT1	+	-	-	-	-	-	-	-	+	-	-	+	-	+	-	+	-	+	+	+	+	-	-	-	-	+	+
Q8GUW3	+	+	+	-	+	+	-	-	+	+	-	+	+	+	-	+	-	-	+	+	-	-	+	-	+	+	-
A4URE9	+	+	-	-	-	+	-	-	-	-	-	+	-	+	-	+	-	+	+	-	-	-	-	-	-	+	-
Q338D2	+	-	-	+	-	+	-	+	+	+	-	+	+	+	+	-	-	-	-	-	-	+	-	-	-	-	+
C0PIK8	+	-	+	+	-	+	+	+	+	+	-	-	+	-	-	-	+	-	-	-	-	+	-	-	+	-	+
Q8H619	+	-	+	-	-	-	-	-	-	+	+	+	-	+	+	+	-	-	+	-	-	-	-	-	+	+	+
A1III8	+	-	-	-	+	-	-	+	-	-	-	+	-	+	-	+	+	-	+	+	-	+	+	-	+	+	-
A5B9P7	+	-	-	-	+	+	-	+	+	+	-	+	-	+	-	+	+	+	+	+	-	-	-	+	-	+	+
B6TED5	+	-	+	+	-	-	+	+	+	+	+	+	+	+	-	-	-	-	-	-	-	-	-	-	-	-	+
B8BGT2	+	-	-	+	-	+	-	+	+	+	-	+	+	+	+	-	-	-	-	-	-	+	-	-	-	-	+
Q109P7	+	-	-	+	-	+	-	+	+	+	-	+	+	+	+	-	-	-	-	-	-	+	-	-	-	-	+
A0N0A5	+	-	+	+	+	-	-	+	+	+	+	+	-	+	-	+	-	-	+	-	-	-	-	+	-	+	-
Q8H0C8	+	+	+	-	+	-	+	-	-	+	+	+	+	+	-	+	-	-	+	-	-	-	-	-	-	+	+
B9HW24	+	-	-	-	+	+	+	-	-	+	-	+	-	+	-	+	-	-	+	-	-	+	-	-	-	+	-
Q6ZBE6	+	+	-	-	-	-	-	-	-	+	+	+	+	+	-	+	-	-	+	+	+	+	-	+	+	+	+
A2Y9Y4	+	-	+	-	-	-	-	-	-	+	+	+	-	+	+	+	-	-	+	-	-	-	-	-	-	+	+
Q0DE51	+	-	+	-	-	-	-	-	-	+	+	+	-	+	+	+	-	-	+	-	-	-	-	-	-	+	+
A8WBX5	+	-	-	-	-	+	+	-	-	-	+	+	-	+	-	+	-	-	+	+	-	-	-	-	+	+	-
B8AP95	+	+	+	+	+	-	+	+	-	-	+	+	+	+	-	+	+	-	+	+	+	+	+	+	+	+	-
B6TF29	+	-	+	+	+	+	-	-	+	+	+	+	-	+	-	+	-	-	+	+	-	+	+	+	-	+	-
Q0J2D8	+	-	+	-	-	+	-	+	-	-	+	+	-	+	-	+	-	+	+	-	+	+	-	+	-	+	-
Q1ET28	+	-	-	+	-	-	-	+	-	-	-	+	-	+	+	+	-	+	+	+	-	-	+	-	-	+	+
Q2QDF8	+	+	-	-	+	-	-	-	-	+	+	+	+	+	-	+	-	+	+	+	+	-	-	+	-	+	-
C5WM56	+	-	-	+	-	+	+	+	+	+	+	+	+	-	-	-	-	+	-	-	-	+	-	-	+	-	+
C5Y1M4	+	+	+	-	-	-	-	-	-	-	+	+	+	+	-	+	-	+	+	+	-	+	-	+	-	+	-
Q39396	+	+	-	-	-	-	+	-	+	-	+	+	-	+	-	+	-	-	+	+	+	-	-	+	+	+	+
A4UTQ4	+	-	+	+	+	-	-	+	+	+	+	+	-	+	-	+	-	-	+	-	-	-	-	+	-	+	-
Q60I98	+	-	+	+	-	-	+	-	-	-	+	+	-	+	-	+	-	+	+	-	-	-	-	-	+	+	-
Q8H620	+	-	+	-	-	+	+	+	-	+	+	+	-	+	+	+	-	-	+	+	-	+	-	-	-	+	+
O82127	+	-	+	-	-	+	-	-	-	+	-	+	+	+	-	+	-	+	+	-	+	-	+	+	+	+	-
Q5GAR8	+	-	-	+	+	+	-	+	+	+	-	+	-	-	-	+	+	-	-	-	-	-	+	+	-	-	+
B9H637	+	+	-	-	-	-	+	-	-	+	+	+	-	+	-	+	-	-	+	-	+	-	+	-	-	+	-
A3AUT9	+	-	+	+	-	+	-	-	-	+	+	+	-	+	-	+	-	-	+	+	+	-	+	+	-	+	-
Q5GAV6	+	-	-	+	+	+	-	+	+	+	-	+	-	-	-	+	+	-	-	-	-	-	+	+	-	-	+
B4FGT5	+	-	+	+	-	-	+	+	+	+	+	+	+	+	-	-	-	-	-	-	-	-	-	-	-	-	+
Q60I99	+	-	+	+	-	-	+	-	-	-	+	+	-	+	-	+	-	+	+	-	-	-	-	-	+	+	-
A9TRQ2	+	-	+	+	-	+	+	+	-	-	+	+	-	+	-	+	-	+	+	+	-	-	+	-	+	+	-
Q84QS2	+	-	-	-	-	-	-	-	+	-	+	+	+	+	-	+	+	+	+	-	-	-	-	-	-	+	+
Q43618	+	+	+	-	-	-	+	-	-	-	-	+	-	+	-	+	-	-	+	-	-	-	-	-	-	+	-
Q7G1I9	+	+	+	-	-	-	+	-	-	-	-	+	-	+	-	+	-	-	+	-	-	-	-	-	-	+	-
B9GTZ8	+	+	+	-	+	+	-	-	+	+	-	+	+	+	-	+	-	-	+	+	-	-	+	-	+	+	-
Q8H947	+	+	-	-	-	-	-	-	-	-	+	+	-	+	-	+	-	-	+	+	-	+	-	+	+	+	-
Q5ZA21	+	+	-	-	-	-	-	-	-	-	+	+	-	+	-	+	-	-	+	+	-	-	-	+	-	+	-
C7U1K1	+	+	+	-	-	+	-	-	-	+	+	+	+	+	-	+	-	+	+	+	+	-	+	+	+	+	-
B8AY39	+	+	+	+	+	+	-	+	-	+	-	+	-	+	+	+	+	+	+	-	-	-	-	-	-	+	-
Q6V5J2	+	-	-	-	-	-	+	-	-	+	+	+	-	+	-	+	-	+	+	+	+	-	+	-	+	+	-
Q42927	+	-	-	-	+	+	-	-	-	-	-	+	-	+	-	+	-	-	+	+	-	+	-	-	+	+	-
B9T297	+	+	+	-	-	-	-	-	+	-	-	+	-	+	-	+	-	+	+	+	+	-	+	-	-	+	+
B9T282	+	-	-	+	-	-	-	-	-	-	-	+	-	+	-	+	-	-	+	+	+	+	-	+	-	+	-
Q40399	+	+	+	+	-	+	-	-	-	-	+	+	-	+	-	+	-	-	+	+	-	-	-	-	-	+	+
A9PJM3	+	-	-	-	+	+	+	-	-	+	-	+	-	+	-	+	-	-	+	-	-	+	-	-	-	+	-
B9EW72	+	+	-	-	-	-	-	-	-	-	-	+	-	+	-	+	-	-	+	+	-	-	-	+	-	+	-
A5B7X5	+	-	-	-	-	-	-	+	+	-	-	+	-	+	-	+	+	-	+	+	-	+	-	+	-	+	+
A9ZMI9	+	-	-	+	+	-	-	-	-	-	-	+	-	+	-	+	+	-	+	+	-	+	+	-	-	+	-
A9NNJ9	+	+	-	-	-	-	-	-	-	-	+	+	+	+	-	+	-	+	+	+	-	-	-	-	+	+	-
B9FLL1	+	-	+	-	-	-	-	+	-	-	+	+	-	+	-	+	-	+	+	+	+	-	+	+	-	+	-
Q6F6H3	+	-	-	+	+	-	-	-	-	-	-	+	+	+	-	+	-	+	+	-	-	+	-	+	-	+	+
P93269	+	+	+	+	+	+	+	-	+	+	+	+	+	+	-	+	-	+	+	+	-	-	-	-	-	+	+
A9NQB8	+	-	+	+	+	+	-	+	-	-	+	+	+	+	-	+	-	+	+	-	+	+	-	-	-	+	-
Q0R368	+	-	+	-	+	+	+	-	+	+	+	+	+	+	-	+	-	+	+	+	-	-	-	-	+	+	-
D2XQ32	+	-	-	+	-	+	+	+	-	-	+	+	+	+	-	+	-	-	+	-	-	-	+	-	-	+	-
B6SUN2	+	+	+	+	-	-	-	+	-	-	-	+	-	+	-	+	+	-	+	-	-	-	-	-	-	+	+
Q01IX6	+	-	+	+	-	+	-	-	-	+	-	+	+	+	-	+	-	-	+	+	+	-	-	+	-	+	-
Q7XKU5	+	-	+	+	-	+	-	-	-	+	-	+	+	+	-	+	-	-	+	+	+	-	-	+	-	+	-
B5KM60	+	-	+	+	+	+	-	+	-	+	-	+	-	+	-	+	+	-	+	+	+	+	+	+	+	+	-
A2Y9N3	+	-	-	-	-	-	-	-	-	-	+	+	-	+	-	+	-	-	+	-	-	-	-	-	+	+	-
B5M6A0	+	+	-	+	+	-	-	-	+	-	-	+	-	+	+	+	-	-	+	+	-	+	-	-	+	+	-
Q59I70	+	-	-	-	+	-	-	-	-	-	+	+	-	+	-	+	+	-	+	+	-	+	+	+	-	+	-
B8ALX9	+	+	-	-	-	-	+	+	-	+	-	+	-	+	+	+	+	+	+	+	-	+	-	-	-	+	+
Q59I69	+	-	-	-	+	-	-	-	-	-	+	+	-	+	-	+	+	-	+	+	-	+	+	+	-	+	-
B8BAH4	+	+	-	-	-	+	-	-	-	-	+	+	+	+	-	+	-	-	+	+	+	+	-	+	+	+	+
B9S6P0	+	-	-	-	+	-	-	+	-	-	-	+	-	+	-	+	+	-	+	+	+	+	+	-	-	+	-
Q673G2	+	-	+	-	-	-	-	-	-	+	+	+	-	+	-	+	+	-	+	+	-	-	+	-	-	+	+
Q9LY13	+	+	-	-	+	-	+	-	-	-	+	+	-	+	-	+	+	+	+	+	+	-	+	-	+	+	-
A9PI87	+	-	-	-	+	-	-	+	+	-	-	+	-	+	-	+	+	+	+	+	-	+	+	-	+	+	-
D5L0B2	+	+	+	-	-	+	-	-	+	-	-	+	+	+	-	+	-	+	+	-	+	-	+	+	-	+	-
Q52T40	+	-	+	-	+	+	-	+	-	-	-	+	-	+	-	+	+	-	+	+	-	+	+	+	+	+	-
Q9FPL2	+	-	+	-	+	+	-	-	+	+	-	+	+	+	-	+	-	-	+	-	-	-	-	-	+	+	-
Q500Z3	+	-	+	-	-	-	+	-	-	-	+	+	-	+	-	+	+	-	+	+	+	-	+	-	+	+	-
Q70BE4	+	+	-	+	-	+	-	-	-	+	+	+	-	+	-	+	-	-	+	+	-	-	-	-	+	+	-
Q9SYM7	+	-	+	-	-	-	+	-	-	-	+	+	-	+	-	+	-	-	+	-	+	-	+	+	+	+	-
B9GHE4	+	+	+	-	-	+	+	-	-	+	-	+	+	+	-	+	-	+	+	-	-	-	+	+	+	+	-
A4UTQ5	+	-	+	+	+	-	-	+	+	+	+	+	-	+	-	+	-	-	+	-	-	-	-	+	-	+	-
A2ZA58	+	-	-	-	-	-	+	-	-	-	+	+	-	+	-	+	-	-	+	+	-	-	-	-	+	+	-
Q94LP7	+	-	-	-	-	-	+	-	-	-	+	+	-	+	-	+	-	-	+	+	-	-	-	-	+	+	-
A1E2R5	+	+	-	-	-	-	+	-	-	+	+	+	-	+	-	+	-	+	+	-	-	-	-	-	-	+	-
A9RK10	+	-	-	+	+	+	-	-	-	+	+	+	-	+	-	+	-	-	+	+	-	-	-	+	-	+	+
Q43547	+	+	-	+	-	+	-	-	-	+	+	+	-	+	-	+	-	+	+	+	-	-	-	-	+	+	-
A8D287	+	+	-	+	-	+	-	-	-	-	+	+	+	+	-	+	-	+	+	+	-	-	-	-	+	+	-
C5X743	+	+	-	-	-	+	-	+	-	+	-	+	+	+	-	+	-	-	+	+	-	-	-	+	-	+	-
A5C011	+	-	-	-	+	+	+	-	+	-	+	+	-	+	-	+	-	-	+	-	-	-	+	-	-	+	+
B4FN73	+	-	+	+	+	+	-	+	+	+	-	+	+	+	-	+	-	-	+	+	-	-	-	+	-	+	-
Q70Y37	+	-	+	+	-	+	-	-	-	+	+	+	-	+	-	+	-	+	+	+	-	-	-	-	+	+	-
Q9XIW9	+	-	-	-	-	-	-	-	-	-	+	+	-	+	-	+	-	-	+	-	-	-	-	-	+	+	-
Q6LC46	+	+	-	+	-	+	-	-	-	+	+	+	-	+	-	+	-	+	+	+	-	-	-	-	+	+	-
F4J0A8	+	+	+	+	-	+	+	+	+	+	+	+	+	-	-	+	+	-	-	-	+	+	-	-	-	-	-
Q7XC87	+	-	-	-	-	-	+	-	-	+	-	+	-	+	-	+	-	-	+	+	-	-	-	-	-	+	+
A1INL5	+	+	+	-	-	-	+	-	-	-	-	+	-	+	-	+	-	-	+	-	-	-	-	-	-	+	-
Q8S8S4	+	+	-	-	-	-	-	-	-	-	+	+	+	+	-	+	-	-	+	+	-	+	+	-	-	+	+
B6TEH4	+	-	-	+	-	+	-	+	+	+	-	+	+	+	+	+	+	+	+	+	+	-	-	+	-	+	-
Q6TN17	+	-	-	+	-	-	+	+	-	-	-	+	+	+	-	+	-	-	+	-	+	-	+	-	-	+	-
C5XAC4	+	-	+	-	+	-	-	+	+	-	+	+	-	+	-	+	-	-	+	+	-	-	-	-	-	+	-
Q94F65	+	+	+	-	-	-	-	-	-	-	+	+	-	+	-	+	-	+	+	-	+	-	-	-	-	+	+
Q5ZAT3	+	-	-	-	-	-	-	-	-	+	-	+	-	+	-	+	-	-	+	+	-	-	-	-	-	+	-
C6T9R2	+	+	-	-	-	-	-	+	+	+	+	+	-	+	+	+	-	-	+	+	-	-	-	-	+	+	-
B9SA26	+	-	+	-	-	+	-	+	-	+	+	+	+	+	-	+	-	-	+	-	-	-	+	+	-	+	-
C6TJH7	+	-	+	+	+	+	-	-	+	-	-	+	+	+	-	+	+	+	+	-	+	-	+	+	-	+	-
A3BAC9	+	-	-	+	-	-	-	+	-	+	+	+	-	+	-	+	+	-	+	-	-	-	-	-	-	+	-
B6SZT0	+	+	-	+	-	-	-	-	-	-	+	+	-	+	-	+	+	-	+	-	-	-	-	-	-	+	+
Q53C60	+	-	-	+	+	+	-	-	-	-	-	+	-	+	-	+	+	-	+	+	-	-	-	-	+	+	-
Q6EQL1	+	-	+	-	-	+	-	-	-	-	-	+	-	+	-	+	-	-	+	-	+	-	-	+	-	+	-
B7U9D1	+	+	+	-	-	+	-	-	-	-	-	+	-	+	-	+	-	-	+	-	-	-	-	-	-	+	-
Q40344	+	-	-	-	+	+	-	-	-	-	-	+	-	+	-	+	-	-	+	+	-	+	-	-	+	+	-
Q656N1	+	-	-	+	-	-	-	+	-	+	+	+	-	+	-	+	+	-	+	-	-	-	-	-	-	+	-
C5Z5E0	+	-	+	-	-	-	-	-	+	-	-	+	-	+	-	+	+	-	+	-	+	+	-	+	-	+	-
C8CB66	+	+	+	-	-	-	+	-	-	-	+	+	+	+	-	+	-	-	+	-	-	-	-	-	-	+	+
B9RUJ2	+	-	-	+	-	+	+	+	+	+	-	-	+	-	-	-	-	-	-	-	+	+	-	-	+	-	-
Q40131	+	-	-	+	-	+	-	-	+	+	-	+	+	+	-	+	-	+	+	+	+	+	+	+	-	+	-
B9H3E0	+	+	-	+	-	+	-	-	-	+	-	+	-	+	-	+	+	-	+	-	-	-	-	-	-	+	-
C6TMZ4	+	-	+	+	+	+	-	+	-	-	+	+	-	+	-	+	-	-	+	+	-	-	+	-	-	+	+
A3BAC8	+	-	+	-	-	+	-	+	+	+	-	+	-	+	-	+	+	-	+	-	-	-	-	-	-	+	+
C6TJ49	+	-	-	+	-	-	-	-	+	-	+	+	-	+	-	+	-	-	+	-	+	-	-	-	-	+	+
B4FRN2	+	-	+	+	+	+	-	-	-	+	+	+	+	+	-	+	-	-	+	+	+	-	+	-	-	+	-
B6U2W7	+	+	+	+	-	-	-	+	-	-	+	+	-	+	-	+	+	-	+	-	-	-	+	-	+	+	+
Q53B69	+	-	-	+	+	+	-	+	-	-	-	+	-	+	-	+	+	-	+	+	-	+	+	+	+	+	-
O23478	+	+	+	-	-	+	-	-	-	+	+	+	+	+	-	+	+	-	+	+	-	-	-	+	-	+	+
Q9FN27	+	-	+	+	+	-	-	-	-	-	-	+	-	+	-	+	-	-	+	+	-	-	-	-	-	+	-
C1N7L5	+	+	-	-	+	-	-	+	-	+	-	-	+	-	-	-	-	+	-	+	+	-	-	-	+	-	+
Q652U1	+	-	-	+	-	+	-	+	+	+	+	+	-	+	-	+	+	-	+	-	-	-	-	-	-	+	+
A5AZG3	+	-	-	+	-	-	+	+	-	-	+	+	+	+	+	+	-	-	+	-	+	-	-	-	-	+	-
Q9SRM3	+	+	-	-	-	-	+	-	-	-	+	+	-	+	+	+	-	-	+	-	+	+	-	+	-	+	-
Q8L970	+	+	-	+	-	-	+	+	+	-	+	-	+	-	+	-	-	-	-	+	+	+	-	-	+	-	-
Q9M4U7	+	-	-	-	-	-	+	-	+	-	-	+	+	+	-	+	-	-	+	-	-	-	-	-	-	+	-
A2WPQ8	+	-	-	-	+	-	-	-	-	-	-	+	-	+	-	+	-	-	+	-	-	-	-	-	-	+	-
Q0DKQ3	+	+	+	-	+	+	-	-	-	+	+	+	+	+	+	+	-	+	+	-	-	-	-	-	-	+	-
Q8LA31	+	+	+	-	-	+	-	-	-	+	+	+	+	+	-	+	+	-	+	+	-	-	-	+	-	+	+
A2Y6H5	+	-	-	+	-	-	-	-	+	+	-	+	-	+	+	+	+	+	+	-	-	-	-	-	-	+	-
Q8LAJ2	+	-	+	+	+	+	-	-	-	-	-	+	-	+	-	+	-	+	+	+	+	-	+	+	-	+	-
C0SPH2	+	+	-	-	+	-	-	-	+	-	+	+	-	+	-	+	-	-	+	+	+	+	+	+	-	+	-
A8IM33	+	+	-	+	-	-	-	-	-	-	+	+	-	+	-	+	-	+	+	+	-	-	-	-	+	+	+
Q84K82	+	-	+	+	+	+	-	-	-	-	-	+	-	+	-	+	-	+	+	+	+	-	-	+	-	+	-
A8J3C7	+	-	-	-	+	-	-	+	+	-	-	-	+	-	-	-	-	-	+	-	-	+	+	-	+	-	-
B9IJQ7	+	-	-	+	-	+	+	-	+	-	+	-	-	-	-	+	-	-	-	-	-	+	-	+	-	-	+
Q6V5E3	+	+	-	-	+	-	+	-	-	-	+	+	-	+	+	+	-	+	+	+	+	-	+	-	-	+	-
Q1HK32	+	+	-	-	-	+	-	+	-	+	-	+	+	+	+	+	-	+	+	+	-	+	-	+	-	+	-
Q1HK33	+	+	-	-	-	+	-	+	-	+	-	+	+	+	+	+	-	+	+	+	-	+	-	+	-	+	-
B9FGS1	+	-	-	+	-	-	-	-	+	+	-	+	-	+	+	+	+	+	+	-	-	-	-	-	-	+	-
B4FMY1	+	-	-	-	-	-	-	-	-	-	-	+	-	+	-	+	+	-	+	+	-	-	+	-	-	+	-
C5Z7Z8	+	-	-	+	-	+	-	-	-	-	+	+	+	+	+	+	+	-	+	+	+	+	-	-	+	+	+
A9NN91	+	-	-	+	+	-	+	+	+	+	-	-	+	+	-	-	-	-	+	-	-	+	-	-	-	-	-
Q9MB74	+	-	+	-	-	+	+	-	-	+	+	+	-	+	-	+	-	-	+	+	+	-	-	-	-	+	-
C5Z0X5	+	-	-	+	-	-	+	-	-	-	+	+	-	+	+	+	+	-	+	+	-	-	-	-	-	+	+
O49892	+	+	-	+	-	+	-	-	-	+	+	+	-	+	-	+	-	+	+	+	-	-	-	-	+	+	-
B6U9L0	+	-	-	-	-	-	+	-	-	-	-	+	-	+	-	+	-	-	+	-	-	+	+	-	-	+	+
C0PM85	+	-	-	+	-	-	+	-	+	-	-	-	+	+	-	+	-	+	-	-	-	-	-	-	-	-	-
A5BHZ3	+	-	-	+	-	-	-	-	-	-	-	+	+	+	-	+	-	-	+	+	+	-	-	-	-	+	-
A9PI66	+	-	+	-	-	+	+	-	-	+	+	+	-	+	-	+	-	-	+	+	-	-	-	-	-	+	-
A5B476	+	-	+	-	+	+	-	-	-	-	-	+	+	+	-	+	+	+	+	-	+	+	-	-	-	+	-
B9SWH0	+	-	-	-	+	+	-	-	-	-	-	+	-	+	+	+	+	-	+	-	-	+	+	+	-	+	-
C1ICC3	+	-	-	+	+	-	-	+	-	-	-	+	-	+	-	+	+	-	+	+	-	+	-	+	+	+	-
C1ICC4	+	-	-	+	+	-	-	+	-	-	-	+	-	+	-	+	+	-	+	+	-	+	-	+	+	+	-
A3BZF7	+	-	-	-	+	+	-	-	-	+	+	+	+	+	-	+	-	-	+	-	-	+	+	-	-	+	-
B4FLB6	+	-	-	+	-	-	+	-	+	-	-	-	+	+	-	+	-	-	-	-	-	-	-	-	-	-	-
Q8LAN3	+	+	+	+	-	+	+	+	+	-	-	-	-	+	-	+	-	-	-	+	+	-	-	-	+	-	-
C5YZX3	+	-	-	+	-	+	+	+	+	-	-	-	+	+	-	-	-	-	-	-	-	-	-	-	-	-	-
C5YF79	+	-	-	-	+	+	-	+	-	+	+	+	-	+	+	+	-	+	+	-	-	-	-	-	-	+	-
C1MXG7	+	-	+	-	+	-	+	+	+	-	+	-	-	-	-	+	-	-	-	-	+	+	+	+	+	-	-
A9PE88	+	+	+	+	-	+	+	-	+	-	-	+	+	+	+	+	-	-	+	-	-	+	+	+	-	+	-
A5BNG2	+	-	+	-	+	-	+	-	-	+	-	+	-	+	-	+	+	+	+	-	+	+	+	-	-	+	-
B9HVL4	+	-	-	-	-	-	-	+	-	-	+	+	+	+	-	+	-	-	+	+	+	-	-	+	-	+	-
D5A9E9	+	-	-	+	-	-	+	+	+	-	+	-	-	-	-	+	+	+	-	+	-	+	-	+	-	+	+
B9SNS2	+	-	+	-	-	-	-	-	-	-	-	+	-	+	-	+	-	+	+	-	+	-	-	-	+	+	-
Q6V5K5	+	+	-	-	-	-	+	-	-	+	+	+	-	+	-	+	-	+	+	+	+	-	+	-	-	+	-
B8LQ40	+	+	-	-	+	-	-	-	+	+	-	+	+	+	-	+	+	+	+	-	+	+	-	-	-	+	-
Q9FT14	+	-	+	-	-	+	-	-	-	-	+	+	+	+	-	+	-	-	+	-	-	+	-	-	-	+	+
C5WZM7	+	-	-	+	-	-	-	-	-	+	+	+	+	+	-	+	-	-	+	-	-	-	-	-	-	+	-
A5B2B4	+	-	-	-	-	+	-	-	-	-	-	+	-	+	-	+	-	+	+	+	+	+	+	-	-	+	-
Q7XZR2	+	+	-	+	+	+	+	-	+	+	+	+	-	+	-	+	+	+	+	+	-	+	-	-	+	+	-
A2WPQ4	+	-	-	-	+	-	-	+	-	-	-	+	+	+	-	+	-	-	+	+	+	-	-	-	-	+	+
B9FMG6	+	+	+	-	-	+	-	+	-	+	+	+	+	+	+	+	-	+	+	-	-	+	-	+	-	+	-
C5WSA6	+	+	+	-	-	+	-	+	-	-	-	+	-	+	-	+	+	-	+	-	-	-	-	+	+	+	-
B9T706	+	-	-	-	+	-	+	+	-	-	+	+	-	+	-	+	+	+	+	+	+	+	-	-	+	+	+
D4N2S2	+	+	-	+	-	+	+	+	+	+	+	+	+	+	+	+	+	+	+	+	-	+	+	+	-	+	-
C6T9L5	+	+	-	+	-	+	-	+	+	-	-	+	-	+	+	+	+	-	+	-	-	+	-	+	-	+	-
A5BUG5	+	-	-	-	-	-	-	+	-	-	-	+	-	+	-	+	+	-	+	+	-	-	+	-	-	+	-
C5YP38	+	-	+	+	+	-	-	-	-	-	-	+	-	+	-	+	-	+	+	+	+	-	-	-	+	+	+
C4JC57	+	-	+	+	-	-	-	+	-	-	+	+	+	+	-	+	-	-	+	-	-	-	-	+	-	+	-
B9HUA4	+	-	-	-	-	+	-	-	-	+	-	+	-	+	-	+	-	-	+	+	+	-	-	+	-	+	+
C1ICB2	+	-	-	+	+	-	-	-	-	-	-	+	-	+	-	+	-	-	+	+	-	+	-	+	+	+	-
Q84TC2	+	+	+	-	-	+	-	-	-	+	+	+	-	+	-	+	-	-	+	-	+	-	+	-	-	+	+
B9T829	+	+	-	-	+	+	-	-	-	-	+	+	+	+	+	+	-	+	+	-	-	-	-	-	-	+	-
A5BF50	+	-	-	+	-	-	-	-	-	+	-	+	+	+	-	+	-	-	+	+	+	+	-	+	-	+	-
B7FHL4	+	+	-	+	-	-	+	-	-	+	-	+	+	+	-	+	-	-	+	-	-	+	-	+	+	+	-
A2XY60	+	+	-	-	+	-	+	-	+	-	-	+	+	+	-	+	+	+	+	+	-	-	+	+	+	+	-
[truncated: 1,810 more rows]
