# Supplementary material for: Unity in diversity, a systems approach to regulating plant cell physiology by 2-oxoglutarate-dependent dioxygenases
Source: Front Plant Sci. 2015 Mar 11;6:98. doi: 10.3389/fpls.2015.00098 (PMC4356072; doi:10.3389/fpls.2015.00098)
Supplement: Supplementary file 1 [file DataSheet1.ZIP › Table 2.XLSX]

## Sheet: T2
Table T2A: Domain analysis of plant and alga sequences (N = 1624)
ID	RECNAME	ALKG	ALKB	ARGI	ASPA	CHLO	CLAS	COLY	CP3H	CP4H	CYCL	DACS	DSAT	ECTO	FLAV	GBBH	GIAC	HILY	HP4H	HYOS	NUHY	OGFD	PHYT	SULF	TFDA	THYD	THYE	XANT
FLAV	A0EKE7	+	-	-	-	-	-	-	-	-	-	+	+	-	+	-	+	+	-	+	-	-	-	-	-	+	+	-
FLAV	A0EKE8	+	-	-	-	-	-	-	+	+	+	+	+	+	+	-	+	-	-	+	+	+	-	+	-	-	+	+
ACCO	A0JBY7	+	-	+	+	-	+	-	-	-	-	+	+	-	+	+	+	+	-	+	-	-	-	+	-	-	+	-
ACCO	A0N0A5	+	-	+	+	+	-	-	+	+	+	+	+	-	+	-	+	-	-	+	-	-	-	-	+	-	+	-
FLAV	A0S5Z6	+	-	-	-	+	-	-	-	+	-	-	+	-	+	-	+	+	-	+	+	-	+	+	+	-	+	+
ACCO	A0SVL8	+	-	+	-	+	-	-	+	-	+	-	+	+	+	+	+	-	-	+	+	-	-	-	-	-	+	-
ACCO	A0SWU5	+	+	+	-	+	+	+	-	-	-	+	+	+	+	-	+	+	+	+	+	-	-	+	-	+	+	+
FLAV	A0T2M7	+	-	+	-	-	-	-	+	-	+	+	+	-	+	-	+	+	-	+	-	+	-	+	-	-	+	-
PROB	A1A6I8	+	-	-	-	+	-	-	-	-	-	+	+	-	+	-	+	+	+	+	+	-	+	-	+	-	+	-
ACCO	A1E2R5	+	+	-	-	-	-	+	-	-	+	+	+	-	+	-	+	-	+	+	-	-	-	-	-	-	+	-
ACCO	A1EGW9	+	-	-	+	-	+	-	+	-	-	+	+	+	+	-	+	-	-	+	-	-	-	-	-	-	+	-
ACCO	A1EGX0	+	+	+	+	-	+	-	-	+	-	+	+	+	+	-	+	-	-	+	+	-	-	-	-	-	+	-
FLAV	A1III7	+	-	-	-	+	-	-	-	-	-	-	+	-	+	-	+	-	-	+	+	-	+	+	-	+	+	-
FLAV	A1III8	+	-	-	-	+	-	-	+	-	-	-	+	-	+	-	+	+	-	+	+	-	+	+	-	+	+	-
ACCO	A1INL5	+	+	+	-	-	-	+	-	-	-	-	+	-	+	-	+	-	-	+	-	-	-	-	-	-	+	-
P4HY	A1YAC2	+	-	-	-	-	+	+	+	+	+	+	-	-	-	-	+	+	+	-	+	-	+	+	+	+	-	+
FLAV	A1YM59	+	-	-	-	+	-	-	+	-	-	-	+	-	+	-	+	+	-	+	-	-	+	+	-	-	+	-
ALKO	A2A1A0	+	-	-	-	-	-	+	-	-	+	-	+	-	+	-	+	-	-	+	-	+	+	-	-	-	+	-
FLAV	A2IBF9	+	-	-	-	+	-	-	+	-	-	-	+	-	+	-	+	+	-	+	+	-	+	+	-	+	+	+
FLAV	A2IBH2	+	+	-	-	-	-	-	-	+	-	+	+	-	+	-	+	-	-	+	+	-	+	+	+	-	+	+
ALKO	A2IBI0	+	-	+	+	-	-	-	+	-	+	+	+	-	+	-	+	-	+	+	+	+	+	-	-	-	+	+
ACCO	A2IBP3	+	-	+	+	-	+	-	-	-	+	+	+	+	+	-	+	-	-	+	+	-	+	+	-	-	+	-
FLAV	A2ICC8	+	-	-	-	+	-	-	+	-	-	-	+	-	+	-	+	+	-	+	+	-	+	+	+	+	+	-
FLAV	A2ICC9	+	-	-	-	-	-	-	-	+	-	+	+	-	+	-	+	-	-	+	+	-	-	+	-	+	+	+
FLAV	A2ICD1	+	-	+	-	-	-	-	-	+	-	-	+	-	+	+	+	+	+	+	+	+	-	+	-	+	+	-
FLAV	A2TJG2	+	-	-	+	-	+	+	-	-	+	-	+	-	+	+	+	-	-	+	+	-	+	-	-	-	+	+
PROB	A2WLB3	+	+	-	+	-	+	-	-	-	+	-	+	+	+	-	+	+	-	+	-	-	-	+	+	-	+	-
PROB	A2WPQ4	+	-	-	-	+	-	-	+	-	-	-	+	+	+	-	+	-	-	+	+	+	-	-	-	-	+	+
PROB	A2WPQ8	+	-	-	-	+	-	-	-	-	-	-	+	-	+	-	+	-	-	+	-	-	-	-	-	-	+	-
PROB	A2WQ39	+	+	-	-	+	+	-	-	-	+	-	+	-	+	-	+	-	-	+	-	-	-	+	+	+	+	-
PROB	A2WQ43	+	-	-	-	-	+	+	-	-	+	-	+	-	+	-	+	-	-	+	-	-	+	+	-	-	+	+
PROB	A2WV78	+	-	-	-	+	+	-	-	-	+	+	+	-	+	+	+	-	-	+	-	-	-	-	+	-	+	+
PROB	A2WXN7	+	+	+	-	+	-	+	-	-	+	+	+	-	+	-	+	-	-	+	-	-	-	-	-	-	+	+
PROB	A2WYT3	+	-	+	-	-	+	-	+	-	+	+	+	-	+	-	+	+	-	+	+	-	-	+	-	-	+	+
PROB	A2XA01	+	-	+	-	-	+	+	-	+	+	+	+	-	+	-	+	+	-	+	-	-	-	-	-	+	+	-
PROB	A2XA30	+	-	-	-	-	-	-	-	-	+	+	+	-	+	-	+	-	-	+	-	+	-	+	-	-	+	+
PROB	A2XFF9	+	-	-	+	-	-	-	-	-	-	+	+	-	+	-	+	+	-	+	-	-	-	-	-	+	+	-
PROB	A2XFG1	+	-	+	+	-	+	-	-	-	-	+	+	-	+	-	+	-	-	+	-	-	-	+	-	+	+	-
PROB	A2XID7	+	-	+	+	-	-	+	-	-	-	+	+	-	+	-	+	-	-	+	-	-	-	-	-	-	+	+
PROB	A2XJL0	+	+	-	-	-	-	-	-	+	-	+	+	+	+	+	+	+	-	+	+	-	-	-	-	-	+	-
PROB	A2XKV2	+	+	-	+	-	-	-	-	-	+	+	+	-	+	-	+	-	-	+	+	-	-	-	+	-	+	-
PROB	A2XP88	+	-	+	-	+	-	+	-	-	-	+	+	-	+	-	+	+	-	+	-	-	-	+	-	-	+	-
PROB	A2XP93	+	-	+	-	+	-	-	-	-	-	+	+	-	+	-	+	-	+	+	+	-	+	+	-	-	+	-
PROB	A2XP95	+	-	+	+	+	+	-	-	-	-	-	+	-	+	-	+	-	-	+	+	-	+	+	-	-	+	+
PROB	A2XPB9	+	+	-	+	-	-	-	+	-	-	+	+	-	+	-	+	+	-	+	+	-	-	-	+	-	+	-
PROB	A2XQV8	+	-	+	-	+	+	-	+	-	-	+	+	-	+	-	+	-	-	+	+	+	-	-	+	+	+	-
PROB	A2XS30	+	-	-	+	+	+	+	+	+	-	-	-	+	+	-	-	-	-	-	-	-	+	-	+	-	+	-
PROB	A2XT46	+	+	+	-	+	-	+	-	-	-	-	+	+	+	+	+	-	-	+	-	-	-	+	+	-	+	-
PROB	A2XVM4	+	-	-	-	-	+	-	-	-	-	+	+	+	+	+	+	-	-	+	+	-	-	-	+	-	+	+
PROB	A2XWR5	+	-	+	-	+	+	-	-	-	+	-	+	+	+	-	+	-	+	+	+	-	+	+	-	-	+	-
PROB	A2XY60	+	+	-	-	+	-	+	-	+	-	-	+	+	+	-	+	+	+	+	+	-	-	+	+	+	+	-
PROB	A2XZZ0	+	+	-	-	+	-	-	+	-	-	+	+	-	+	+	+	-	-	+	-	-	-	-	+	-	+	-
PROB	A2Y0M2	+	-	-	-	-	-	-	-	-	-	-	+	-	+	-	+	-	+	+	+	-	-	-	-	-	+	-
PROB	A2Y5Z3	+	-	-	+	-	-	+	-	+	-	-	-	+	-	-	-	-	-	-	-	+	-	+	-	-	-	-
PROB	A2Y6H5	+	-	-	+	-	-	-	-	+	+	-	+	-	+	+	+	+	+	+	-	-	-	-	-	-	+	-
PROB	A2Y7F0	+	+	-	-	-	+	-	+	-	+	+	+	-	+	-	+	-	+	+	-	+	-	+	+	-	+	-
PROB	A2Y9N3	+	-	-	-	-	-	-	-	-	-	+	+	-	+	-	+	-	-	+	-	-	-	-	-	+	+	-
PROB	A2Y9Y1	+	-	-	+	-	-	+	+	-	-	-	+	-	+	+	+	+	-	+	-	+	-	+	-	-	+	+
PROB	A2Y9Y2	+	-	+	-	-	+	+	-	+	+	-	+	-	+	-	+	-	-	+	-	+	-	-	-	-	+	-
PROB	A2Y9Y3	+	-	+	-	-	+	+	+	-	+	+	+	-	+	+	+	-	-	+	+	-	+	-	-	-	+	+
PROB	A2Y9Y4	+	-	+	-	-	-	-	-	-	+	+	+	-	+	+	+	-	-	+	-	-	-	-	-	-	+	+
PROB	A2Y9Y5	+	-	+	-	-	-	-	-	-	-	+	+	+	+	-	+	+	-	+	+	-	+	-	-	-	+	-
PROB	A2YBD0	+	-	-	+	-	+	-	+	+	+	+	+	-	+	-	+	+	-	+	-	-	-	-	-	-	+	-
PROB	A2YF86	+	+	-	+	+	+	-	-	-	+	-	+	-	+	-	+	-	-	+	-	-	-	+	-	+	+	-
PROB	A2YSK1	+	+	+	-	-	-	-	+	-	-	+	+	+	+	-	+	-	-	+	+	+	-	-	-	-	+	-
PROB	A2YUW1	+	-	-	-	-	-	+	-	+	-	+	+	-	+	-	+	-	-	+	+	+	-	-	+	-	+	+
PROB	A2YV89	+	+	+	+	+	-	+	+	-	+	+	+	+	+	-	+	+	-	+	-	-	-	+	+	+	+	-
PROB	A2YWB1	+	+	+	-	-	+	-	+	-	-	-	+	-	+	-	+	-	+	+	+	+	-	-	+	-	+	+
PROB	A2YY48	+	-	+	-	+	-	-	+	+	-	+	+	+	+	+	+	-	-	+	+	+	-	-	-	+	+	-
PROB	A2Z093	+	-	-	-	+	-	+	+	-	+	+	+	-	+	+	+	-	-	+	-	-	-	-	-	-	+	-
PROB	A2Z096	+	-	+	-	-	-	+	+	-	-	+	+	+	+	-	+	-	-	+	-	-	-	-	-	-	+	-
ACCO	A2Z1W9	+	-	-	-	+	+	-	-	-	+	+	+	+	+	-	+	-	-	+	-	-	-	-	-	-	+	-
PROB	A2Z493	+	+	+	-	+	-	+	-	+	-	+	+	+	+	-	+	+	+	+	+	-	+	-	-	+	+	-
PROB	A2ZA57	+	-	-	+	-	-	-	-	-	-	-	+	-	+	+	+	-	-	+	-	-	-	+	+	+	+	-
PROB	A2ZA58	+	-	-	-	-	-	+	-	-	-	+	+	-	+	-	+	-	-	+	+	-	-	-	-	+	+	-
PROB	A2ZA60	+	-	-	-	+	-	-	-	-	+	+	+	+	+	+	+	-	-	+	-	+	+	-	-	-	+	-
PROB	A2ZA61	+	-	+	-	+	-	-	-	+	-	+	+	+	+	+	+	-	-	+	-	+	+	-	-	-	+	+
PROB	A2ZA63	+	-	-	-	-	-	-	-	-	-	-	+	-	+	+	+	-	-	+	-	+	-	-	-	-	+	-
PROB	A2ZA67	+	-	+	-	-	-	-	+	-	-	-	+	-	+	-	+	+	-	+	+	-	+	+	-	+	+	-
PROB	A2ZKN2	+	+	-	+	+	-	-	-	+	+	+	+	-	+	-	+	-	-	+	-	-	+	-	-	-	+	-
PROB	A2ZQJ7	+	-	+	+	+	-	-	-	-	-	-	+	-	+	-	+	-	-	+	-	+	-	-	-	-	+	+
PROB	A2ZUQ3	+	-	-	-	-	-	-	-	+	-	-	+	-	+	-	+	-	-	+	+	-	-	-	+	-	+	+
PROB	A2ZXZ3	+	-	+	-	-	+	-	-	-	-	+	+	-	+	+	+	+	-	+	-	-	-	-	+	+	+	+
PROB	A3A099	+	-	+	-	-	-	-	-	-	-	+	+	-	+	-	+	-	-	+	+	-	-	-	-	-	+	+
PROB	A3ABQ0	+	-	-	-	+	+	+	-	-	-	+	+	+	+	-	+	+	-	+	+	-	-	-	-	+	+	-
PROB	A3APX7	+	-	+	+	+	+	-	-	-	-	-	+	-	+	-	+	-	-	+	+	-	+	+	-	-	+	+
PROB	A3ARI0	+	-	-	-	+	+	-	+	-	+	+	+	-	+	-	+	-	-	+	+	+	-	-	+	+	+	-
PROB	A3ATL0	+	+	+	-	+	-	+	-	-	-	-	+	+	+	+	+	-	-	+	-	-	-	+	+	-	+	-
PROB	A3AUT9	+	-	+	+	-	+	-	-	-	+	+	+	-	+	-	+	-	-	+	+	+	-	+	+	-	+	-
PROB	A3AXY8	+	+	-	-	-	-	-	-	-	+	-	+	-	+	-	+	+	+	+	+	-	-	+	+	+	+	-
PROB	A3B8X9	+	-	-	+	-	-	+	+	-	-	+	+	-	+	+	+	+	-	+	-	+	-	+	-	-	+	+
PROB	A3B8Y0	+	-	+	-	-	+	+	-	+	+	-	+	-	+	-	+	-	-	+	-	+	-	-	-	-	+	-
PROB	A3B8Y2	+	-	+	-	-	-	-	-	-	-	-	+	-	+	-	+	-	-	+	-	-	-	-	-	-	+	+
PROB	A3BAC8	+	-	+	-	-	+	-	+	+	+	-	+	-	+	-	+	+	-	+	-	-	-	-	-	-	+	+
PROB	A3BAC9	+	-	-	+	-	-	-	+	-	+	+	+	-	+	-	+	+	-	+	-	-	-	-	-	-	+	-
PROB	A3BFR9	+	+	+	-	+	+	+	-	-	-	-	+	-	+	+	+	-	+	+	+	-	-	-	-	-	+	+
PROB	A3BSS6	+	-	-	-	-	-	+	-	+	-	+	+	-	+	-	+	-	-	+	+	+	-	-	+	-	+	+
PROB	A3BSS8	+	+	-	-	-	+	-	-	+	+	+	+	+	+	+	+	-	-	+	+	+	-	-	+	-	+	+
PROB	A3BT57	+	+	-	+	+	-	+	+	-	+	+	+	+	+	-	+	+	-	-	-	-	-	+	+	+	+	-
PROB	A3BXX0	+	-	+	-	-	-	+	+	-	-	+	+	+	+	-	+	+	-	+	-	-	-	-	-	-	+	-
PROB	A3BXX2	+	-	+	+	+	+	-	-	+	-	+	+	+	+	-	+	-	-	+	+	-	+	-	-	-	+	-
PROB	A3BZF7	+	-	-	-	+	+	-	-	-	+	+	+	+	+	-	+	-	-	+	-	-	+	+	-	-	+	-
PROB	A3C793	+	-	-	-	-	-	-	-	-	+	-	+	+	+	+	+	-	-	+	-	+	-	-	-	+	+	-
PROB	A3C797	+	-	+	-	-	-	-	+	-	-	-	+	-	+	-	+	+	-	+	+	-	+	+	-	+	+	-
MIHR	A3QRM2	+	+	-	+	-	-	-	-	+	-	-	+	+	+	-	+	-	-	+	+	-	-	+	-	-	+	-
MIHR	A3QRM3	+	-	-	+	+	-	-	-	-	-	-	+	+	+	-	+	+	+	+	+	+	+	-	-	-	+	-
MIHR	A3QRM4	+	-	-	+	+	-	-	-	-	-	-	+	+	+	-	+	+	+	+	+	+	+	-	-	-	+	-
FLAV	A4F1Q9	+	-	+	-	+	-	-	-	-	-	-	+	-	+	-	+	+	-	+	+	-	+	+	+	+	+	-
FLAV	A4F1R2	+	+	+	-	-	+	-	-	+	-	+	+	-	+	+	+	-	-	+	-	-	-	+	+	+	+	+
FLAV	A4F1R3	+	+	+	+	-	+	-	+	-	+	+	+	-	+	+	+	-	+	+	-	-	+	-	-	+	+	+
GIAC	A4K8J4	+	-	-	+	-	-	+	-	+	-	+	+	-	+	-	+	-	+	+	-	-	-	-	+	+	+	+
FLAV	A4LAB5	+	-	-	-	+	+	-	-	+	-	+	+	-	+	-	+	+	-	+	+	-	+	+	+	+	+	-
PROB	A4RT11	+	-	-	-	-	+	+	-	-	-	-	-	+	-	-	-	-	+	+	+	+	+	-	+	+	-	-
PROB	A4S0J3	+	-	+	+	+	+	-	-	-	-	+	-	+	-	+	+	+	-	-	-	-	+	+	+	-	-	+
PROB	A4S5K9	+	+	-	-	-	-	-	+	+	-	+	+	+	+	-	+	-	+	+	+	-	-	-	-	-	+	-
PROB	A4S6U7	+	-	-	-	-	-	-	+	-	+	+	+	-	+	+	+	+	-	+	+	+	-	-	-	+	+	+
PROB	A4S8T4	+	+	+	+	+	+	-	+	-	+	-	-	+	-	-	-	-	+	-	-	+	+	+	+	-	-	-
ACCO	A4UNW2	+	+	+	+	-	+	-	-	+	-	+	+	-	+	-	+	-	+	+	+	-	-	-	+	-	+	-
GIAC	A4URE7	+	-	-	+	-	-	+	-	-	-	-	+	-	+	-	+	-	-	+	-	+	-	-	+	-	+	-
GIAC	A4URE8	+	-	-	-	+	-	-	+	-	-	-	+	-	+	-	+	-	+	+	-	+	-	+	-	-	+	-
GIAC	A4URE9	+	+	-	-	-	+	-	-	-	-	-	+	-	+	-	+	-	+	+	-	-	-	-	-	-	+	-
ACCO	A4UTQ4	+	-	+	+	+	-	-	+	+	+	+	+	-	+	-	+	-	-	+	-	-	-	-	+	-	+	-
ACCO	A4UTQ5	+	-	+	+	+	-	-	+	+	+	+	+	-	+	-	+	-	-	+	-	-	-	-	+	-	+	-
ACCO	A4ZYQ6	+	+	+	-	-	-	-	-	-	-	+	+	-	+	-	+	-	+	+	-	+	-	-	-	-	+	+
FLAV	A5A371	+	-	+	-	-	-	-	+	+	-	-	+	+	+	-	+	+	+	+	+	-	-	+	-	-	+	-
FLAV	A5A373	+	-	+	-	-	-	-	-	+	-	-	+	+	+	-	+	+	+	+	+	-	-	+	-	-	+	-
FLAV	A5A377	+	-	-	+	+	-	-	-	+	+	+	+	+	+	-	+	-	-	+	+	+	-	+	-	+	+	+
FLAV	A5A379	+	-	-	+	+	-	-	-	+	+	+	+	+	+	-	+	-	-	+	+	+	-	+	-	+	+	+
PROB	A5AE53	+	-	-	-	+	+	-	+	+	-	+	-	-	-	-	-	+	-	-	+	+	+	-	-	-	+	-
PROB	A5AF80	+	-	+	-	+	+	-	-	-	-	+	+	-	+	-	+	-	-	+	-	+	+	+	-	-	+	-
PROB	A5AIS9	+	-	-	-	-	+	-	-	+	-	-	+	+	+	-	+	-	+	+	-	-	-	-	+	+	+	-
PROB	A5AIU5	+	-	+	-	+	-	-	-	-	+	+	+	-	+	+	+	-	-	+	-	-	+	+	-	-	+	-
PROB	A5AIU6	+	-	+	-	-	-	-	-	-	-	+	+	-	+	+	+	+	-	+	-	+	+	+	-	-	+	-
PROB	A5AJC0	+	-	+	-	+	-	-	-	-	+	+	+	-	+	+	+	+	-	+	-	+	+	+	-	-	+	-
PROB	A5AJH8	+	-	-	+	-	-	+	-	-	-	-	+	-	+	-	+	-	-	+	+	-	-	-	-	-	+	-
PROB	A5ANR7	+	-	-	-	+	-	-	+	-	-	-	+	-	+	-	+	+	-	+	+	+	+	+	+	+	+	-
PROB	A5AQS2	+	+	+	+	+	-	+	-	-	-	-	+	-	+	+	+	+	-	+	+	-	+	-	-	+	+	+
PROB	A5ARU7	+	-	-	-	-	-	+	-	-	-	-	+	+	+	+	+	+	-	+	-	-	-	-	+	-	+	-
PROB	A5ASP9	+	-	-	+	-	-	-	-	-	-	+	+	-	+	-	+	+	-	+	-	-	+	+	+	-	+	-
PROB	A5AUL5	+	-	-	-	+	+	-	-	+	+	-	+	+	+	-	+	-	-	+	-	-	-	-	-	-	+	-
PROB	A5AW66	+	-	-	-	-	-	-	-	+	-	+	+	-	+	-	+	-	+	+	+	-	-	-	+	+	+	+
PROB	A5AWF3	+	-	+	-	-	-	+	-	+	-	+	+	+	+	-	+	-	-	+	-	-	-	-	-	-	+	+
PROB	A5AYM1	+	+	-	-	+	-	-	-	+	-	-	+	-	+	+	+	+	-	+	-	+	-	-	+	-	+	-
PROB	A5AYX4	+	-	+	+	-	-	-	-	+	-	+	+	+	+	-	+	-	-	+	-	-	-	-	-	-	+	+
PROB	A5AZG3	+	-	-	+	-	-	+	+	-	-	+	+	+	+	+	+	-	-	+	-	+	-	-	-	-	+	-
PROB	A5B2B4	+	-	-	-	-	+	-	-	-	-	-	+	-	+	-	+	-	+	+	+	+	+	+	-	-	+	-
PROB	A5B3E7	+	-	+	-	-	+	-	-	-	+	-	+	-	+	-	+	-	+	+	+	+	-	-	-	+	+	-
PROB	A5B410	+	-	+	-	-	-	-	-	-	-	+	+	-	+	-	+	-	-	+	-	-	-	+	+	-	+	+
GIAC	A5B441	+	-	-	-	-	+	-	+	-	-	-	+	+	+	-	+	-	+	+	-	+	-	+	-	-	+	+
PROB	A5B476	+	-	+	-	+	+	-	-	-	-	-	+	+	+	-	+	+	+	+	-	+	+	-	-	-	+	-
PROB	A5B596	+	-	-	+	-	-	+	-	-	-	-	+	+	+	-	+	+	-	+	+	+	-	+	-	-	+	-
PROB	A5B7D1	+	-	-	-	-	-	+	+	-	-	+	+	+	+	-	+	+	+	+	-	-	-	+	-	-	+	-
PROB	A5B7D2	+	-	-	-	-	-	+	-	-	-	+	+	+	+	-	+	-	-	+	-	-	-	-	-	-	+	-
PROB	A5B7D6	+	+	-	+	+	+	-	-	-	-	-	+	-	+	+	+	-	-	+	+	+	+	-	-	-	+	+
GIAC	A5B7X5	+	-	-	-	-	-	-	+	+	-	-	+	-	+	-	+	+	-	+	+	-	+	-	+	-	+	+
GIAC	A5B9J3	+	+	+	-	+	+	+	-	-	+	-	+	-	+	-	+	+	+	+	+	-	-	+	-	-	+	+
PROB	A5B9P7	+	-	-	-	+	+	-	+	+	+	-	+	-	+	-	+	+	+	+	+	-	-	-	+	-	+	+
PROB	A5BB79	+	+	+	-	-	+	+	-	+	+	-	+	-	+	-	+	-	+	+	+	-	+	+	-	-	+	+
PROB	A5BC68	+	-	-	+	-	-	+	+	-	-	+	+	-	+	-	+	-	+	+	-	-	-	+	-	-	+	-
PROB	A5BCA1	+	+	+	-	+	-	+	-	-	-	-	+	-	+	+	+	-	-	+	+	-	-	-	+	-	+	+
PROB	A5BD50	+	-	+	+	-	+	-	-	-	+	-	+	-	+	-	+	-	-	+	+	+	-	-	-	+	+	-
GIAC	A5BDM1	+	-	-	-	-	-	-	-	-	-	-	+	-	+	+	+	-	+	+	-	-	-	-	-	-	+	+
PROB	A5BF50	+	-	-	+	-	-	-	-	-	+	-	+	+	+	-	+	-	-	+	+	+	+	-	+	-	+	-
PROB	A5BHZ3	+	-	-	+	-	-	-	-	-	-	-	+	+	+	-	+	-	-	+	+	+	-	-	-	-	+	-
PROB	A5BHZ4	+	-	-	+	-	-	+	-	-	-	-	+	+	+	-	+	-	-	+	+	+	-	-	-	+	+	+
PROB	A5BHZ5	+	+	-	-	-	-	-	+	-	-	-	+	-	+	-	+	-	-	+	+	-	+	-	-	-	+	-
PROB	A5BJF6	+	-	-	-	+	-	-	-	-	-	+	+	+	+	-	+	+	+	+	+	-	-	-	-	+	+	-
PROB	A5BJI3	+	+	+	-	+	+	-	-	-	+	-	+	+	+	-	+	-	-	+	+	-	-	+	+	-	+	-
PROB	A5BNG2	+	-	+	-	+	-	+	-	-	+	-	+	-	+	-	+	+	+	+	-	+	+	+	-	-	+	-
PROB	A5BQV8	+	+	-	-	+	-	+	-	-	-	-	+	-	+	-	+	-	+	+	+	+	-	-	-	-	+	-
PROB	A5BSD9	+	+	-	-	+	-	+	+	-	-	-	+	-	+	-	+	-	-	+	-	+	+	-	+	-	+	-
PROB	A5BSR8	+	-	+	+	-	+	-	-	-	+	-	+	-	+	-	+	-	-	+	+	+	-	-	-	+	+	-
PROB	A5BSV6	+	-	+	+	-	-	-	+	-	+	+	+	-	+	-	+	-	-	+	-	-	-	+	-	-	+	+
PROB	A5BTR8	+	-	+	+	-	-	-	-	+	-	+	+	+	+	-	+	-	-	+	-	-	-	-	-	-	+	+
PROB	A5BUG5	+	-	-	-	-	-	-	+	-	-	-	+	-	+	-	+	+	-	+	+	-	-	+	-	-	+	-
PROB	A5BV11	+	-	+	-	-	+	+	-	+	+	+	+	-	+	+	+	-	-	+	-	+	+	-	-	-	+	-
PROB	A5BWA7	+	-	-	-	-	-	-	+	-	+	-	+	+	+	+	+	+	-	+	-	-	+	+	-	-	+	-
PROB	A5BWA8	+	-	+	+	-	-	-	+	-	-	-	+	-	+	-	+	+	+	+	-	-	+	-	+	-	+	+
PROB	A5BY54	+	-	+	-	+	+	+	+	-	+	+	+	-	+	-	+	-	-	+	-	-	+	-	-	-	+	+
GIAC	A5BYJ8	+	+	+	-	+	-	+	-	-	-	-	+	-	+	-	+	+	-	+	-	-	-	-	-	+	+	-
PROB	A5BZR3	+	-	-	-	+	-	-	+	-	-	-	+	-	+	-	+	+	-	+	+	-	+	+	+	+	+	-
PROB	A5C011	+	-	-	-	+	+	+	-	+	-	+	+	-	+	-	+	-	-	+	-	-	-	+	-	-	+	+
PROB	A5C292	+	-	-	-	+	-	-	+	-	+	+	+	+	+	+	+	-	-	+	-	-	+	-	-	-	+	-
PROB	A5C762	+	-	+	-	-	+	-	-	-	-	+	+	+	+	-	+	+	-	+	-	+	+	-	-	+	+	+
PROB	A5C9G2	+	+	-	-	-	-	+	+	-	-	-	+	-	+	-	+	-	-	+	-	+	+	-	+	-	+	-
FLAV	A5H0K1	+	-	-	-	+	-	-	-	+	-	-	+	-	+	-	+	+	-	+	+	-	+	+	+	-	+	+
GIAC	A5HNF8	+	-	+	-	+	+	+	-	-	+	-	+	+	+	+	+	+	-	+	-	+	+	-	+	-	+	-
FLAV	A5HUP4	+	+	+	+	-	+	-	-	+	+	-	+	-	+	-	+	-	-	+	+	-	-	+	-	-	+	+
ACCO	A5I8L4	+	+	+	-	-	-	+	-	-	-	+	+	+	+	-	+	-	+	+	+	+	-	+	-	+	+	+
ACCO	A5I8L6	+	-	-	-	-	-	-	-	-	+	+	+	-	+	-	+	-	+	+	+	-	-	-	-	-	+	-
ACCO	A5I8L7	+	+	+	-	-	-	+	-	-	+	+	+	+	+	-	+	-	+	+	+	+	-	+	-	+	+	-
ACCO	A5I8L8	+	+	-	-	-	+	-	-	-	+	+	+	+	+	-	+	-	+	+	+	-	-	-	-	-	+	-
FLAV	A6MJM9	+	-	+	-	-	-	-	-	+	-	-	+	-	+	+	+	+	+	+	+	+	-	+	-	+	+	-
FLAV	A6XFT1	+	-	-	-	-	-	-	-	+	-	-	+	-	+	-	+	-	+	+	+	+	-	-	-	-	+	+
FLAV	A6XFT2	+	-	-	-	+	+	-	-	-	-	-	+	-	+	+	+	+	+	+	+	-	+	+	-	+	+	+
FLAV	A6XFT3	+	-	-	-	+	-	-	-	+	-	-	+	-	+	-	+	+	-	+	+	+	+	+	+	+	+	+
FLAV	A6XFT4	+	+	-	-	-	-	-	-	-	-	-	+	-	+	-	+	+	-	+	+	-	-	-	+	+	+	+
ACCO	A7KAV4	+	+	+	-	-	-	-	-	+	-	+	+	-	+	-	+	-	+	+	-	+	-	-	-	+	+	-
FLAV	A8CGG3	+	+	-	+	-	-	-	-	+	-	+	+	-	+	-	+	-	+	+	+	-	-	+	-	-	+	+
ACCO	A8D287	+	+	-	+	-	+	-	-	-	-	+	+	+	+	-	+	-	+	+	+	-	-	-	-	+	+	-
GIAC	A8D8H0	+	-	-	-	+	-	-	-	-	-	-	+	-	+	+	+	+	-	+	+	-	+	-	-	+	+	-
GIAC	A8D8H3	+	+	+	-	-	+	+	-	-	-	+	+	+	+	+	+	-	+	+	-	-	-	+	-	-	+	-
PROB	A8I1T0	+	-	+	+	-	+	-	-	-	-	-	+	+	+	+	+	+	+	+	+	-	-	-	-	-	+	-
FLAV	A8I4W9	+	-	-	-	-	-	-	-	+	-	+	+	-	+	-	+	-	-	+	+	-	-	+	-	+	+	-
ACCO	A8IM33	+	+	-	+	-	-	-	-	-	-	+	+	-	+	-	+	-	+	+	+	-	-	-	-	+	+	+
PROB	A8IV51	+	+	-	-	+	-	+	+	+	+	+	+	-	+	-	-	-	-	+	-	+	-	-	-	-	-	-
PROB	A8J3C7	+	-	-	-	+	-	-	+	+	-	-	-	+	-	-	-	-	-	+	-	-	+	+	-	+	-	-
FLAV	A8QKF0	+	+	-	-	-	-	-	+	+	-	+	+	-	+	+	+	-	-	+	-	+	-	+	+	-	+	-
FLAV	A8RRU3	+	+	+	+	-	+	-	-	+	+	+	+	-	+	-	+	-	-	+	+	+	-	+	-	+	+	+
GIAC	A8S9X5	+	-	-	-	-	+	-	-	-	+	+	+	+	+	-	+	+	+	+	-	-	-	-	-	-	+	+
ACCO	A8WBX5	+	-	-	-	-	+	+	-	-	-	+	+	-	+	-	+	-	-	+	+	-	-	-	-	+	+	-
ACCO	A8WBX6	+	+	-	+	+	-	+	-	+	-	+	+	+	+	-	+	-	-	+	+	-	-	-	-	+	+	-
GIAC	A9LPB0	+	-	+	-	+	+	+	-	-	+	-	+	+	+	-	+	-	-	+	+	-	-	-	-	-	+	-
GIAC	A9LPB1	+	-	+	-	+	+	+	-	-	+	-	+	+	+	-	+	-	-	+	+	-	-	-	-	-	+	-
GIAC	A9LY19	+	-	-	+	-	-	-	-	-	-	-	+	+	+	+	+	+	-	+	+	-	-	+	+	-	+	-
GIAC	A9LY20	+	-	-	-	+	-	-	+	+	-	+	+	-	+	+	+	-	-	+	+	-	-	-	-	-	+	+
GIAC	A9LY21	+	+	-	+	-	-	-	-	+	-	+	+	-	+	+	+	-	+	+	+	+	-	-	+	+	+	+
GIAC	A9LY22	+	-	+	+	+	+	-	-	+	-	+	+	-	+	+	+	-	+	+	+	-	-	-	-	-	+	-
GIAC	A9LY23	+	+	-	-	-	-	-	-	-	+	-	+	+	+	-	+	-	-	+	+	-	-	-	-	+	+	-
GIAC	A9LY24	+	-	-	-	+	+	+	-	+	-	+	+	-	+	-	+	-	-	+	+	+	+	+	-	+	+	-
GIAC	A9LY27	+	-	-	+	+	+	-	-	+	-	+	+	+	+	+	+	-	-	+	-	-	-	-	+	+	+	-
PROB	A9NLF0	+	-	-	-	+	+	-	-	-	+	+	+	-	+	-	+	+	-	+	+	-	+	-	+	-	+	+
PROB	A9NMF5	+	+	-	-	-	-	-	+	-	+	-	+	+	+	-	+	-	+	+	-	-	+	-	-	-	+	-
PROB	A9NMM4	+	-	-	-	+	-	+	-	-	+	-	+	-	+	-	+	-	-	+	+	-	-	-	-	+	+	-
PROB	A9NMU9	+	+	-	-	-	-	-	-	+	-	+	+	-	+	+	+	-	-	+	+	-	-	-	-	+	+	-
PROB	A9NN91	+	-	-	+	+	-	+	+	+	+	-	-	+	+	-	-	-	-	+	-	-	+	-	-	-	-	-
PROB	A9NNJ9	+	+	-	-	-	-	-	-	-	-	+	+	+	+	-	+	-	+	+	+	-	-	-	-	+	+	-
PROB	A9NNT1	+	-	+	+	-	+	-	-	-	-	+	+	+	+	-	+	-	-	+	+	+	+	-	-	-	+	-
PROB	A9NQ73	+	-	+	+	-	+	+	-	-	+	-	+	-	+	-	+	-	-	+	-	-	-	-	-	-	+	+
PROB	A9NQA3	+	-	-	-	+	-	-	+	-	-	-	+	-	+	-	+	-	-	+	-	+	-	-	+	-	+	-
PROB	A9NQB8	+	-	+	+	+	+	-	+	-	-	+	+	+	+	-	+	-	+	+	-	+	+	-	-	-	+	-
PROB	A9NQK0	+	-	-	-	-	-	-	+	-	+	-	+	+	+	+	+	-	-	+	+	-	+	-	+	-	+	-
PROB	A9NQZ2	+	-	+	+	-	+	+	-	-	+	-	+	-	+	-	+	-	-	+	-	-	-	-	-	-	+	+
PROB	A9NRA5	+	-	-	-	+	+	+	-	-	-	-	+	-	+	-	+	-	+	+	+	-	-	-	-	-	+	-
PROB	A9NRI6	+	-	-	+	-	-	-	-	-	-	-	+	-	+	+	+	-	+	+	+	-	-	-	-	-	+	-
PROB	A9NRM2	+	+	-	-	-	-	-	+	-	-	-	+	+	+	-	+	+	-	+	+	+	+	-	-	+	+	+
PROB	A9NS18	+	-	+	-	+	-	+	-	-	-	-	+	-	+	-	+	-	+	+	+	-	-	-	-	-	+	-
PROB	A9NS85	+	-	-	-	-	+	-	-	+	+	+	+	-	-	-	+	-	-	-	+	-	-	+	-	-	+	-
PROB	A9NSV2	+	-	-	+	-	-	+	-	-	+	-	+	+	+	-	+	-	-	+	+	-	-	-	-	+	+	+
PROB	A9NUJ7	+	-	+	+	-	+	-	+	+	+	-	+	+	+	-	+	+	-	+	+	+	+	-	-	+	+	+
PROB	A9NUU1	+	-	+	+	-	+	+	-	+	+	-	+	+	+	-	+	-	+	+	-	-	-	-	+	+	+	-
PROB	A9NUW5	+	-	-	-	+	-	-	-	-	-	+	+	+	+	+	+	+	+	+	+	+	+	-	+	-	+	+
PROB	A9NVS6	+	-	-	-	-	+	-	-	-	-	+	+	-	+	-	+	+	-	+	-	-	-	+	-	-	+	-
PROB	A9NVS8	+	-	-	+	+	-	+	+	+	-	-	-	-	-	-	-	-	-	-	+	+	-	-	+	+	+	-
PROB	A9NVW2	+	-	-	-	+	-	+	-	-	-	-	+	-	+	-	+	-	-	+	+	-	-	-	-	-	+	-
PROB	A9NW35	+	-	-	-	+	-	+	-	-	-	+	+	+	+	-	+	-	-	+	+	-	-	-	-	-	+	+
PROB	A9NW44	+	-	-	-	-	-	+	+	-	-	+	+	-	+	-	+	-	+	+	-	+	+	-	-	-	+	-
PROB	A9NYQ5	+	-	-	-	-	-	-	-	-	-	-	+	-	+	-	+	+	-	+	+	-	+	-	-	-	+	-
PROB	A9NYW4	+	-	+	+	-	-	-	-	+	+	-	+	+	+	-	+	-	-	+	+	-	-	+	+	-	+	-
PROB	A9NZT8	+	-	-	-	-	-	-	-	-	-	-	+	-	+	-	+	+	-	+	+	-	+	-	-	-	+	-
PROB	A9P021	+	-	+	-	-	+	+	-	-	+	-	+	-	+	-	+	-	-	+	-	-	-	-	-	-	+	+
PROB	A9P059	+	-	+	-	+	-	+	-	-	-	-	+	-	+	-	+	-	+	+	+	-	-	-	-	-	+	-
PROB	A9P180	+	+	-	-	-	-	-	+	+	-	+	+	-	+	+	+	-	-	+	+	-	-	-	-	+	+	-
PROB	A9P1C4	+	+	+	+	-	+	-	-	-	-	-	+	+	+	+	+	+	-	+	+	-	-	-	-	-	+	-
PROB	A9P1I3	+	-	+	+	-	-	+	-	-	+	-	+	+	+	-	+	-	-	+	+	-	-	-	+	+	+	-
PROB	A9P1U0	+	-	-	-	-	-	-	-	-	-	-	+	-	+	-	+	+	-	+	+	+	-	-	-	-	+	-
PROB	A9P2I3	+	+	-	-	-	-	-	+	-	+	+	+	+	+	-	+	+	-	+	+	-	-	-	-	+	+	+
GIAC	A9P5X2	+	-	-	-	+	+	-	-	+	+	-	+	+	+	+	+	+	-	+	-	-	-	+	+	+	+	-
GIAC	A9P5X3	+	-	-	-	-	+	-	-	+	+	-	+	+	+	+	+	+	-	+	-	-	-	+	+	+	+	-
GIAC	A9P5X4	+	-	-	-	+	+	-	-	+	+	-	+	+	+	+	+	+	-	+	-	-	-	+	+	+	+	-
PROB	A9PC10	+	+	+	-	-	+	-	+	+	-	-	+	-	+	-	+	-	+	+	+	+	+	-	-	-	+	-
PROB	A9PE62	+	-	-	-	-	+	-	-	-	-	+	+	-	+	-	+	-	-	+	-	-	+	+	+	-	+	-
PROB	A9PE88	+	+	+	+	-	+	+	-	+	-	-	+	+	+	+	+	-	-	+	-	-	+	+	+	-	+	-
PROB	A9PEF4	+	-	-	-	+	-	-	+	+	-	-	+	-	+	-	+	+	+	+	+	-	+	+	-	+	+	-
PROB	A9PEP7	+	-	-	-	+	-	-	+	+	-	-	+	-	+	-	+	+	+	+	+	-	+	+	-	+	+	-
PROB	A9PET6	+	-	-	-	+	-	-	-	+	-	-	-	+	+	-	-	+	-	+	-	-	+	-	+	-	-	-
PROB	A9PHC3	+	-	-	-	-	-	+	+	-	-	-	+	-	+	-	+	-	-	+	+	-	+	-	-	-	+	-
ACCO	A9PHS1	+	-	-	-	-	-	-	-	-	+	-	+	+	+	-	+	-	+	+	-	-	+	-	-	-	+	-
PROB	A9PHZ9	+	-	-	-	-	-	-	-	+	+	+	+	-	+	-	+	-	-	+	+	-	-	-	-	+	+	+
ACCO	A9PI66	+	-	+	-	-	+	+	-	-	+	+	+	-	+	-	+	-	-	+	+	-	-	-	-	-	+	-
PROB	A9PI87	+	-	-	-	+	-	-	+	+	-	-	+	-	+	-	+	+	+	+	+	-	+	+	-	+	+	-
PROB	A9PIV6	+	-	-	-	-	+	-	-	-	+	-	+	-	+	-	+	-	-	+	+	+	-	-	+	-	+	+
PROB	A9PJ26	+	+	-	+	-	+	-	-	+	-	+	+	+	+	-	+	-	+	+	-	-	-	+	-	-	+	+
PROB	A9PJM3	+	-	-	-	+	+	+	-	-	+	-	+	-	+	-	+	-	-	+	-	-	+	-	-	-	+	-
PROB	A9PK41	+	-	+	-	+	-	+	-	-	-	-	+	-	+	-	+	+	+	+	-	-	+	+	-	+	+	-
PROB	A9RF38	+	+	-	-	+	-	-	+	-	-	+	+	-	+	+	+	-	+	+	+	+	+	+	-	-	+	-
PROB	A9RK10	+	-	-	+	+	+	-	-	-	+	+	+	-	+	-	+	-	-	+	+	-	-	-	+	-	+	+
GIAC	A9RL75	+	+	+	-	-	-	+	-	-	-	-	+	-	+	-	+	-	-	+	+	-	-	-	+	+	+	-
PROB	A9S0V0	+	+	+	+	+	+	-	+	-	-	+	+	-	+	-	+	-	-	+	+	-	+	+	-	-	+	-
PROB	A9S192	+	+	-	-	+	-	-	-	-	-	-	+	-	+	+	+	+	-	+	-	-	+	-	+	-	+	-
PROB	A9S3L3	+	+	-	-	+	+	-	-	+	+	-	-	+	-	-	-	-	-	-	-	+	+	-	+	-	-	-
PROB	A9S3X1	+	+	-	+	-	-	-	-	-	-	-	+	-	+	-	+	-	-	+	-	+	+	-	-	-	+	-
PROB	A9S5M4	+	-	+	-	+	-	-	-	+	-	+	+	-	+	+	+	-	-	+	+	-	-	-	-	+	+	-
PROB	A9SQB7	+	-	-	-	+	-	-	-	-	-	-	+	+	+	-	+	-	-	+	-	-	-	+	+	+	+	-
PROB	A9SS38	+	-	+	+	-	+	-	-	+	-	-	+	-	+	-	+	-	-	+	-	+	-	+	+	-	+	+
PROB	A9SX23	+	-	-	-	-	-	-	-	+	-	-	+	+	+	+	+	-	+	+	-	-	+	+	-	-	+	+
GIAC	A9T3P8	+	+	-	-	+	-	-	-	-	-	-	+	+	+	-	+	-	-	+	-	-	+	-	+	+	+	-
PROB	A9T7R5	+	+	+	-	-	-	+	-	-	-	-	+	-	+	+	+	-	-	+	+	-	-	-	+	-	+	+
PROB	A9T7R9	+	+	-	-	-	-	-	-	-	-	+	+	-	+	+	+	-	-	+	+	+	-	+	+	+	+	+
PROB	A9T893	+	+	-	+	-	-	-	-	-	+	+	+	+	+	+	+	+	-	+	+	-	+	-	+	-	+	-
PROB	A9TA04	+	-	-	-	-	+	-	-	+	+	-	+	+	+	-	+	+	-	+	+	-	-	+	+	-	+	-
PROB	A9TBA0	+	-	-	+	+	-	-	-	+	-	+	+	+	+	+	+	-	-	+	+	-	-	-	-	-	+	-
PROB	A9TGN8	+	-	+	-	-	+	-	-	-	-	+	+	+	+	-	+	-	+	+	-	-	-	+	-	-	+	-
PROB	A9TK64	+	-	+	+	+	-	-	-	-	-	-	+	-	+	-	+	+	+	+	+	+	-	-	+	-	+	-
PROB	A9TMB2	+	-	-	-	+	-	-	+	+	+	-	-	+	-	-	-	-	-	+	+	+	+	-	-	+	+	-
PROB	A9TPX8	+	+	-	+	+	-	-	+	-	-	-	+	-	+	+	+	-	+	+	+	-	+	+	-	-	+	-
PROB	A9TQE0	+	+	-	-	-	-	-	-	-	+	+	+	-	+	-	+	-	-	+	+	+	-	-	-	-	+	-
PROB	A9TRQ2	+	-	+	+	-	+	+	+	-	-	+	+	-	+	-	+	-	+	+	+	-	-	+	-	+	+	-
PROB	A9TRQ6	+	+	+	+	-	+	-	+	-	+	-	+	-	+	-	+	-	+	+	+	+	+	+	-	+	+	-
PROB	A9TRQ7	+	+	+	+	+	+	+	-	-	-	-	+	-	+	-	+	-	+	+	+	+	-	-	-	+	+	-
PROB	A9TUQ4	+	-	-	-	+	-	-	-	+	-	+	+	-	+	+	+	+	-	+	+	-	+	-	+	-	+	-
PROB	A9TYR5	+	-	-	-	-	+	+	-	-	+	-	+	+	+	-	+	+	-	+	+	+	+	+	-	-	+	+
FLAV	A9YTE0	+	+	+	-	-	+	-	+	+	+	+	+	+	+	-	+	-	-	+	+	-	-	+	-	-	+	+
ACCO	A9YUS7	+	+	-	-	+	-	+	+	-	-	+	+	+	+	+	+	-	-	+	-	-	+	+	+	-	+	-
FLAV	A9ZMI9	+	-	-	+	+	-	-	-	-	-	-	+	-	+	-	+	+	-	+	+	-	+	+	-	-	+	-
FLAV	A9ZMJ0	+	-	+	-	+	-	-	-	-	-	-	+	+	+	+	+	-	+	+	-	-	-	+	-	+	+	+
ACCO	B0F9M0	+	-	-	-	+	-	+	+	-	-	+	+	+	+	+	+	-	-	+	-	-	+	+	-	-	+	+
ACCO	B0FL99	+	+	+	+	+	-	+	-	+	+	+	+	+	+	-	+	-	+	+	+	-	-	-	-	-	+	+
FLAV	B0FLP4	+	-	+	-	-	-	-	-	+	-	+	+	-	+	-	+	+	-	+	+	+	-	+	+	-	+	+
FLAV	B0FYE8	+	-	+	-	+	+	-	-	+	+	+	+	-	+	+	+	+	-	+	-	-	+	-	-	-	+	-
FLAV	B0FYE9	+	-	+	-	+	+	-	+	-	-	-	+	-	+	-	+	+	-	+	+	-	+	+	-	-	+	-
ACCO	B0I1V0	+	-	-	+	-	+	-	-	+	+	+	+	+	+	-	+	-	-	+	-	-	+	+	-	-	+	-
FLAV	B0ZTA6	+	+	-	-	+	+	-	+	-	-	+	+	-	+	-	+	-	-	+	+	+	+	+	-	+	+	-
FLAV	B0ZTB4	+	-	-	-	+	-	-	-	+	-	+	+	-	+	-	+	-	-	+	+	-	+	+	+	-	+	+
GIAC	B1B551	+	-	-	-	+	+	+	-	-	+	-	+	+	+	+	+	+	-	+	-	+	+	-	+	-	+	-
FLAV	B1GV57	+	-	-	-	-	-	-	-	-	-	+	+	+	+	+	+	-	-	+	-	-	+	-	-	-	+	+
FLAV	B1GV59	+	-	-	-	-	-	-	-	-	-	+	+	+	+	+	+	-	-	+	-	-	+	-	-	-	+	+
FLAV	B1GV63	+	-	-	-	-	-	-	-	-	-	+	+	+	+	+	+	-	-	+	-	-	+	-	-	-	+	+
ACCO	B1Q4U7	+	-	+	-	+	+	-	-	-	+	+	+	+	+	-	+	+	+	+	-	+	-	-	-	-	+	-
GIAC	B2BA73	+	+	+	-	+	-	+	-	+	-	+	+	-	+	-	+	+	-	+	-	-	-	-	+	-	+	-
ALKO	B2CNC8	+	-	-	+	+	-	-	+	-	+	+	+	-	+	-	+	+	-	+	+	-	-	+	-	-	+	+
FLAV	B2CZL0	+	-	-	+	-	-	-	+	+	-	-	+	-	+	-	+	-	-	+	+	+	+	+	-	-	+	+
FLAV	B2CZL1	+	-	+	-	-	+	-	-	+	-	+	+	+	+	+	+	-	-	+	+	-	-	-	-	-	+	+
GIAC	B2G4V7	+	+	-	-	+	+	+	+	-	+	-	+	+	+	+	+	+	-	+	-	+	+	+	+	-	+	+
GIAC	B2G4V8	+	-	+	-	+	-	+	-	-	-	-	+	+	+	+	+	+	-	+	-	-	-	-	-	-	+	-
PROB	B2GVM3	+	+	+	-	-	+	+	+	+	+	-	+	+	+	+	+	-	-	-	+	-	-	+	+	+	-	+
FLAV	B2GVM7	+	-	-	-	-	-	-	-	-	-	+	+	-	+	-	+	+	+	+	-	-	-	+	+	-	+	+
GIAC	B2NI88	+	-	+	-	+	+	-	-	-	-	+	+	-	+	-	+	-	+	+	-	-	-	-	+	+	+	-
ACCO	B2NIX0	+	-	-	+	+	+	-	-	-	+	+	+	-	+	-	+	-	-	+	+	-	-	-	-	-	+	-
GIAC	B2ZZ92	+	-	-	-	+	+	+	-	-	+	-	+	+	+	+	+	+	-	+	-	+	+	-	-	-	+	-
GIAC	B2ZZ93	+	-	+	-	+	-	+	-	-	-	-	+	+	+	+	+	-	-	+	-	-	+	-	-	-	+	-
GIAC	B2ZZ94	+	-	+	+	+	-	-	+	+	-	+	+	-	+	-	+	-	-	+	+	-	-	-	+	-	+	+
GIAC	B2ZZ95	+	-	+	+	-	+	-	-	-	+	+	+	+	+	+	+	-	-	+	+	-	-	-	+	-	+	-
GIAC	B2ZZ96	+	-	-	-	-	-	-	-	-	+	+	+	+	+	-	+	+	-	+	-	+	+	+	-	-	+	-
PROB	B3F8K8	+	-	-	-	-	-	+	-	-	-	+	+	-	+	-	+	-	-	+	+	-	-	-	+	-	+	-
GIAC	B3GQX3	+	-	+	-	+	+	+	+	-	+	-	+	-	+	-	+	+	+	+	-	-	+	-	-	+	+	+
FLAV	B3RFV7	+	-	-	-	+	+	-	-	+	-	-	+	-	+	-	+	+	+	+	+	+	+	+	+	+	+	-
FLAV	B3RFV8	+	-	-	-	+	+	+	-	-	-	-	+	-	+	+	+	+	-	+	+	-	+	-	-	+	+	+
GIAC	B3STR3	+	-	-	+	-	-	-	+	-	+	+	+	-	+	-	+	+	-	+	+	-	-	+	-	-	+	-
GIAC	B3TLX1	+	-	-	-	-	-	-	-	-	+	-	+	-	+	-	+	-	+	+	+	-	-	+	-	-	+	+
GIAC	B3XXG7	+	-	+	-	+	-	-	-	-	-	+	+	-	+	-	+	-	-	+	-	+	-	+	-	-	+	-
GIAC	B3XXG9	+	+	-	-	+	-	-	-	-	-	-	+	-	+	+	+	+	-	+	-	-	+	-	+	-	+	-
GIAC	B3XXH1	+	+	-	-	-	-	-	-	-	+	-	+	+	+	-	+	-	-	+	+	-	-	-	-	+	+	-
GIAC	B3XXH2	+	+	-	-	-	-	-	-	-	-	+	+	-	+	+	+	-	-	+	+	+	-	+	+	+	+	+
GIAC	B3XXH4	+	-	+	-	-	+	-	-	+	-	-	+	-	+	+	+	-	+	+	-	-	-	+	-	-	+	+
PROB	B4F8K3	+	-	+	-	+	+	-	-	+	+	-	+	-	+	-	+	+	-	+	+	+	+	+	-	-	+	-
PROB	B4FBM6	+	+	+	-	-	+	-	-	-	+	-	+	-	+	+	+	-	+	+	+	-	-	-	+	+	+	-
PROB	B4FBV2	+	-	+	-	-	-	-	-	+	+	+	+	-	+	-	+	-	-	+	+	-	-	-	-	-	+	-
PROB	B4FCC6	+	+	-	+	-	-	+	+	-	-	+	+	+	+	-	+	-	-	+	+	-	-	+	+	-	+	-
P4HY	B4FEP9	+	-	-	-	+	+	-	+	+	+	+	-	-	-	-	-	+	-	-	+	-	+	-	+	-	+	-
FLAV	B4FFN2	+	+	-	-	-	-	+	-	-	+	-	+	-	+	-	+	-	-	+	-	-	-	-	-	+	+	-
P4HY	B4FGT5	+	-	+	+	-	-	+	+	+	+	+	+	+	+	-	-	-	-	-	-	-	-	-	-	-	-	+
FLAV	B4FHR2	+	-	+	+	-	+	-	+	-	+	-	+	-	+	-	+	+	-	+	-	-	+	-	-	+	+	-
PROB	B4FKY1	+	+	-	-	+	-	-	-	+	+	-	+	-	+	-	+	-	+	+	-	-	+	-	+	-	+	-
PROB	B4FLB6	+	-	-	+	-	-	+	-	+	-	-	-	+	+	-	+	-	-	-	-	-	-	-	-	-	-	-
PROB	B4FMR9	+	-	+	+	+	-	-	-	-	-	-	+	+	+	+	+	-	+	+	-	-	-	-	-	-	+	-
PROB	B4FMY1	+	-	-	-	-	-	-	-	-	-	-	+	-	+	-	+	+	-	+	+	-	-	+	-	-	+	-
PROB	B4FN73	+	-	+	+	+	+	-	+	+	+	-	+	+	+	-	+	-	-	+	+	-	-	-	+	-	+	-
GIAC	B4FP62	+	-	-	-	+	+	-	+	-	+	-	+	-	+	-	+	-	-	+	-	-	+	-	-	-	+	+
PROB	B4FQ42	+	-	+	-	-	+	-	-	+	+	+	+	-	+	+	+	-	-	+	-	-	-	+	+	-	+	-
PROB	B4FQ49	+	+	+	-	-	+	+	+	-	+	-	-	+	-	+	+	+	+	-	-	-	-	+	+	-	-	+
PROB	B4FRE2	+	+	+	-	-	+	-	+	+	+	+	+	-	+	-	+	+	-	+	-	+	-	+	+	-	+	+
PROB	B4FRN2	+	-	+	+	+	+	-	-	-	+	+	+	+	+	-	+	-	-	+	+	+	-	+	-	-	+	-
PROB	B4FS68	+	-	+	+	-	-	-	+	-	-	+	+	+	+	-	+	+	-	+	+	-	-	-	-	+	+	+
PROB	B4FV70	+	+	+	+	-	-	+	-	-	-	+	+	-	+	+	+	-	-	+	+	-	-	-	-	+	+	-
PROB	B4FVB4	+	-	-	-	+	-	-	-	+	-	-	-	+	-	-	-	+	-	-	-	+	+	+	-	-	-	-
PROB	B4FVP4	+	-	-	-	+	+	-	+	-	+	+	+	+	+	-	+	+	+	+	-	-	-	-	-	+	+	-
PROB	B4FWM5	+	-	+	-	-	-	-	-	+	-	+	+	-	+	-	+	-	-	+	+	-	-	-	-	+	+	+
FLAV	B4FYE9	+	-	+	+	-	+	-	+	-	+	-	+	-	+	-	+	+	-	+	-	-	+	-	-	+	+	-
PROB	B4FYU5	+	+	-	+	-	-	+	+	+	+	+	-	-	-	-	-	+	-	-	-	+	-	+	-	+	+	+
GIAC	B4FZ24	+	-	-	-	+	-	+	-	-	-	-	+	-	+	-	+	-	+	+	-	-	-	-	-	-	+	+
FLAV	B4XF31	+	-	-	-	+	-	-	+	-	-	+	+	-	+	-	+	+	-	+	-	+	+	+	-	-	+	-
FLAV	B4XF32	+	-	-	-	+	-	-	+	-	-	+	+	-	+	-	+	+	-	+	-	+	+	+	-	-	+	-
FLAV	B4XF35	+	+	+	+	-	+	-	-	+	-	+	+	-	+	+	+	-	-	+	-	+	-	+	-	-	+	+
FLAV	B4XF36	+	+	+	+	-	+	-	-	+	+	+	+	-	+	-	+	-	-	+	-	+	-	+	-	-	+	+
FLAV	B4XF37	+	+	+	+	-	+	-	-	+	+	+	+	-	+	-	+	-	-	+	-	+	-	+	-	-	+	+
FLAV	B4XF45	+	-	-	-	+	-	-	+	-	-	+	+	-	+	-	+	+	-	+	-	+	+	+	-	-	+	-
FLAV	B5A4T8	+	-	-	-	-	-	-	-	-	-	+	+	+	+	-	+	+	-	+	-	-	-	+	-	+	+	-
FLAV	B5A4U2	+	-	+	-	-	-	-	-	+	+	+	+	+	+	+	+	-	-	+	-	-	-	+	-	-	+	+
GIAC	B5AK92	+	-	+	+	-	+	-	-	-	+	-	+	+	+	-	+	+	-	+	-	-	-	-	+	-	+	-
FLAV	B5G4T3	+	+	-	+	+	-	-	-	-	-	+	+	-	+	-	+	-	-	+	+	+	+	+	+	-	+	-
FLAV	B5G4Z7	+	-	-	-	+	-	-	+	+	-	-	+	-	+	-	+	+	-	+	+	-	+	+	-	+	+	+
FLAV	B5KGF8	+	+	-	+	+	-	-	-	-	-	+	+	-	+	-	+	-	-	+	+	-	+	+	+	-	+	-
PROB	B5KJ57	+	-	+	-	-	-	-	-	+	+	-	+	+	+	-	+	+	+	+	+	+	-	-	+	-	+	-
PROB	B5KJ58	+	-	+	-	-	-	-	-	+	+	-	+	+	+	-	+	+	+	+	+	+	-	-	+	-	+	-
FLAV	B5KM60	+	-	+	+	+	+	-	+	-	+	-	+	-	+	-	+	+	-	+	+	+	+	+	+	+	+	-
FLAV	B5KY04	+	-	+	+	+	+	-	+	-	+	-	+	-	+	-	+	+	-	+	+	+	+	+	+	+	+	-
FLAV	B5LXY2	+	-	+	-	-	+	-	-	+	+	+	+	-	+	-	+	-	-	+	+	-	-	-	-	-	+	-
FLAV	B5LY01	+	+	-	+	+	-	-	-	-	-	-	+	-	+	-	+	+	-	+	+	+	+	+	+	+	+	-
FLAV	B5M077	+	+	-	-	+	+	-	+	-	-	+	+	-	+	-	+	-	-	+	+	+	+	+	-	+	+	-
FLAV	B5M698	+	+	-	+	+	-	-	-	-	-	+	+	-	+	-	+	-	-	+	+	+	+	+	+	-	+	-
FLAV	B5M6A0	+	+	-	+	+	-	-	-	+	-	-	+	-	+	+	+	-	-	+	+	-	+	-	-	+	+	-
FLAV	B5TK03	+	+	+	-	-	-	-	-	-	+	+	+	+	+	-	+	-	-	+	-	-	-	+	-	-	+	+
FLAV	B5TK04	+	+	+	-	-	-	-	-	-	+	+	+	+	+	-	+	-	-	+	-	-	-	+	-	-	+	+
FLAV	B5TK05	+	+	+	-	-	-	-	-	-	+	+	+	+	+	-	+	-	-	+	-	-	-	+	-	-	+	+
FLAV	B5TK06	+	-	+	-	-	-	+	-	+	-	+	+	+	+	-	+	-	-	+	-	-	-	+	-	-	+	+
FLAV	B5TK07	+	+	+	-	-	-	-	-	-	+	+	+	+	+	-	+	-	-	+	-	-	-	+	-	-	+	+
FLAV	B5TK08	+	+	+	-	-	-	+	-	-	+	+	+	+	+	-	+	-	-	+	-	-	-	+	-	-	+	+
ACCO	B5TXD1	+	-	+	-	-	+	-	+	-	+	+	+	+	+	-	+	-	-	+	+	-	+	+	-	+	+	-
FLAV	B6A7R4	+	-	-	+	-	+	+	-	-	+	-	+	-	+	+	+	-	-	+	+	-	+	+	-	-	+	+
GIAC	B6F2D7	+	-	+	-	+	-	-	-	-	+	+	+	-	+	-	+	+	-	+	-	-	-	-	-	-	+	+
GIAC	B6F2D9	+	-	+	-	+	-	-	-	-	+	+	+	-	+	-	+	+	-	+	-	-	-	-	-	-	+	+
GIAC	B6F2E3	+	-	+	-	+	-	-	-	-	+	+	+	-	+	-	+	+	-	+	-	-	-	-	-	-	+	+
GIAC	B6F2E4	+	-	+	-	+	-	-	-	-	+	+	+	-	+	-	+	+	-	+	-	-	-	-	-	-	+	+
GIAC	B6F2E5	+	-	+	-	+	-	-	-	-	+	+	+	-	+	-	+	+	-	+	-	-	-	-	-	-	+	+
GIAC	B6F2E6	+	-	+	-	+	-	-	-	-	+	-	+	-	+	-	+	+	-	+	+	-	-	-	-	-	+	+
GIAC	B6F2E7	+	-	+	-	+	-	-	-	-	+	-	+	-	+	-	+	+	-	+	+	-	-	-	-	-	+	+
GIAC	B6F2E8	+	+	+	-	+	-	-	-	-	+	-	+	-	+	-	+	-	+	+	+	-	-	-	-	-	+	+
GIAC	B6F2E9	+	+	+	-	+	-	-	-	-	+	+	+	-	+	-	+	-	+	+	+	-	-	-	-	-	+	+
GIAC	B6F2F0	+	+	-	-	+	-	-	-	-	+	-	+	-	+	-	+	-	+	+	+	-	-	-	-	+	+	+
GIAC	B6F2F1	+	-	+	-	-	-	-	-	-	+	-	+	-	+	-	+	+	+	+	+	-	-	-	-	-	+	+
GIAC	B6F2F2	+	-	+	-	-	-	-	+	-	+	+	+	-	+	-	+	-	-	+	+	-	-	-	-	-	+	+
GIAC	B6F2F3	+	-	+	-	+	-	-	-	-	+	+	+	-	+	-	+	-	+	+	+	-	-	-	-	+	+	+
FLAV	B6RNJ4	+	-	+	+	+	+	-	+	-	+	-	+	-	+	-	+	+	-	+	+	+	+	+	+	+	+	-
GIAC	B6SGV6	+	-	+	-	-	-	-	+	-	+	+	+	+	+	-	+	-	-	+	-	-	-	+	-	-	+	-
FLAV	B6SHP9	+	-	-	-	-	-	+	-	+	-	-	+	-	+	-	+	+	+	+	-	+	-	+	+	+	+	-
FLAV	B6SI41	+	-	-	-	-	+	-	-	+	-	-	+	-	+	+	+	-	+	+	-	+	-	-	-	-	+	+
ACCO	B6SIR9	+	-	-	-	+	-	-	-	-	+	-	+	+	+	-	+	-	+	+	+	+	-	+	-	+	+	-
FLAV	B6SSL8	+	+	+	+	-	-	-	+	-	-	+	+	-	+	-	+	-	-	+	-	-	-	-	+	-	+	-
ACCO	B6SUN2	+	+	+	+	-	-	-	+	-	-	-	+	-	+	-	+	+	-	+	-	-	-	-	-	-	+	+
GIAC	B6SZM8	+	-	-	-	+	-	-	-	-	-	-	+	-	+	+	+	-	-	+	+	-	-	-	+	-	+	+
FLAV	B6SZR4	+	-	+	-	-	-	+	-	+	-	+	+	-	+	+	+	-	-	+	+	-	-	+	-	-	+	-
GIAC	B6SZT0	+	+	-	+	-	-	-	-	-	-	+	+	-	+	-	+	+	-	+	-	-	-	-	-	-	+	+
ALKO	B6T4W5	+	-	+	-	-	-	+	+	+	+	-	+	-	+	+	+	+	+	+	+	+	-	-	+	-	+	-
FLAV	B6TA62	+	-	+	+	-	+	-	+	-	+	-	+	-	+	-	+	+	-	+	-	-	+	-	-	+	+	-
PROB	B6TAV1	+	-	-	-	-	+	+	+	+	+	-	-	+	+	-	-	-	-	-	-	+	+	+	-	-	+	+
ACCO	B6TBU1	+	+	+	-	-	+	-	-	-	-	+	+	-	+	-	+	+	-	+	-	-	-	+	+	-	+	+
FLAV	B6TBV5	+	-	+	+	+	-	-	-	-	-	-	+	+	+	+	+	-	+	+	-	-	-	-	-	-	+	-
P4HY	B6TED5	+	-	+	+	-	-	+	+	+	+	+	+	+	+	-	-	-	-	-	-	-	-	-	-	-	-	+
GIAC	B6TEH4	+	-	-	+	-	+	-	+	+	+	-	+	+	+	+	+	+	+	+	+	+	-	-	+	-	+	-
GIAC	B6TF29	+	-	+	+	+	+	-	-	+	+	+	+	-	+	-	+	-	-	+	+	-	+	+	+	-	+	-
GIAC	B6TF99	+	+	+	-	-	-	+	-	-	-	+	+	-	+	+	+	-	-	+	+	-	-	+	-	+	+	-
PROB	B6TLD2	+	+	+	-	+	+	-	-	+	-	-	+	-	+	+	+	+	+	+	+	-	+	+	-	-	+	+
FLAV	B6TMV8	+	-	+	-	+	+	-	-	+	+	-	+	-	+	-	+	+	-	+	+	+	+	+	-	-	+	-
FLAV	B6TQ13	+	-	-	-	-	-	-	-	-	-	+	+	-	+	-	+	-	-	+	-	-	-	+	-	-	+	-
GIAC	B6TSS1	+	-	-	-	-	+	+	-	-	+	-	+	-	+	-	+	-	-	+	-	+	-	+	+	+	+	+
FLAV	B6TYG9	+	-	-	+	+	+	-	+	-	+	-	+	-	+	-	+	+	-	+	+	-	+	-	-	+	+	-
ACCO	B6U2W7	+	+	+	+	-	-	-	+	-	-	+	+	-	+	-	+	+	-	+	-	-	-	+	-	+	+	+
FLAV	B6U6C1	+	+	-	-	-	-	-	-	+	-	-	+	-	+	-	+	-	-	+	+	-	+	+	-	+	+	-
GIAC	B6U889	+	-	-	-	-	-	-	-	-	-	-	+	-	+	-	+	-	-	+	-	-	+	-	-	-	+	+
FLAV	B6U9L0	+	-	-	-	-	-	+	-	-	-	-	+	-	+	-	+	-	-	+	-	-	+	+	-	-	+	+
ALKO	B6UA92	+	-	+	-	+	+	-	+	+	+	+	+	-	+	-	+	-	-	+	+	-	-	-	-	-	+	-
GIAC	B6UAD7	+	-	+	+	-	+	-	-	+	+	+	+	-	+	+	+	+	-	+	-	-	-	-	+	-	+	-
P4HY	B6ZN57	+	-	-	+	-	-	+	+	+	-	-	-	+	-	-	-	-	+	-	-	-	+	-	+	-	-	-
P4HY	B6ZN58	+	-	-	+	-	-	+	+	+	-	+	+	-	-	-	-	+	-	-	-	-	+	-	-	-	+	+
PROB	B7E2Q6	+	-	-	-	+	-	-	-	-	+	+	+	+	+	-	+	-	-	+	-	-	+	+	+	-	+	-
PROB	B7EDK8	+	-	+	+	-	-	+	-	-	-	+	+	-	+	-	+	-	-	+	-	-	-	-	-	-	+	+
PROB	B7FHL4	+	+	-	+	-	-	+	-	-	+	-	+	+	+	-	+	-	-	+	-	-	+	-	+	+	+	-
PROB	B7FI05	+	-	-	+	+	-	+	+	-	-	-	+	+	+	-	+	+	-	+	+	-	-	+	+	+	+	-
PROB	B7FI06	+	+	+	-	+	+	-	-	-	+	+	+	+	+	-	+	-	+	+	-	-	-	+	-	-	+	+
PROB	B7FIM8	+	-	+	-	+	+	+	+	-	-	-	+	-	+	-	+	+	-	+	-	-	+	-	-	-	+	+
PROB	B7FJG7	+	-	-	-	+	-	+	+	-	-	+	+	+	+	-	+	-	-	+	+	-	-	+	-	+	+	-
PROB	B7FKP8	+	-	-	+	+	+	-	+	+	-	+	+	-	+	-	+	-	-	+	+	+	-	-	+	-	+	-
P4HY	B7FKS2	+	-	-	-	-	-	+	+	+	+	+	-	-	-	-	-	-	+	-	-	-	+	-	-	-	-	-
FLAV	B7SFQ1	+	-	-	-	-	-	-	-	-	-	+	+	+	+	+	+	-	-	+	-	-	+	-	-	-	+	+
ACCO	B7U9D1	+	+	+	-	-	+	-	-	-	-	-	+	-	+	-	+	-	-	+	-	-	-	-	-	-	+	-
FLAV	B7UD04	+	-	-	-	-	-	-	-	+	+	+	+	-	+	-	+	-	-	+	+	-	-	+	-	+	+	+
PROB	B8A1V7	+	+	+	-	-	-	-	-	-	-	-	+	+	+	-	+	-	-	+	+	-	+	+	-	+	+	+
GIAC	B8A213	+	-	+	+	-	+	-	-	+	+	+	+	-	+	+	+	-	-	+	-	-	-	-	+	-	+	-
PROB	B8A259	+	-	+	-	-	+	-	-	+	-	+	+	-	+	+	+	-	-	+	-	-	-	+	+	-	+	-
PROB	B8A2B7	+	+	+	-	-	+	+	-	+	+	-	+	-	-	+	+	+	+	-	-	-	-	+	+	-	-	+
PROB	B8A7F7	+	-	-	-	-	+	+	+	-	-	+	+	-	+	-	+	-	+	+	+	-	-	-	-	+	+	-
PROB	B8ABN6	+	+	-	-	-	-	+	+	-	-	-	+	-	+	+	+	+	+	+	-	-	+	-	-	-	+	-
PROB	B8ACP7	+	-	-	+	-	-	+	-	-	-	-	+	-	+	-	+	+	-	+	+	+	-	+	-	-	+	+
PROB	B8ADP2	+	+	+	-	-	+	+	+	+	+	+	+	-	-	+	+	+	+	+	-	+	-	+	+	-	-	+
PROB	B8AFR5	+	-	+	-	-	-	-	+	-	-	-	+	+	+	-	+	-	-	+	+	-	-	-	+	+	+	-
PROB	B8AGN6	+	-	+	-	-	-	-	-	+	+	-	+	+	+	-	+	-	-	+	-	-	+	+	-	-	+	+
PROB	B8ALX9	+	+	-	-	-	-	+	+	-	+	-	+	-	+	+	+	+	+	+	+	-	+	-	-	-	+	+
PROB	B8ALY0	+	+	-	-	+	-	+	-	-	-	-	+	-	+	+	+	+	+	+	+	+	-	-	-	-	+	+
PROB	B8AP95	+	+	+	+	+	-	+	+	-	-	+	+	+	+	-	+	+	-	+	+	+	+	+	+	+	+	-
PROB	B8APC3	+	-	-	-	-	+	-	-	+	-	+	-	+	-	-	-	-	-	-	-	-	+	+	-	-	-	-
PROB	B8AQB8	+	+	+	-	+	-	-	-	-	+	-	-	+	-	+	-	-	-	-	-	-	+	-	-	-	-	+
PROB	B8AVY1	+	-	-	-	+	+	+	-	+	-	-	+	-	+	+	+	+	-	+	+	-	+	+	-	-	+	-
PROB	B8AW05	+	-	-	-	-	+	-	-	-	+	+	+	-	+	-	+	+	-	+	+	-	-	-	-	+	+	+
PROB	B8AY39	+	+	+	+	+	+	-	+	-	+	-	+	-	+	+	+	+	+	+	-	-	-	-	-	-	+	-
PROB	B8AY41	+	+	+	-	+	+	-	-	-	+	+	+	-	+	+	+	-	+	+	-	-	-	-	-	-	+	-
PROB	B8AYC9	+	-	-	-	-	-	-	+	+	-	-	+	-	+	+	+	+	-	+	-	-	-	-	-	-	+	-
PROB	B8AYM7	+	-	+	-	-	-	-	+	-	-	-	+	+	+	+	+	-	-	+	-	-	-	-	+	+	+	-
PROB	B8BAH4	+	+	-	-	-	+	-	-	-	-	+	+	+	+	-	+	-	-	+	+	+	+	-	+	+	+	+
PROB	B8BAH5	+	+	+	-	-	-	-	-	-	+	-	+	+	+	-	+	-	-	+	+	+	-	-	+	-	+	+
PROB	B8BCI9	+	-	-	+	+	+	-	+	-	+	+	+	+	+	-	+	-	-	+	+	-	+	-	-	+	+	-
PROB	B8BER8	+	-	+	-	+	+	-	+	+	-	-	+	-	+	-	+	-	-	+	+	-	-	-	-	-	+	-
PROB	B8BGT2	+	-	-	+	-	+	-	+	+	+	-	+	+	+	+	-	-	-	-	-	-	+	-	-	-	-	+
PROB	B8BHP6	+	-	-	-	+	+	+	+	+	+	+	-	+	-	-	-	+	-	-	+	-	+	+	+	-	+	-
PROB	B8BHY0	+	+	-	-	+	-	+	-	-	-	+	+	-	+	-	+	-	-	+	+	-	+	+	+	-	+	-
PROB	B8BI14	+	-	-	-	+	-	-	+	-	-	-	+	-	+	-	+	-	+	+	+	-	-	-	-	-	+	-
PROB	B8BKA0	+	+	+	-	-	+	+	-	-	+	-	+	-	+	-	+	-	-	+	-	-	-	-	-	-	+	-
PROB	B8BKA2	+	-	+	-	-	+	-	-	-	+	-	+	-	+	-	+	-	-	+	-	-	-	-	-	-	+	-
PROB	B8BPQ8	+	-	-	-	-	+	-	-	+	-	+	+	-	+	-	+	-	-	+	+	+	-	-	-	-	+	-
PROB	B8LQ40	+	+	-	-	+	-	-	-	+	+	-	+	+	+	-	+	+	+	+	-	+	+	-	-	-	+	-
PROB	B8LRE6	+	-	+	-	+	+	-	+	-	+	+	+	+	-	-	+	+	-	-	+	+	+	+	+	-	-	-
PROB	B8QGU1	+	-	-	+	+	-	-	-	-	+	-	+	-	+	-	+	-	+	+	+	-	-	-	-	-	+	-
ACCO	B8YI13	+	+	-	-	-	-	+	+	-	+	-	+	+	+	-	+	-	+	+	-	-	+	-	-	-	+	-
GIAC	B8YI25	+	+	+	-	+	+	+	-	-	-	+	+	-	+	-	+	-	-	+	+	+	+	+	+	-	+	-
FLAV	B8YLW1	+	-	-	-	+	+	-	-	+	-	+	+	-	+	-	+	+	-	+	+	-	+	+	+	-	+	-
ACCO	B9A0T8	+	-	-	-	-	-	+	-	-	-	+	+	-	+	-	+	-	+	+	+	-	-	-	+	-	+	-
ACCO	B9A0T9	+	+	-	+	+	-	-	-	+	-	+	+	-	+	-	+	-	+	+	-	-	+	-	+	-	+	-
ACCO	B9A0U0	+	+	-	-	+	-	+	-	-	+	-	+	+	+	-	+	-	+	+	-	-	-	-	-	+	+	-
PROB	B9ETK8	+	+	+	-	-	+	+	+	-	+	+	+	+	-	+	+	+	+	+	-	+	-	+	+	-	-	+
PROB	B9EW72	+	+	-	-	-	-	-	-	-	-	-	+	-	+	-	+	-	-	+	+	-	-	-	+	-	+	-
PROB	B9EWT8	+	+	-	+	+	+	-	-	-	+	-	+	-	+	-	+	-	-	+	-	-	-	+	+	+	+	-
PROB	B9EXD4	+	-	-	+	-	-	+	-	-	-	+	+	-	+	-	+	+	-	+	+	-	-	+	-	-	+	-
PROB	B9F176	+	-	+	-	-	-	-	+	-	-	-	+	+	+	-	+	+	-	+	+	-	-	-	+	+	+	-
PROB	B9F7R6	+	+	-	+	+	+	-	-	+	+	+	+	-	+	-	+	-	-	+	-	-	-	+	-	+	+	-
PROB	B9F7Z2	+	+	+	-	+	-	+	-	-	-	+	+	-	+	-	+	+	-	+	+	-	-	+	-	+	+	-
PROB	B9F980	+	-	+	+	-	-	+	-	-	-	+	+	-	+	-	+	-	-	+	-	-	-	-	-	-	+	+
PROB	B9F9Q4	+	+	+	-	-	-	-	-	+	-	+	+	-	+	+	+	+	-	+	+	-	-	-	-	-	+	-
PROB	B9FC47	+	-	-	+	-	-	+	-	-	-	-	+	+	+	-	+	-	-	+	+	-	-	-	+	-	+	+
PROB	B9FGS1	+	-	-	+	-	-	-	-	+	+	-	+	-	+	+	+	+	+	+	-	-	-	-	-	-	+	-
PROB	B9FHN2	+	-	+	-	-	-	-	-	-	-	-	+	-	+	-	+	-	+	+	+	-	-	-	-	-	+	-
PROB	B9FI00	+	+	+	-	-	-	-	+	+	-	+	+	+	+	+	+	-	-	+	+	-	-	-	+	+	+	-
PROB	B9FIP9	+	-	+	+	-	+	-	-	+	-	-	+	-	+	+	+	-	-	+	+	-	-	-	-	-	+	-
PROB	B9FLL1	+	-	+	-	-	-	-	+	-	-	+	+	-	+	-	+	-	+	+	+	+	-	+	+	-	+	-
PROB	B9FMG6	+	+	+	-	-	+	-	+	-	+	+	+	+	+	+	+	-	+	+	-	-	+	-	+	-	+	-
PROB	B9FMG7	+	+	+	-	+	+	-	-	-	-	-	+	+	+	+	+	-	+	+	-	-	-	-	-	-	+	-
PROB	B9FYK1	+	-	+	+	+	-	-	-	+	+	+	+	+	+	+	+	-	-	+	+	+	-	-	-	+	+	-
PROB	B9FZW7	+	-	+	+	-	-	-	-	-	-	+	+	+	+	-	+	-	-	+	+	-	-	-	-	+	+	-
PROB	B9G1G0	+	-	+	+	-	-	-	-	-	-	-	+	-	+	-	+	-	-	+	+	+	-	-	-	+	+	-
PROB	B9G349	+	-	-	+	+	-	-	+	+	+	+	+	-	+	-	+	+	+	+	+	-	-	-	-	+	+	-
PROB	B9G6G8	+	-	-	-	+	+	+	+	+	+	+	-	-	-	-	+	+	-	-	+	-	+	+	+	-	+	-
PROB	B9G6S2	+	-	-	-	+	-	-	+	-	-	-	+	-	+	-	+	-	+	+	+	-	-	-	-	-	+	-
PROB	B9G860	+	-	+	-	-	+	-	-	-	+	-	+	-	+	-	+	-	-	+	-	-	-	-	-	-	+	-
GIAC	B9GEI2	+	-	+	+	-	-	-	-	+	-	-	+	-	+	+	+	-	-	+	-	-	-	+	+	+	+	-
PROB	B9GGW7	+	-	-	-	-	-	-	-	-	-	+	+	-	+	-	+	-	+	+	-	+	-	+	-	-	+	-
MIHR	B9GHE4	+	+	+	-	-	+	+	-	-	+	-	+	+	+	-	+	-	+	+	-	-	-	+	+	+	+	-
MIHR	B9GHE6	+	-	+	-	-	-	-	-	+	-	-	+	-	+	-	+	-	+	+	+	+	-	+	+	-	+	-
PROB	B9GJ31	+	-	+	-	-	+	-	+	+	-	-	+	-	+	+	+	-	-	+	-	+	-	+	+	-	+	-
PROB	B9GJ32	+	-	+	-	+	-	-	-	-	-	-	+	-	+	-	+	-	-	+	-	-	-	-	-	+	+	+
PROB	B9GJ57	+	+	-	+	-	+	-	-	+	+	+	+	+	+	-	+	+	-	+	-	-	-	-	-	-	+	-
PROB	B9GJ58	+	-	-	-	+	-	-	-	+	-	-	+	-	+	+	+	-	+	+	+	-	-	-	-	+	+	-
PROB	B9GJ59	+	+	-	-	+	-	+	-	-	-	-	+	-	+	+	+	-	-	+	-	+	-	-	+	-	+	-
PROB	B9GJ60	+	-	-	-	-	-	+	-	-	-	-	+	+	+	-	+	-	-	+	-	-	-	-	+	+	+	-
PROB	B9GK41	+	-	-	-	-	-	-	-	+	-	+	+	+	+	-	+	-	+	+	+	+	-	-	-	+	+	+
FLAV	B9GKR6	+	+	-	-	-	-	-	-	+	+	+	+	-	+	-	+	-	-	+	+	-	-	-	-	+	+	+
PROB	B9GLG4	+	+	-	+	+	-	-	-	-	-	-	+	-	+	-	+	-	+	+	+	+	-	+	-	-	+	-
PROB	B9GLG6	+	-	-	-	+	-	-	-	-	-	-	+	-	+	-	+	-	+	+	+	+	-	-	-	-	+	-
GIAC	B9GPT0	+	+	-	+	+	-	+	-	-	-	-	+	-	+	-	+	+	-	+	+	+	+	+	-	+	+	+
PROB	B9GS23	+	-	+	-	-	-	-	-	+	-	+	+	-	+	+	+	+	+	+	+	+	-	+	-	-	+	+
PROB	B9GS24	+	-	+	-	-	-	-	-	+	-	+	+	-	+	+	+	+	+	+	+	+	-	+	-	+	+	+
GIAC	B9GSW8	+	-	-	-	-	-	-	+	+	+	-	+	-	+	-	+	-	-	+	-	-	-	-	-	-	+	-
ACCO	B9GTZ8	+	+	+	-	+	+	-	-	+	+	-	+	+	+	-	+	-	-	+	+	-	-	+	-	+	+	-
PROB	B9GU89	+	-	-	-	+	-	+	+	+	-	+	-	-	-	-	-	-	+	-	-	+	+	-	-	-	-	-
PROB	B9GUE0	+	+	+	-	+	+	-	-	-	-	+	+	+	+	+	+	-	-	+	-	-	-	-	-	-	+	-
FLAV	B9GW40	+	+	-	+	-	-	-	-	+	-	+	+	-	+	+	+	-	-	+	+	-	-	-	-	-	+	+
GIAC	B9GWQ8	+	+	+	+	-	-	-	-	+	-	-	+	-	+	+	+	-	-	+	-	-	-	+	+	-	+	-
PROB	B9GWS0	+	-	-	+	-	-	-	+	-	-	+	+	+	+	+	+	-	-	+	+	-	-	-	-	-	+	+
PROB	B9H1H6	+	+	-	-	-	+	-	+	+	-	+	+	+	+	-	+	-	+	+	+	-	-	+	+	-	+	-
GIAC	B9H2B5	+	+	-	+	-	-	-	-	-	-	-	+	+	+	-	+	+	-	+	-	-	-	+	-	-	+	-
PROB	B9H3E0	+	+	-	+	-	+	-	-	-	+	-	+	-	+	-	+	+	-	+	-	-	-	-	-	-	+	-
GIAC	B9H4B0	+	+	-	-	-	+	-	+	-	+	+	+	-	+	+	+	+	-	+	+	-	+	-	+	-	+	+
PROB	B9H637	+	+	-	-	-	-	+	-	-	+	+	+	-	+	-	+	-	-	+	-	+	-	+	-	-	+	-
ACCO	B9H7J4	+	+	+	+	+	+	-	-	+	+	-	+	+	+	-	+	-	+	+	+	-	-	-	-	+	+	-
GIAC	B9H7K4	+	+	-	-	+	+	-	-	-	-	+	+	-	+	-	+	-	+	+	-	+	-	+	+	-	+	+
GIAC	B9H7K5	+	-	+	-	-	-	+	-	-	-	+	+	+	+	-	+	-	+	+	+	-	+	+	-	+	+	+
PROB	B9H8K3	+	-	-	-	-	-	+	-	-	-	+	+	+	+	+	+	+	+	+	-	-	+	+	-	+	+	-
PROB	B9H8K9	+	-	-	-	-	+	+	-	+	+	+	+	+	+	-	+	-	-	+	+	+	-	-	-	-	+	-
ACCO	B9H8X0	+	-	-	-	-	+	-	-	-	+	-	+	+	+	-	+	-	+	+	-	+	-	+	-	-	+	-
PROB	B9HA94	+	-	-	-	-	-	+	-	+	-	-	+	+	+	+	-	-	+	+	+	+	+	+	-	-	-	-
PROB	B9HCX4	+	-	-	+	-	-	-	-	-	-	+	+	-	+	+	+	+	-	+	-	+	+	-	-	-	+	-
PROB	B9HCX5	+	+	-	-	+	-	-	+	-	-	+	+	-	+	-	+	+	-	+	-	+	+	-	-	+	+	-
GIAC	B9HEX6	+	+	-	-	-	+	-	-	-	+	-	+	+	+	+	+	+	-	+	-	-	+	+	+	-	+	+
PROB	B9HHQ5	+	+	-	-	+	+	-	-	+	-	+	+	-	+	+	+	-	-	+	-	-	-	-	+	+	+	-
GIAC	B9HIK3	+	-	-	+	-	+	-	+	-	-	-	+	-	+	-	+	-	-	+	-	+	-	-	+	-	+	-
PROB	B9HJQ8	+	+	-	+	-	-	-	-	-	-	+	+	+	+	-	+	-	+	+	+	+	+	-	+	+	+	+
PROB	B9HM91	+	+	+	+	-	+	+	+	+	-	+	-	-	-	-	-	+	+	-	-	-	-	-	-	-	-	-
PROB	B9HPP5	+	+	-	-	+	-	-	+	+	-	+	+	-	+	-	+	-	-	+	-	+	-	+	-	+	+	-
PROB	B9HPS7	+	+	+	+	+	+	-	-	-	+	+	+	+	+	+	+	-	+	+	+	+	-	+	+	-	+	-
PROB	B9HRV5	+	-	-	-	-	-	-	-	-	-	-	+	+	+	-	+	+	+	+	-	+	-	-	-	-	+	-
PROB	B9HRV6	+	+	+	+	-	+	-	+	+	+	-	+	+	+	-	+	-	+	+	+	+	+	-	+	-	+	+
PROB	B9HSC7	+	-	+	-	-	-	-	+	+	-	-	+	+	+	-	+	-	-	+	+	-	+	-	-	-	+	-
PROB	B9HSN0	+	+	-	+	-	-	-	-	-	-	+	+	-	+	+	+	-	-	+	-	-	-	-	+	-	+	+
PROB	B9HUA4	+	-	-	-	-	+	-	-	-	+	-	+	-	+	-	+	-	-	+	+	+	-	-	+	-	+	+
PROB	B9HUA5	+	-	+	-	+	+	-	-	-	+	+	+	-	+	+	+	-	-	+	-	+	-	-	+	-	+	+
PROB	B9HUA6	+	-	-	-	+	-	-	-	+	-	+	+	+	+	-	+	+	-	+	-	-	+	-	-	-	+	-
PROB	B9HUW4	+	+	+	-	+	-	+	-	+	-	-	+	-	+	-	+	-	+	+	-	-	+	-	-	-	+	-
PROB	B9HVL4	+	-	-	-	-	-	-	+	-	-	+	+	+	+	-	+	-	-	+	+	+	-	-	+	-	+	-
PROB	B9HW24	+	-	-	-	+	+	+	-	-	+	-	+	-	+	-	+	-	-	+	-	-	+	-	-	-	+	-
GIAC	B9HX60	+	-	-	+	-	-	+	+	-	-	-	+	+	+	-	+	-	-	+	-	+	-	-	-	-	+	-
ACCO	B9HZH4	+	+	-	-	+	+	-	-	-	-	+	+	+	+	-	+	-	+	+	-	-	-	+	-	-	+	+
PROB	B9HZK0	+	-	-	+	-	+	-	-	-	+	+	+	-	+	-	+	-	-	+	-	-	-	-	-	+	+	+
PROB	B9HZM1	+	+	+	-	+	-	-	+	-	-	-	+	+	+	-	+	-	-	+	+	-	-	+	+	-	+	+
PROB	B9I0A1	+	-	-	-	-	-	-	-	-	-	-	+	+	+	-	+	-	-	+	-	+	-	-	+	-	+	-
PROB	B9I0A2	+	-	-	-	-	-	-	-	-	-	-	+	+	+	-	+	+	-	+	-	+	-	-	+	-	+	-
PROB	B9I0Q3	+	-	-	-	+	-	-	-	-	-	-	+	+	+	-	+	-	-	+	+	-	-	+	+	-	+	-
PROB	B9I0Q4	+	-	+	-	+	-	+	-	-	+	-	+	+	+	-	+	-	+	+	-	-	-	-	-	+	+	-
PROB	B9I0Q6	+	-	+	-	-	-	-	-	+	-	-	+	-	+	-	+	-	-	+	+	+	-	-	+	-	+	+
PROB	B9I0Q7	+	-	-	+	-	-	-	-	-	-	-	+	+	+	-	+	+	+	+	+	+	+	-	-	+	+	-
PROB	B9I0W3	+	+	+	+	-	-	+	-	-	-	-	+	-	+	-	+	-	+	+	-	+	-	-	+	-	+	+
PROB	B9I1C4	+	+	-	-	-	-	-	-	-	-	+	+	-	+	-	+	-	-	+	+	-	-	+	-	-	+	-
PROB	B9I292	+	-	-	-	-	+	+	+	+	-	-	+	-	+	+	+	+	+	+	-	-	-	-	-	-	+	+
PROB	B9I2Z2	+	+	+	-	-	+	-	+	+	-	-	+	-	+	-	+	-	+	+	+	-	+	-	-	+	+	-
GIAC	B9I4H1	+	-	+	-	+	-	+	-	-	-	-	+	-	+	+	+	+	-	+	+	-	+	-	-	-	+	+
PROB	B9I5M3	+	-	+	-	-	-	-	+	+	-	-	+	+	+	+	+	+	-	+	-	-	-	+	-	+	+	-
PROB	B9I957	+	-	-	-	+	-	+	+	-	-	+	+	-	+	-	+	+	-	+	-	+	-	-	+	-	+	-
GIAC	B9I9F6	+	+	-	-	-	-	-	-	-	-	-	+	-	+	-	+	+	+	+	+	-	-	+	-	-	+	-
GIAC	B9IC40	+	+	-	+	+	-	+	-	-	-	-	+	-	+	-	+	+	-	+	+	-	+	+	-	-	+	+
GIAC	B9ICZ7	+	-	+	-	+	-	+	-	-	-	-	+	-	+	-	+	+	+	+	-	-	+	+	-	+	+	-
PROB	B9IDF7	+	-	-	-	-	-	+	+	-	+	-	+	-	+	+	+	-	+	+	+	-	+	-	-	-	+	+
PROB	B9IGA2	+	+	-	-	-	+	+	-	-	-	+	+	-	+	+	+	+	-	+	-	-	-	-	-	+	+	+
PROB	B9IJB7	+	-	-	+	-	-	-	-	-	+	-	+	-	+	+	+	+	-	+	-	+	-	-	+	-	+	-
PROB	B9IJB9	-	-	-	-	+	+	+	-	-	-	+	-	-	-	-	-	-	-	-	-	-	+	+	-	-	-	-
PROB	B9IJC1	+	-	-	+	-	-	-	+	+	+	-	+	-	+	-	+	+	-	+	-	+	-	-	+	-	+	-
PROB	B9IJQ5	+	-	-	+	-	+	+	+	+	+	-	-	+	-	-	-	+	-	+	-	-	+	-	-	-	-	-
PROB	B9IJQ7	+	-	-	+	-	+	+	-	+	-	+	-	-	-	-	+	-	-	-	-	-	+	-	+	-	-	+
GIAC	B9IKS1	+	+	-	-	-	-	+	-	-	-	-	+	-	+	-	+	-	-	+	-	-	+	+	-	-	+	-
FLAV	B9INW9	+	+	-	+	+	-	+	-	-	-	-	+	-	+	-	+	-	+	+	-	-	-	-	+	-	+	-
PROB	B9MXA8	+	+	+	-	+	+	-	+	+	+	+	+	-	-	+	-	-	-	-	+	+	-	-	-	+	+	+
FLAV	B9N5C0	+	+	-	+	+	+	-	-	-	-	+	+	-	+	-	+	-	-	+	-	-	-	-	+	-	+	-
PROB	B9N703	+	-	+	+	+	-	-	-	+	-	+	+	-	+	-	+	-	+	+	-	+	-	+	-	-	+	-
ACCO	B9N8H1	+	+	-	-	-	+	-	-	+	-	+	+	-	+	-	+	-	+	+	-	-	-	+	-	-	+	+
P4HY	B9R8F4	+	-	-	+	+	-	+	+	+	-	+	+	+	+	-	-	-	-	-	-	+	+	-	+	-	-	-
FLAV	B9R992	+	+	+	-	-	+	-	-	+	+	+	+	-	+	-	+	-	-	+	+	-	-	+	+	-	+	-
GIAC	B9R9J8	+	-	+	-	+	-	-	+	-	-	+	+	-	+	-	+	-	-	+	-	-	+	+	-	-	+	+
ALKO	B9R9Z7	+	+	-	-	+	-	+	+	-	-	+	+	+	+	+	+	+	-	+	+	+	-	-	-	-	+	-
GIAC	B9RDH3	+	+	+	+	+	+	-	-	-	-	-	+	+	+	-	+	-	-	+	+	-	+	+	-	-	+	-
FLAV	B9RI27	+	-	-	-	-	-	+	-	-	+	+	+	-	+	-	+	+	-	+	-	-	+	+	-	-	+	-
FLAV	B9RJ53	+	-	+	-	-	+	+	-	-	+	-	+	-	+	-	+	-	-	+	+	-	-	-	-	-	+	+
FLAV	B9RJ55	+	-	+	+	+	-	-	-	-	+	+	+	-	+	+	+	+	-	+	-	-	-	-	-	-	+	+
FLAV	B9RJ58	+	+	+	-	+	+	-	+	-	-	-	+	-	+	-	+	-	-	+	-	-	+	+	-	-	+	-
FLAV	B9RJR8	+	+	-	+	+	-	+	-	-	-	+	+	-	+	-	+	-	-	+	+	-	-	-	-	-	+	-
GIAC	B9RK13	+	+	+	-	-	+	-	-	-	+	+	+	-	+	+	+	-	-	+	+	-	-	+	-	-	+	+
ACCO	B9RKA0	+	+	-	-	-	+	-	-	+	-	+	+	+	+	-	+	-	+	+	+	-	-	-	-	+	+	-
ACCO	B9RMV2	+	-	+	-	-	+	+	+	-	-	+	+	-	+	-	+	+	-	+	-	+	-	-	+	-	+	-
GIAC	B9RN97	+	+	+	-	-	-	-	+	-	-	-	+	-	+	+	+	-	+	+	-	-	-	-	-	-	+	-
GIAC	B9RP90	+	+	+	-	-	+	-	-	-	+	+	+	+	+	+	+	-	-	+	+	-	+	+	-	-	+	-
GIAC	B9RPD0	+	+	-	-	+	-	+	-	+	-	-	+	-	+	-	+	-	-	+	+	-	+	-	+	-	+	-
P4HY	B9RSW4	+	+	-	-	-	+	+	+	+	-	-	-	-	-	-	-	+	-	-	+	-	-	-	-	-	-	-
FLAV	B9RT28	+	-	-	-	-	-	-	-	-	-	+	+	+	+	-	+	+	-	+	+	+	+	-	-	-	+	-
P4HY	B9RUJ2	+	-	-	+	-	+	+	+	+	+	-	-	+	-	-	-	-	-	-	-	+	+	-	-	+	-	-
GIAC	B9RUX0	+	+	+	+	-	-	+	+	-	+	-	+	-	+	+	+	-	-	+	-	-	-	-	+	-	+	-
GIAC	B9RWL8	+	-	-	+	+	+	-	+	+	-	-	+	-	+	+	+	+	-	+	+	+	-	-	+	-	+	+
FLAV	B9RXC5	+	-	-	-	+	+	-	+	-	-	+	+	+	+	+	+	-	-	+	-	+	+	-	-	-	+	-
GIAC	B9RXR9	+	-	-	-	-	-	-	+	-	+	+	+	-	+	-	+	-	+	+	+	-	-	-	+	-	+	+
GIAC	B9RY49	+	+	-	-	-	-	-	+	-	-	-	+	+	+	-	+	-	-	+	+	+	+	-	+	-	+	+
ACCO	B9RYX6	+	+	-	-	+	-	+	-	-	+	+	+	+	+	+	+	-	-	+	-	-	-	+	+	-	+	-
GIAC	B9RZI6	+	+	-	-	-	+	+	+	+	+	-	+	-	+	-	+	-	+	+	-	+	+	-	+	-	+	-
GIAC	B9RZI7	+	+	-	-	-	-	-	-	+	-	+	+	-	+	-	+	-	-	+	+	-	-	-	-	-	+	-
GIAC	B9RZV7	+	-	-	-	-	-	-	-	+	-	-	+	-	+	-	+	+	-	+	-	-	-	-	+	+	+	-
FLAV	B9S0A9	+	+	-	+	+	-	-	-	-	-	-	+	-	+	+	+	+	-	+	+	-	-	+	+	+	+	-
GIAC	B9S116	+	-	-	+	-	-	-	-	-	-	-	+	-	+	+	+	-	-	+	+	-	-	-	-	-	+	-
FLAV	B9S192	+	-	-	-	-	+	-	-	-	+	-	+	-	+	+	+	+	+	+	-	-	-	-	-	+	+	-
FLAV	B9S194	+	-	+	-	-	+	+	+	+	+	-	+	-	+	-	+	-	+	+	-	-	+	-	+	-	+	+
ACCO	B9S195	+	-	-	+	+	+	-	+	+	-	-	+	-	+	-	+	-	-	+	+	-	+	+	-	+	+	-
FLAV	B9S197	+	+	+	-	+	+	-	-	+	+	-	+	-	+	-	+	-	+	+	-	+	-	+	-	+	+	-
FLAV	B9S1A0	+	-	-	-	-	-	-	+	+	-	+	+	-	+	-	+	+	-	+	-	-	-	+	-	-	+	-
FLAV	B9S1A1	+	-	-	+	-	+	-	-	-	+	-	+	-	+	+	+	-	-	+	+	+	-	+	-	-	+	-
GIAC	B9S2R1	+	+	-	-	+	-	-	-	+	-	+	+	-	+	-	+	-	+	+	-	+	-	+	+	-	+	+
ACCO	B9S2U4	+	-	+	-	+	+	-	-	+	+	-	+	+	+	-	+	-	-	+	+	-	-	-	-	+	+	-
FLAV	B9S6P0	+	-	-	-	+	-	-	+	-	-	-	+	-	+	-	+	+	-	+	+	+	+	+	-	-	+	-
FLAV	B9S888	+	-	-	+	+	+	+	+	-	+	-	+	-	+	+	+	-	-	+	+	-	-	-	-	-	+	-
FLAV	B9S9D4	+	-	-	+	-	-	-	-	+	-	+	+	+	+	-	+	-	-	+	-	+	+	+	+	-	+	+
FLAV	B9S9D6	+	-	-	+	-	-	-	-	-	-	+	+	-	+	-	+	-	-	+	+	-	-	-	-	+	+	+
GIAC	B9SA24	+	+	+	-	+	+	-	-	-	+	+	+	-	+	+	+	-	+	+	-	+	-	+	+	-	+	-
GIAC	B9SA26	+	-	+	-	-	+	-	+	-	+	+	+	+	+	-	+	-	-	+	-	-	-	+	+	-	+	-
ACCO	B9SEL5	+	-	-	+	+	+	-	-	-	-	-	+	+	+	-	+	-	+	+	-	-	-	-	-	-	+	-
FLAV	B9SIK8	+	-	-	-	+	-	-	-	-	-	+	+	-	+	-	+	+	+	+	+	+	-	-	-	-	+	-
FLAV	B9SIK9	+	-	-	-	+	+	-	-	-	-	+	+	-	+	-	+	+	+	+	+	+	-	-	-	-	+	-
FLAV	B9SIL0	+	-	+	-	+	+	-	-	-	-	+	+	+	+	-	+	+	+	+	+	+	-	-	-	-	+	-
FLAV	B9SIL1	+	-	+	-	+	-	-	-	-	-	-	+	-	+	-	+	+	+	+	+	+	-	-	-	-	+	-
ALKO	B9SJ20	+	+	+	-	-	+	-	-	+	-	-	+	-	+	-	+	-	-	+	+	-	+	-	-	+	+	+
PROB	B9SJ62	+	-	-	-	+	-	-	-	+	-	+	-	+	-	-	-	+	+	+	-	-	+	-	-	+	-	-
FLAV	B9SKK0	+	-	-	-	-	-	-	+	-	-	+	+	-	+	-	+	-	-	+	+	+	-	+	+	-	+	-
GIAC	B9SME4	+	+	-	-	-	-	-	+	-	-	+	+	-	+	-	+	+	-	+	+	-	-	+	+	-	+	-
GIAC	B9SNM5	+	-	-	-	-	+	+	-	-	+	-	+	-	+	-	+	+	+	+	+	-	+	+	-	-	+	+
FLAV	B9SNS2	+	-	+	-	-	-	-	-	-	-	-	+	-	+	-	+	-	+	+	-	+	-	-	-	+	+	-
FLAV	B9SR52	+	+	-	-	-	-	-	+	-	-	-	+	+	+	-	+	+	+	+	+	+	-	+	-	-	+	-
FLAV	B9SR56	+	-	+	-	+	+	-	-	-	+	-	+	+	+	-	+	+	-	+	-	-	-	+	+	-	+	-
GIAC	B9SRB9	+	-	+	+	-	-	-	-	-	-	-	+	-	+	-	+	-	-	+	+	-	-	-	+	-	+	-
ALKO	B9STI0	+	-	+	-	-	-	-	-	-	-	-	+	+	+	-	+	+	+	+	+	-	-	+	+	+	+	+
ALKO	B9STI1	+	-	+	+	-	+	+	+	-	-	-	+	-	+	+	+	+	-	+	-	+	-	-	-	-	+	+
ALKO	B9STI2	+	-	+	-	+	+	-	-	-	-	+	+	+	+	-	+	-	-	+	-	-	+	-	-	-	+	-
ALKO	B9STI5	+	+	+	-	+	+	-	-	+	-	+	+	+	+	+	+	-	+	+	-	-	+	-	-	-	+	+
ALKO	B9STI6	+	-	-	+	+	-	-	-	-	-	+	+	-	+	-	+	-	-	+	-	-	-	-	-	-	+	+
ALKO	B9STI7	+	-	+	-	-	-	-	+	+	-	+	+	-	+	+	+	-	+	+	+	+	-	-	-	-	+	+
P4HY	B9SUL3	+	-	+	-	+	+	+	+	+	-	+	-	-	+	-	-	+	+	-	+	-	-	+	+	-	-	+
ALKO	B9SWH0	+	-	-	-	+	+	-	-	-	-	-	+	-	+	+	+	+	-	+	-	-	+	+	+	-	+	-
PROB	B9SXN3	+	-	-	-	-	-	+	-	-	-	+	+	-	+	+	+	+	-	+	-	-	-	-	-	-	+	-
GIAC	B9T282	+	-	-	+	-	-	-	-	-	-	-	+	-	+	-	+	-	-	+	+	+	+	-	+	-	+	-
ACCO	B9T297	+	+	+	-	-	-	-	-	+	-	-	+	-	+	-	+	-	+	+	+	+	-	+	-	-	+	+
ALKO	B9T2A7	+	-	-	-	-	-	-	-	-	-	+	+	+	+	-	+	+	+	+	-	-	-	-	+	-	+	-
FLAV	B9T417	+	-	-	-	+	-	-	-	-	-	-	+	+	+	-	+	-	-	+	-	-	-	+	-	-	+	-
FLAV	B9T4U5	+	-	-	+	-	-	-	+	+	+	+	+	-	+	+	+	-	-	+	+	-	+	-	-	-	+	-
FLAV	B9T5W6	+	+	-	-	-	+	-	+	-	-	+	+	-	+	-	+	-	-	+	-	-	-	-	-	+	+	-
PROB	B9T5Z7	+	+	-	-	+	-	-	-	-	-	+	+	-	+	-	+	-	-	+	+	+	-	+	-	-	+	-
FLAV	B9T600	+	+	-	-	+	-	-	-	-	+	+	+	-	+	-	+	+	-	+	+	-	-	-	+	+	+	-
PROB	B9T706	+	-	-	-	+	-	+	+	-	-	+	+	-	+	-	+	+	+	+	+	+	+	-	-	+	+	+
FLAV	B9T707	+	-	-	-	+	+	-	+	-	+	+	+	+	+	-	+	+	-	+	+	+	+	-	-	+	+	+
PROB	B9T708	+	-	-	-	-	+	-	+	-	-	-	+	-	+	-	+	-	+	+	-	+	-	+	-	-	+	-
FLAV	B9T7K8	+	+	-	-	-	-	+	-	-	+	+	+	-	+	-	+	+	-	+	+	-	-	+	-	+	+	-
PROB	B9T7K9	+	+	+	-	+	-	+	-	-	-	+	+	-	+	-	+	+	-	+	-	+	+	+	-	+	+	+
PROB	B9T7L2	+	+	-	-	+	-	-	+	+	-	-	+	-	+	+	+	-	-	+	-	+	-	-	-	+	+	-
ACCO	B9T829	+	+	-	-	+	+	-	-	-	-	+	+	+	+	+	+	-	+	+	-	-	-	-	-	-	+	-
ACCO	B9TAQ8	+	-	+	-	-	-	+	-	-	-	+	+	-	+	-	+	-	-	+	+	-	-	+	-	-	+	+
FLAV	B9UZ51	+	-	+	+	+	+	-	-	-	+	-	+	-	+	-	+	+	-	+	+	-	+	+	-	+	+	-
FLAV	B9UZ53	+	+	+	-	-	+	-	-	+	-	+	+	-	+	-	+	-	-	+	-	+	-	+	+	-	+	+
FLAV	B9VI91	+	-	+	+	+	+	-	+	-	+	-	+	-	+	-	+	+	-	+	+	+	+	+	+	+	+	-
FLAV	B9VMA8	+	-	+	+	-	-	-	+	-	+	+	+	+	+	+	+	-	+	+	-	+	-	-	-	-	+	-
GIAC	B9W0C1	+	-	+	-	+	+	+	-	-	-	-	+	-	+	-	+	-	-	+	+	-	+	-	-	-	+	+
GIAC	B9W0C2	+	-	+	-	+	+	+	-	-	-	+	+	-	+	-	+	+	-	+	-	-	+	-	-	-	+	-
GIAC	B9W0C3	+	-	-	-	+	-	-	-	-	+	-	+	-	+	-	+	+	-	+	-	-	-	+	-	+	+	+
PROB	C0HFM9	+	-	+	-	+	-	-	-	+	-	+	+	-	+	-	+	+	-	+	+	-	-	-	+	-	+	-
PROB	C0HHJ5	+	-	+	-	-	-	-	-	+	+	+	+	-	+	-	+	-	-	+	+	-	-	-	-	-	+	-
PROB	C0HHW5	+	-	-	+	+	-	-	-	+	+	+	+	-	+	+	+	+	-	+	+	-	-	-	-	-	+	+
PROB	C0HJ88	+	-	-	-	-	-	-	-	-	-	-	+	-	+	-	+	-	-	+	-	-	-	+	-	-	+	-
FLAV	C0KY93	+	-	-	-	-	-	-	-	+	-	+	+	-	+	-	+	-	-	+	+	-	-	+	-	-	+	+
GIAC	C0KYB5	+	-	-	+	-	-	-	-	-	-	-	+	+	+	-	+	-	+	+	-	-	-	-	-	-	+	+
FLAV	C0LUV3	+	+	+	+	-	+	+	+	-	+	-	+	+	+	+	+	-	-	+	-	-	-	+	+	-	+	+
PROB	C0P4E1	+	-	+	+	-	-	-	-	-	-	+	+	-	+	-	+	+	-	+	+	-	-	-	-	+	+	+
PROB	C0P6X7	+	-	+	-	+	-	-	+	-	+	+	+	-	+	-	+	-	+	+	-	-	+	+	-	-	+	-
PROB	C0P8E2	+	-	+	-	+	+	-	+	-	-	+	+	+	+	-	+	-	+	+	+	-	-	-	+	-	+	+
ACCO	C0PEP2	+	-	+	+	+	-	-	+	-	-	+	+	-	+	-	+	-	-	+	-	+	-	-	-	-	+	-
PROB	C0PFZ6	+	-	+	-	+	+	-	+	-	+	+	+	-	+	-	+	-	+	+	-	-	+	+	-	-	+	-
PROB	C0PHB6	+	-	+	-	+	-	-	+	-	+	-	+	-	+	-	+	-	-	+	+	-	-	-	+	-	+	-
P4HY	C0PIK8	+	-	+	+	-	+	+	+	+	+	-	-	+	-	-	-	+	-	-	-	-	+	-	-	+	-	+
PROB	C0PKF3	+	-	-	-	+	-	-	-	-	+	-	+	-	+	+	+	-	-	+	+	-	-	-	+	+	+	+
PROB	C0PKQ8	+	+	-	+	-	-	-	-	-	-	+	+	-	+	+	+	-	+	+	+	+	-	+	-	+	+	-
PROB	C0PKS9	+	-	+	+	+	+	-	-	+	-	+	-	+	+	-	-	+	-	-	+	+	-	-	+	-	+	-
PROB	C0PM85	+	-	-	+	-	-	+	-	+	-	-	-	+	+	-	+	-	+	-	-	-	-	-	-	-	-	-
PROB	C0PMW4	+	-	-	-	-	-	-	+	+	-	-	+	+	+	-	+	+	-	+	+	-	-	+	+	-	+	-
PROB	C0PQX5	+	-	-	-	-	+	-	-	-	-	+	+	-	+	-	+	+	-	+	+	-	-	+	-	+	+	-
PROB	C0PSL2	+	+	+	-	+	-	+	+	+	-	-	+	+	+	-	+	+	+	+	+	-	+	+	+	+	+	+
PROB	C0PTA4	+	-	-	-	-	+	-	-	-	-	+	+	+	+	-	+	-	-	+	+	-	-	+	-	+	+	-
PROB	C0PTH7	+	-	-	-	-	+	-	-	-	-	+	+	+	+	-	+	-	-	+	+	-	-	+	-	+	+	-
FLAV	C0SPH1	+	+	-	+	+	-	-	-	-	-	-	+	-	+	-	+	-	-	+	+	+	+	+	-	-	+	-
FLAV	C0SPH2	+	+	-	-	+	-	-	-	+	-	+	+	-	+	-	+	-	-	+	+	+	+	+	+	-	+	-
FLAV	C0SPH3	+	+	-	+	+	-	-	-	-	-	+	+	-	+	-	+	-	-	+	+	+	+	+	+	-	+	-
PROB	C1DY55	+	-	+	+	+	-	-	-	-	-	-	-	+	-	+	-	-	-	-	-	+	+	-	+	-	-	+
P4HY	C1DZC3	+	-	-	-	+	-	-	+	+	+	-	+	-	-	-	+	-	-	-	-	-	+	+	-	+	-	-
PROB	C1E0F5	+	+	+	-	+	-	-	-	+	+	-	-	-	+	+	-	-	+	-	-	+	-	+	-	-	+	-
PROB	C1E5N8	+	-	+	-	-	+	-	-	-	+	-	+	+	-	+	-	+	-	+	+	+	-	+	+	-	-	+
PROB	C1E7U0	+	+	-	-	+	-	+	-	-	-	+	+	+	+	-	+	-	+	+	+	-	-	-	-	-	+	-
PROB	C1E8L8	+	+	+	-	-	+	-	-	+	+	+	+	-	+	+	-	+	-	-	+	-	-	+	+	-	+	+
PROB	C1EDA0	+	-	+	-	-	+	-	-	+	+	-	-	-	-	+	-	-	+	-	-	-	+	-	-	-	-	+
PROB	C1EDS2	+	-	-	-	+	-	-	+	+	+	-	+	+	-	-	-	-	-	-	-	-	+	+	+	-	-	+
PROB	C1FDT8	+	-	-	+	+	-	+	+	+	+	+	+	-	-	-	-	-	+	-	-	-	+	-	-	-	-	-
PROB	C1FJJ0	+	-	+	-	-	+	-	-	-	-	-	-	+	-	+	-	-	+	+	+	+	+	+	-	-	-	-
FLAV	C1ICA7	+	-	-	+	+	-	-	+	-	-	-	+	-	+	-	+	+	-	+	+	-	+	-	+	+	+	-
FLAV	C1ICA8	+	-	-	+	+	-	-	+	-	-	-	+	-	+	-	+	+	-	+	+	-	+	-	+	+	+	-
FLAV	C1ICA9	+	-	-	+	+	+	-	+	-	+	-	+	-	+	-	+	+	-	+	+	-	-	-	+	+	+	-
FLAV	C1ICB0	+	-	-	+	+	-	-	+	-	-	-	+	-	+	-	+	+	-	+	+	-	+	-	+	+	+	-
FLAV	C1ICB1	+	-	-	-	+	-	-	+	-	-	-	+	-	+	-	+	+	-	+	+	-	+	-	+	+	+	-
FLAV	C1ICB2	+	-	-	+	+	-	-	-	-	-	-	+	-	+	-	+	-	-	+	+	-	+	-	+	+	+	-
FLAV	C1ICB3	+	-	-	+	+	-	-	+	-	-	-	+	-	+	-	+	+	-	+	+	-	+	-	+	+	+	-
FLAV	C1ICB4	+	-	-	+	+	-	-	+	-	-	-	+	-	+	-	+	+	-	+	+	-	+	-	+	+	+	-
FLAV	C1ICB7	+	-	-	+	+	-	-	+	-	-	-	+	-	+	-	+	+	-	+	+	-	+	-	+	+	+	-
FLAV	C1ICB8	+	-	-	+	+	-	-	+	-	-	-	+	-	+	-	+	+	-	+	+	-	+	-	+	+	+	-
FLAV	C1ICB9	+	-	-	+	+	-	-	+	-	-	-	+	-	+	-	+	+	-	+	+	-	+	-	+	+	+	-
FLAV	C1ICC0	+	-	-	+	+	-	-	+	-	-	-	+	-	+	-	+	+	-	+	+	-	+	-	+	+	+	-
FLAV	C1ICC1	+	-	-	+	+	-	-	+	-	-	-	+	-	+	-	+	+	-	+	+	-	+	-	+	+	+	-
FLAV	C1ICC3	+	-	-	+	+	-	-	+	-	-	-	+	-	+	-	+	+	-	+	+	-	+	-	+	+	+	-
FLAV	C1ICC4	+	-	-	+	+	-	-	+	-	-	-	+	-	+	-	+	+	-	+	+	-	+	-	+	+	+	-
FLAV	C1ICC5	+	-	-	+	+	-	-	+	-	-	-	+	-	+	-	+	+	-	+	+	-	+	-	+	+	+	-
FLAV	C1ICC6	+	-	-	-	+	-	-	+	-	-	-	+	-	+	-	+	+	-	+	+	-	+	-	+	+	+	-
FLAV	C1ICC7	+	-	-	+	+	-	-	+	-	-	-	+	+	+	-	+	+	-	+	+	-	+	-	+	+	+	-
FLAV	C1ICC8	+	-	-	+	+	-	-	+	-	-	-	+	-	+	-	+	+	-	+	+	-	+	-	+	+	+	-
FLAV	C1ICC9	+	-	-	+	+	-	-	+	-	-	-	+	-	+	-	+	+	-	+	+	-	+	-	+	+	+	-
FLAV	C1ICD2	+	-	-	+	+	+	-	+	-	-	-	+	-	+	-	+	+	-	+	+	-	+	-	+	+	+	-
FLAV	C1ICD3	+	-	-	+	+	-	-	+	-	-	-	+	-	+	-	+	+	-	+	+	-	+	-	+	+	+	-
FLAV	C1ICD4	+	-	-	+	+	-	-	+	-	-	-	+	-	+	-	+	+	-	+	+	-	+	+	+	+	+	-
FLAV	C1ICD5	+	-	-	+	+	-	-	+	-	-	-	+	-	+	-	+	+	-	+	+	-	+	-	+	+	+	-
FLAV	C1ICD6	+	-	-	+	+	-	-	+	-	-	-	+	-	+	-	+	+	-	+	+	-	+	-	+	+	+	-
FLAV	C1ICD8	+	-	-	+	+	-	-	+	-	-	-	+	-	+	-	+	+	-	+	+	-	+	-	+	+	+	-
PROB	C1MN20	+	-	+	+	+	+	-	+	+	+	-	+	+	-	+	-	-	-	-	+	+	+	+	+	-	+	+
PROB	C1MT09	+	-	+	+	-	+	-	+	+	+	-	+	-	+	-	+	-	-	+	+	-	-	+	-	-	+	+
PROB	C1MXG7	+	-	+	-	+	-	+	+	+	-	+	-	-	-	-	+	-	-	-	-	+	+	+	+	+	-	-
PROB	C1N0L9	+	-	+	+	-	-	-	-	+	-	+	-	-	+	+	+	-	+	-	-	+	-	-	-	-	-	+
PROB	C1N2E3	+	-	-	-	+	+	-	+	+	-	+	-	-	-	-	-	-	-	-	+	+	+	+	-	-	-	-
PROB	C1N7L5	+	+	-	-	+	-	-	+	-	+	-	-	+	-	-	-	-	+	-	+	+	-	-	-	+	-	+
FLAV	C3UZH1	+	-	+	-	+	+	-	-	-	-	-	+	+	+	-	+	+	-	+	+	-	+	+	-	+	+	-
FLAV	C3UZH3	+	-	-	-	-	-	-	+	+	+	+	+	+	+	-	+	-	-	+	+	+	-	+	-	-	+	+
ACCO	C3VC57	+	+	-	+	-	+	-	-	+	-	-	+	+	+	-	+	-	-	+	+	+	-	-	-	+	+	-
PROB	C4J0K8	+	-	-	+	+	+	-	-	+	-	+	-	+	-	-	-	-	-	-	+	+	-	-	+	-	+	-
PROB	C4J2P7	+	-	-	-	-	-	-	-	-	-	-	+	+	+	-	+	-	-	+	-	-	+	-	-	+	+	+
PROB	C4J8V0	+	+	-	+	-	-	-	-	+	-	+	+	+	+	-	+	+	+	+	-	-	-	-	-	+	+	+
FLAV	C4JC57	+	-	+	+	-	-	-	+	-	-	+	+	+	+	-	+	-	-	+	-	-	-	-	+	-	+	-
PROB	C5H4E0	+	-	+	+	-	-	-	-	-	+	-	+	-	+	-	+	+	+	+	-	-	-	-	-	-	+	-
PROB	C5H4E2	+	-	+	+	+	+	-	-	-	+	-	+	-	+	-	+	+	+	+	-	-	-	-	-	-	+	-
PROB	C5H4E4	+	-	+	-	-	-	-	-	+	-	-	+	+	+	-	+	+	+	+	+	+	-	-	+	-	+	-
PROB	C5H4E6	+	-	+	-	-	-	-	-	+	+	-	+	+	+	-	+	+	+	+	+	+	-	-	+	-	+	-
PROB	C5H9Q7	+	+	-	+	-	-	-	-	-	-	-	+	+	+	+	+	-	+	+	-	-	-	-	+	-	+	-
PROB	C5H9Q8	+	-	+	-	-	+	+	-	-	-	+	+	-	+	-	+	-	-	+	-	-	-	-	-	-	+	+
FLAV	C5ML37	+	-	-	-	+	-	-	-	+	-	-	+	-	+	-	+	-	-	+	+	-	+	+	-	+	+	-
ACCO	C5NSL5	+	-	+	-	-	+	-	-	-	-	+	+	+	+	-	+	-	-	+	-	-	-	+	-	-	+	-
PROB	C5WM56	+	-	-	+	-	+	+	+	+	+	+	+	+	-	-	-	-	+	-	-	-	+	-	-	+	-	+
PROB	C5WMV9	+	-	+	+	+	+	-	+	-	-	-	+	-	+	-	+	+	-	+	-	-	+	-	-	+	+	-
PROB	C5WNJ8	+	-	+	-	-	-	-	-	-	+	+	+	-	+	-	+	+	-	+	-	+	-	-	-	+	+	+
PROB	C5WNQ9	+	+	-	-	+	-	-	+	+	+	-	-	+	-	-	-	-	-	-	-	+	+	-	-	-	-	+
PROB	C5WRX6	+	-	-	-	+	+	+	+	+	+	-	+	-	+	-	+	+	-	+	-	-	+	+	-	-	+	-
PROB	C5WRY6	+	-	+	-	-	-	-	+	-	-	+	+	+	+	-	+	+	-	+	-	-	-	+	-	+	+	-
PROB	C5WRY7	+	-	+	-	+	-	-	+	-	+	+	+	+	+	-	+	+	+	+	-	-	-	-	-	-	+	-
PROB	C5WSA4	+	+	-	+	+	-	-	-	+	-	+	+	+	+	+	+	-	-	+	+	+	-	+	-	-	+	-
PROB	C5WSA5	+	+	+	-	-	-	-	+	-	-	+	+	-	+	+	+	-	-	+	+	-	+	+	-	-	+	-
PROB	C5WSA6	+	+	+	-	-	+	-	+	-	-	-	+	-	+	-	+	+	-	+	-	-	-	-	+	+	+	-
PROB	C5WSD2	+	+	-	-	-	-	-	-	+	-	-	+	+	+	-	+	+	+	+	-	-	-	+	-	-	+	-
PROB	C5WSD3	+	-	-	+	-	+	-	-	-	-	-	+	+	+	-	+	+	-	+	-	-	-	-	-	-	+	-
PROB	C5WUE7	+	-	-	-	+	-	+	-	+	-	-	+	-	+	-	+	-	+	+	-	-	-	-	-	-	+	+
PROB	C5WX09	+	-	-	+	-	+	+	+	+	+	-	-	-	-	-	-	+	-	-	-	-	+	+	+	-	+	+
PROB	C5WZM7	+	-	-	+	-	-	-	-	-	+	+	+	+	+	-	+	-	-	+	-	-	-	-	-	-	+	-
PROB	C5X0W0	+	-	-	-	+	+	+	+	-	-	-	+	-	+	-	+	-	+	+	+	+	-	-	-	-	+	-
PROB	C5X1Y7	+	+	-	+	+	-	-	-	-	+	-	+	-	+	-	+	-	+	+	-	+	+	-	-	-	+	-
PROB	C5X274	+	-	+	+	-	+	+	-	-	+	+	+	+	+	-	+	-	+	+	+	-	+	+	+	-	+	-
PROB	C5X6L0	+	-	+	-	+	-	-	+	+	-	-	+	+	+	-	+	-	-	+	+	+	+	+	+	-	+	-
PROB	C5X743	+	+	-	-	-	+	-	+	-	+	-	+	+	+	-	+	-	-	+	+	-	-	-	+	-	+	-
PROB	C5XAC4	+	-	+	-	+	-	-	+	+	-	+	+	-	+	-	+	-	-	+	+	-	-	-	-	-	+	-
PROB	C5XAC5	+	-	-	+	+	-	-	-	-	+	-	+	+	+	-	+	-	-	+	+	-	+	+	-	-	+	-
PROB	C5XCJ8	+	+	-	-	-	+	+	+	+	+	+	-	+	-	-	-	-	-	-	-	-	+	-	-	-	+	-
PROB	C5XEL8	+	-	-	-	-	-	-	-	+	+	+	+	+	+	-	+	+	-	+	+	-	-	+	-	-	+	-
PROB	C5XH53	+	+	+	+	-	-	-	-	-	-	-	+	-	+	+	+	+	-	+	+	+	-	+	-	-	+	-
PROB	C5XI44	+	-	-	-	-	+	+	-	-	-	-	+	+	+	+	+	-	-	+	+	-	+	-	+	+	+	+
PROB	C5XJR8	+	+	-	-	-	+	-	+	-	+	-	+	-	+	-	+	-	-	+	+	-	+	-	-	-	+	-
PROB	C5XK83	+	+	-	+	+	-	-	-	-	-	-	+	-	+	+	+	-	+	+	-	-	-	-	-	+	+	+
PROB	C5XL35	+	+	-	-	-	-	-	-	+	+	+	+	-	+	-	+	-	-	+	-	-	-	-	-	+	+	-
PROB	C5XL46	+	-	-	+	-	+	-	-	+	-	-	+	-	+	-	+	-	-	+	-	+	-	-	+	+	+	+
PROB	C5XLZ8	+	+	+	-	-	+	+	-	-	+	+	+	-	-	+	+	+	+	-	-	+	+	+	+	-	-	+
PROB	C5XMM0	+	+	-	+	-	-	+	+	-	+	-	+	+	+	-	+	+	-	+	-	-	-	-	-	-	+	+
PROB	C5XMS7	+	+	-	-	-	-	+	-	-	-	+	+	+	+	+	+	-	-	+	-	-	-	+	+	-	+	-
PROB	C5XNU1	+	-	-	+	+	-	-	-	+	+	+	+	-	+	-	+	-	-	+	-	+	-	+	+	-	+	+
PROB	C5XP04	+	+	-	+	-	-	-	-	-	-	+	+	+	+	-	+	-	+	+	-	+	-	-	-	+	+	-
PROB	C5XRG4	+	-	+	+	-	+	-	-	+	+	-	+	-	+	+	+	-	-	+	-	-	-	+	+	-	+	+
PROB	C5XRW5	+	-	-	-	-	+	-	+	+	+	-	+	+	+	-	+	-	-	+	+	+	-	-	+	+	+	-
PROB	C5XSV9	+	+	-	+	-	-	-	+	+	+	+	+	-	+	-	+	+	-	+	-	-	-	-	-	+	+	+
PROB	C5XTH3	+	-	+	-	-	-	-	-	-	+	+	+	-	+	-	+	-	+	+	+	+	-	+	-	+	+	+
PROB	C5XWM8	+	-	-	-	+	+	-	+	+	-	+	-	+	+	-	+	+	-	-	+	-	+	-	+	-	+	-
PROB	C5Y1M4	+	+	+	-	-	-	-	-	-	-	+	+	+	+	-	+	-	+	+	+	-	+	-	+	-	+	-
PROB	C5Y1V9	+	-	+	+	+	+	+	-	-	+	+	+	-	+	-	+	+	-	+	+	+	+	-	-	-	+	+
PROB	C5Y6L4	+	-	+	-	+	+	-	-	-	+	-	+	+	+	-	+	+	+	+	-	-	-	+	+	+	+	-
PROB	C5Y6L6	+	-	+	-	+	+	-	-	-	+	-	+	+	+	+	+	+	+	+	+	-	-	+	+	+	+	-
PROB	C5Y7A6	+	-	+	+	-	-	-	+	+	-	-	+	+	+	-	+	+	-	+	-	-	-	-	-	-	+	-
PROB	C5Y7W8	+	-	-	+	-	+	-	-	+	-	-	+	+	+	-	+	-	-	+	+	+	-	-	-	-	+	-
PROB	C5Y900	+	+	+	-	-	-	-	+	-	+	+	+	+	+	-	+	-	+	+	+	+	-	-	-	-	+	-
PROB	C5Y9X8	+	-	+	-	+	+	-	-	+	-	-	+	-	+	-	+	-	-	+	+	-	+	+	-	-	+	-
PROB	C5YA08	+	+	-	-	-	-	-	-	-	+	+	+	-	+	-	+	-	+	+	+	+	-	-	+	-	+	+
PROB	C5YA09	+	-	+	-	+	-	-	+	-	+	-	+	-	+	-	+	+	-	+	+	-	-	-	+	-	+	-
PROB	C5YAE8	+	-	+	+	+	+	-	-	+	+	+	+	+	+	-	+	-	-	+	+	-	-	+	+	-	+	-
PROB	C5YCF2	+	-	-	-	-	-	-	-	-	+	-	+	-	+	-	+	-	-	+	+	-	-	-	+	-	+	+
PROB	C5YCV2	+	-	+	-	-	+	-	+	+	+	+	+	-	+	-	+	+	-	+	-	-	-	+	+	-	+	+
PROB	C5YCV5	+	-	+	-	-	+	-	+	-	+	+	+	-	+	+	+	+	-	+	-	+	-	+	+	+	+	+
PROB	C5YCV6	+	+	+	-	-	+	-	-	-	-	+	+	+	+	-	+	+	-	+	-	+	-	+	+	+	+	+
PROB	C5YD56	+	+	+	-	+	+	-	-	+	+	+	+	+	+	-	+	-	-	+	-	-	+	+	+	-	+	-
PROB	C5YEI2	+	+	-	+	-	+	+	+	-	-	+	+	+	+	-	+	-	-	+	-	-	+	-	-	-	+	-
PROB	C5YEI3	+	-	+	-	+	+	-	-	-	+	+	+	-	+	-	+	-	+	+	+	-	+	+	+	-	+	-
PROB	C5YF79	+	-	-	-	+	+	-	+	-	+	+	+	-	+	+	+	-	+	+	-	-	-	-	-	-	+	-
PROB	C5YIE1	+	+	-	+	-	+	-	-	-	+	+	+	-	+	+	+	-	-	+	-	-	-	-	-	-	+	+
PROB	C5YJ74	+	-	+	-	-	+	-	+	-	-	+	+	-	+	-	+	-	-	+	+	-	-	-	+	-	+	-
PROB	C5YN60	+	-	+	+	+	-	-	+	+	-	+	+	-	+	-	+	+	-	+	+	-	+	+	+	-	+	-
PROB	C5YNI2	+	+	-	+	-	-	+	-	-	+	-	+	+	+	-	+	+	-	+	+	+	-	-	-	-	+	-
PROB	C5YP34	+	+	-	-	+	-	-	+	-	-	-	+	+	+	-	+	+	+	+	+	-	-	-	-	+	+	-
PROB	C5YP38	+	-	+	+	+	-	-	-	-	-	-	+	-	+	-	+	-	+	+	+	+	-	-	-	+	+	+
PROB	C5YP40	+	-	+	-	-	-	+	+	+	-	-	+	-	+	+	+	-	+	+	-	-	-	-	+	-	+	-
PROB	C5YP73	+	-	+	-	-	-	-	-	-	-	+	+	+	+	+	+	+	-	+	-	-	-	-	-	-	+	+
PROB	C5YPB3	+	+	+	-	+	+	-	-	+	-	-	-	+	-	-	-	+	+	-	+	+	+	+	+	-	-	-
PROB	C5YQ07	+	+	-	+	-	-	+	-	-	+	+	+	-	+	+	+	+	-	+	+	-	-	-	-	-	+	+
PROB	C5YVI4	+	+	-	-	-	+	-	-	+	+	+	+	+	+	+	+	+	+	+	+	-	-	-	+	+	+	-
PROB	C5YY68	+	-	+	-	+	+	+	-	-	+	+	+	+	+	-	+	+	-	+	+	-	-	+	-	-	+	-
PROB	C5YZ54	+	+	+	+	-	-	-	-	-	-	-	+	-	+	-	+	-	-	+	-	-	-	-	-	-	+	-
PROB	C5YZX3	+	-	-	+	-	+	+	+	+	-	-	-	+	+	-	-	-	-	-	-	-	-	-	-	-	-	-
PROB	C5Z038	+	-	+	-	+	+	-	-	-	+	+	+	+	+	+	+	+	+	+	-	-	-	-	-	-	+	+
PROB	C5Z0M4	+	-	-	-	-	-	-	-	-	-	-	+	-	+	-	+	-	-	+	+	-	-	+	-	-	+	-
PROB	C5Z0X5	+	-	-	+	-	-	+	-	-	-	+	+	-	+	+	+	+	-	+	+	-	-	-	-	-	+	+
PROB	C5Z166	+	-	-	-	-	+	-	+	-	+	-	+	-	+	+	+	-	-	+	-	-	+	-	+	-	+	-
PROB	C5Z4T3	+	-	-	-	-	-	-	-	-	-	+	+	-	+	-	+	+	-	+	-	+	-	+	-	-	+	-
PROB	C5Z4Z3	+	+	+	+	+	-	-	-	+	+	+	+	-	+	+	+	-	-	+	-	+	+	+	+	-	+	+
PROB	C5Z5D3	+	-	+	+	+	-	-	-	+	-	+	+	+	+	+	+	-	-	+	+	-	+	+	-	-	+	-
PROB	C5Z5D4	+	-	+	-	+	-	-	-	-	-	+	+	-	+	-	+	-	-	+	-	-	-	-	-	+	+	-
PROB	C5Z5D7	+	-	+	-	+	-	-	+	-	-	+	+	-	+	-	+	-	+	+	-	+	-	-	-	-	+	+
PROB	C5Z5D8	+	+	-	-	-	-	-	-	-	+	-	+	-	+	-	+	-	-	+	-	-	+	-	+	-	+	-
PROB	C5Z5D9	+	-	-	+	-	+	-	-	-	-	+	+	+	+	+	+	+	-	+	+	-	+	-	-	-	+	-
PROB	C5Z5E0	+	-	+	-	-	-	-	-	+	-	-	+	-	+	-	+	+	-	+	-	+	+	-	+	-	+	-
PROB	C5Z5V4	+	-	-	-	+	-	-	-	-	-	+	+	-	+	+	+	-	-	+	-	-	+	+	+	-	+	-
PROB	C5Z653	+	-	+	-	-	-	+	+	-	-	+	+	+	+	-	+	-	-	+	+	+	+	-	-	-	+	-
PROB	C5Z6E6	+	+	-	-	-	+	-	-	-	-	+	+	-	+	-	+	-	-	+	-	-	-	+	+	-	+	-
PROB	C5Z7Z8	+	-	-	+	-	+	-	-	-	-	+	+	+	+	+	+	+	-	+	+	+	+	-	-	+	+	+
FLAV	C6EVZ9	+	-	-	-	-	-	-	-	+	-	-	+	-	+	-	+	-	-	+	+	+	-	+	-	-	+	-
GIAC	C6F0Z7	+	+	+	-	+	-	+	-	-	-	-	+	-	+	+	+	+	-	+	-	-	-	-	-	-	+	+
PROB	C6F121	+	+	-	+	-	+	-	-	-	-	-	+	-	+	+	+	+	+	+	-	+	-	-	+	-	+	+
GIAC	C6GMF4	+	-	-	+	+	-	-	-	+	-	-	+	-	+	-	+	+	+	+	-	-	-	-	-	-	+	+
ACCO	C6JUP8	+	-	-	+	-	-	-	-	+	-	+	+	-	+	-	+	-	-	+	+	-	-	-	-	-	+	-
FLAV	C6KE49	+	+	+	-	-	+	-	-	+	-	+	+	-	+	-	+	-	-	+	-	+	-	+	-	-	+	+
ACCO	C6KMJ4	+	+	-	-	-	-	-	-	+	-	+	+	+	+	-	+	+	+	+	+	+	-	-	+	+	+	-
PROB	C6T761	+	-	+	-	+	+	-	-	+	+	-	+	+	+	-	+	+	+	+	-	+	+	+	+	-	+	-
PROB	C6T8I5	+	+	+	-	+	+	+	-	-	+	-	+	-	-	+	+	+	+	+	-	-	+	+	+	-	-	+
PROB	C6T994	+	+	-	-	-	-	-	+	-	-	-	+	+	+	-	+	+	-	+	+	-	-	-	-	-	+	-
PROB	C6T9F1	+	-	+	+	-	-	-	-	-	-	-	+	-	+	-	+	-	-	+	+	+	-	+	-	-	+	+
PROB	C6T9L5	+	+	-	+	-	+	-	+	+	-	-	+	-	+	+	+	+	-	+	-	-	+	-	+	-	+	-
PROB	C6T9R2	+	+	-	-	-	-	-	+	+	+	+	+	-	+	+	+	-	-	+	+	-	-	-	-	+	+	-
PROB	C6T9W4	+	-	-	-	-	-	-	-	-	+	+	+	-	+	-	+	+	-	+	+	-	+	-	+	-	+	-
PROB	C6TA05	+	-	-	+	+	-	+	-	+	-	+	+	+	+	-	+	+	+	+	+	+	+	-	-	-	+	-
PROB	C6TAF9	+	-	+	-	+	-	+	+	-	-	+	+	-	+	-	+	-	-	+	-	-	-	-	-	-	+	-
PROB	C6TAL1	+	-	-	+	+	-	-	-	-	-	+	+	+	+	-	+	+	+	+	+	-	+	-	-	-	+	-
PROB	C6TAM7	+	+	-	+	-	+	-	+	+	+	+	+	-	+	-	+	-	+	+	-	-	-	+	-	-	+	-
PROB	C6TB75	+	-	-	-	+	+	+	+	+	+	+	-	-	-	-	+	+	-	-	+	-	+	-	-	+	-	-
PROB	C6TBL9	+	-	+	-	-	-	-	+	-	-	-	+	-	+	-	+	+	-	+	+	-	-	-	+	+	+	-
PROB	C6TBQ6	+	-	+	-	+	-	-	+	+	+	+	-	-	+	+	-	-	+	-	-	-	+	-	-	-	-	-
PROB	C6TC18	+	-	-	-	-	+	-	-	-	+	-	+	+	+	-	+	-	-	+	+	+	-	-	+	-	+	-
PROB	C6TC69	+	-	-	-	-	-	-	-	-	+	-	+	-	+	-	+	-	-	+	-	-	-	+	+	-	+	+
PROB	C6TCJ0	+	-	+	-	-	+	-	-	+	-	+	+	-	+	-	+	-	-	+	-	-	-	+	+	-	+	+
PROB	C6TDD0	+	-	-	+	-	-	+	+	+	-	+	+	+	+	-	+	-	+	+	+	-	+	-	+	+	+	+
PROB	C6TDX2	+	-	+	-	+	-	+	-	-	-	+	+	-	+	-	+	-	-	+	-	-	-	-	-	-	+	-
PROB	C6TEH2	+	+	-	+	-	-	-	-	-	-	+	+	+	+	-	+	-	-	+	+	-	-	-	-	-	+	-
PROB	C6TEM5	+	-	-	-	-	-	+	+	-	-	-	+	-	+	-	+	-	-	+	+	+	-	-	+	-	+	+
PROB	C6TEW0	+	+	+	+	-	-	-	-	-	-	+	+	-	+	-	+	+	+	+	+	+	-	+	+	+	+	-
PROB	C6TG61	+	-	+	-	+	+	-	-	-	-	-	+	+	+	+	+	-	-	+	+	-	+	+	+	-	+	-
PROB	C6TG86	+	+	-	+	-	+	+	+	+	-	+	-	-	-	-	-	-	-	-	-	-	-	+	-	-	-	+
PROB	C6TGT7	+	-	-	+	+	-	-	-	+	-	-	-	+	-	+	+	-	+	+	-	+	+	-	-	-	-	-
PROB	C6TH39	+	+	+	-	+	-	-	-	-	+	+	+	+	+	+	+	-	-	+	-	+	+	-	+	-	+	-
PROB	C6TH79	+	-	+	-	+	+	-	+	-	+	-	+	+	+	-	+	-	-	+	+	-	-	-	-	-	+	-
PROB	C6THB6	+	-	+	+	-	+	-	-	-	-	-	+	-	+	-	+	-	+	+	+	-	-	+	+	-	+	-
PROB	C6THC6	+	+	-	+	-	-	+	+	+	+	+	-	+	-	-	-	-	-	-	+	-	-	-	-	-	-	-
PROB	C6THU7	+	-	-	+	-	-	-	-	-	-	+	+	-	+	-	+	-	+	+	+	+	-	+	+	+	+	-
PROB	C6TI01	+	-	+	+	+	+	-	-	-	+	-	+	-	+	+	+	-	+	+	+	-	-	+	-	-	+	-
PROB	C6TJ49	+	-	-	+	-	-	-	-	+	-	+	+	-	+	-	+	-	-	+	-	+	-	-	-	-	+	+
PROB	C6TJE6	+	-	+	+	+	-	-	-	-	-	+	+	+	+	-	+	-	-	+	-	+	-	-	-	-	+	-
PROB	C6TJH7	+	-	+	+	+	+	-	-	+	-	-	+	+	+	-	+	+	+	+	-	+	-	+	+	-	+	-
PROB	C6TJL5	+	+	-	-	-	-	-	+	-	-	+	+	-	+	-	+	+	-	+	+	-	-	+	-	-	+	-
PROB	C6TJN0	+	-	+	-	-	-	-	-	-	+	+	+	+	+	-	+	-	-	+	-	+	-	-	-	-	+	-
PROB	C6TJY4	+	+	-	+	+	+	-	+	+	-	+	-	-	-	-	-	-	-	-	-	-	-	-	-	-	-	-
PROB	C6TK11	+	-	-	-	-	-	-	-	-	+	-	+	-	+	-	+	-	+	+	-	+	-	+	+	-	+	-
PROB	C6TKD0	+	-	-	+	-	-	+	-	-	-	-	+	-	+	-	+	+	-	+	+	-	-	-	-	-	+	-
PROB	C6TKT7	+	+	+	-	+	+	-	-	+	-	+	+	-	+	-	+	-	-	+	+	-	+	-	-	-	+	+
PROB	C6TLB3	+	+	-	-	-	-	-	+	-	-	-	+	-	+	-	+	+	-	+	-	-	-	+	-	-	+	-
PROB	C6TM81	+	-	-	+	+	-	-	+	+	-	+	-	-	-	-	-	-	+	-	+	+	-	-	+	+	+	-
PROB	C6TM90	+	-	-	+	+	+	-	+	+	-	+	+	-	+	-	+	-	+	+	+	+	-	+	-	-	+	-
PROB	C6TMC0	+	-	-	-	-	-	-	+	-	-	-	+	-	+	-	+	-	-	+	-	-	-	-	+	-	+	+
PROB	C6TMF5	+	+	-	+	-	-	-	-	-	+	+	+	+	+	-	+	-	+	+	-	-	-	+	-	+	+	-
PROB	C6TMK8	+	-	-	+	-	-	-	+	+	-	-	+	+	+	-	+	-	-	+	-	+	-	-	-	-	+	+
PROB	C6TMZ4	+	-	+	+	+	+	-	+	-	-	+	+	-	+	-	+	-	-	+	+	-	-	+	-	-	+	+
PROB	C6TN41	+	-	+	-	+	+	+	+	-	+	+	+	-	+	-	+	-	-	+	-	-	-	-	-	-	+	-
PROB	C6TNC3	+	+	-	-	-	-	-	-	-	-	+	+	-	+	+	+	-	-	+	+	-	+	-	+	-	+	+
PROB	C6TNQ1	+	-	+	+	+	+	-	-	-	+	-	+	+	+	-	+	-	+	+	-	+	-	-	-	+	+	-
GIAC	C6ZIF9	+	-	-	-	+	-	+	+	-	+	+	+	+	+	-	+	+	-	+	-	-	+	-	+	-	+	+
GIAC	C6ZIG0	+	-	+	-	+	-	+	+	-	-	-	+	+	+	-	+	-	-	+	-	-	+	-	+	-	+	+
ACCO	C7DTK0	+	+	-	-	-	-	+	-	+	-	-	+	+	+	-	+	-	+	+	+	-	-	+	-	-	+	-
ACCO	C7EZK9	+	-	-	+	-	-	-	+	+	+	+	+	-	+	-	+	-	-	+	-	-	-	-	+	-	+	-
GIAC	C7F6Z4	+	-	-	-	+	+	-	-	-	-	-	+	-	+	-	+	-	-	+	-	-	-	-	-	-	+	-
FLAV	C7G0X5	+	-	-	-	-	+	-	-	+	+	+	+	+	+	-	+	+	+	+	-	-	+	+	-	-	+	+
PROB	C7J6V8	+	-	+	+	-	+	-	-	-	-	-	+	+	+	-	+	-	-	+	+	+	+	+	-	-	+	-
PROB	C7J7Q7	+	-	-	+	-	+	-	-	+	+	-	+	+	+	-	-	-	+	-	-	+	-	-	-	-	-	+
ACCO	C7U1K1	+	+	+	-	-	+	-	-	-	+	+	+	+	+	-	+	-	+	+	+	+	-	+	+	+	+	-
GIAC	C8C3V8	+	+	+	-	+	-	-	-	-	-	-	+	+	+	+	+	+	+	+	+	-	+	-	-	+	+	-
GIAC	C8C3V9	+	-	+	-	+	-	-	-	-	-	-	+	+	+	+	+	+	+	+	+	-	+	-	-	+	+	-
GIAC	C8C3W0	+	-	+	-	+	-	-	-	-	-	-	+	+	+	+	+	+	+	+	+	-	+	-	-	+	+	-
GIAC	C8C3W1	+	+	-	-	+	-	-	-	-	-	-	+	+	+	+	+	+	+	+	+	-	+	-	-	+	+	-
GIAC	C8C3W2	+	-	+	-	+	-	-	-	-	-	-	+	+	+	+	+	+	+	+	+	-	+	-	-	+	+	-
GIAC	C8C3W4	+	-	+	-	+	-	-	-	-	-	-	+	+	+	+	+	+	+	+	+	-	+	-	-	+	+	-
GIAC	C8C3W5	+	-	+	-	+	-	-	-	-	-	-	+	+	+	+	+	+	+	+	+	-	+	-	-	+	+	-
GIAC	C8C3W6	+	-	+	-	+	-	-	-	-	-	-	+	+	+	+	+	+	+	+	+	-	+	-	-	+	+	-
GIAC	C8C3W7	+	-	+	-	+	-	-	-	-	-	-	+	+	+	-	+	+	+	+	+	-	+	-	-	+	+	-
GIAC	C8C3W8	+	-	+	-	+	-	-	-	-	-	-	+	-	+	+	+	+	+	+	+	-	+	-	-	+	+	-
GIAC	C8C3W9	+	-	+	-	+	-	-	-	-	-	-	+	+	+	+	+	+	+	+	+	-	+	-	-	+	+	-
GIAC	C8C3X0	+	-	-	-	+	-	-	-	-	-	+	+	-	+	+	+	+	+	+	+	-	+	-	-	+	+	-
GIAC	C8C3X1	+	-	-	-	+	-	-	-	-	-	+	+	-	+	+	+	+	+	+	+	-	+	-	-	+	+	-
GIAC	C8C3X2	+	-	-	-	+	-	-	-	-	-	+	+	-	+	+	+	+	+	+	+	-	+	-	-	+	+	-
GIAC	C8C3X3	+	-	-	-	+	-	-	-	-	-	+	+	-	+	+	+	+	+	+	+	-	+	-	-	+	+	-
GIAC	C8C3X4	+	+	-	-	+	-	-	-	-	-	+	+	-	+	+	+	+	+	+	+	-	+	-	-	+	+	-
GIAC	C8C3X5	+	-	-	-	+	-	-	-	-	-	+	+	-	+	+	+	+	+	+	+	-	+	-	-	+	+	-
GIAC	C8C3X6	+	-	-	-	+	-	-	-	-	-	+	+	-	+	+	+	-	+	+	+	-	+	-	-	+	+	-
GIAC	C8C3X7	+	-	-	-	+	-	-	-	+	-	+	+	+	+	+	+	+	+	+	+	-	+	-	-	+	+	-
ACCO	C8CB66	+	+	+	-	-	-	+	-	-	-	+	+	+	+	-	+	-	-	+	-	-	-	-	-	-	+	+
ACCO	C8KIS1	+	-	-	+	-	-	+	-	-	-	+	+	-	+	-	+	-	+	+	-	-	-	-	-	-	+	-
ACCO	D0U262	+	+	-	-	-	-	+	-	-	+	+	+	+	+	-	+	-	-	+	+	-	-	-	-	+	+	-
FLAV	D0UZK7	+	-	+	+	-	+	-	+	-	+	-	+	-	+	-	+	-	-	+	-	-	-	-	+	-	+	-
ACCO	D0V4H6	+	-	-	+	-	-	+	-	-	-	+	+	-	+	-	+	-	+	+	-	-	-	-	-	-	+	-
GIAC	D0VAW9	+	+	-	-	+	-	-	+	-	-	-	+	-	+	-	+	-	+	+	-	+	-	-	-	-	+	-
ACCO	D1MCA7	+	+	-	-	-	-	+	+	-	+	-	+	+	+	-	+	-	+	+	-	-	+	-	-	-	+	-
PROB	D1MF88	+	-	+	-	+	+	+	-	+	-	+	+	-	+	-	+	-	-	+	-	-	-	-	-	+	+	-
FLAV	D2DFB1	+	-	-	-	+	-	-	+	-	-	-	+	-	+	-	+	+	-	+	-	-	+	-	-	-	+	-
GIAC	D2K8Q0	+	+	-	-	-	-	-	+	-	-	-	+	-	+	-	+	-	-	+	-	-	+	+	-	-	+	-
ACCO	D2XQ32	+	-	-	+	-	+	+	+	-	-	+	+	+	+	-	+	-	-	+	-	-	-	+	-	-	+	-
FLAV	D2Y4P1	+	-	+	-	+	-	-	-	+	-	-	+	-	+	-	+	+	-	+	+	-	+	+	-	-	+	-
FLAV	D3JWB5	+	-	+	-	+	-	-	-	+	-	-	+	-	+	-	+	-	-	+	+	-	+	+	+	+	+	-
GIAC	D3UBS7	+	-	-	-	-	-	-	-	-	-	+	+	+	+	-	+	-	-	+	+	-	+	-	+	-	+	+
FLAV	D3XFG1	+	+	+	-	-	-	-	+	-	-	+	+	-	+	-	+	-	-	+	+	-	-	+	-	-	+	-
FLAV	D3XFG2	+	+	+	-	-	-	-	+	-	-	+	+	-	+	-	+	-	+	+	+	-	-	+	-	-	+	-
FLAV	D3Y5L7	+	-	-	-	+	-	-	+	+	-	-	+	-	+	-	+	+	-	+	+	-	+	+	-	+	+	+
ACCO	D4N2S2	+	+	-	+	-	+	+	+	+	+	+	+	+	+	+	+	+	+	+	+	-	+	+	+	-	+	-
PROB	D4N501	+	-	-	+	-	-	-	-	-	+	-	+	+	+	-	+	-	-	+	+	+	-	+	-	+	+	+
PROB	D5A7S3	+	+	+	+	-	-	-	-	+	-	-	+	-	+	-	+	+	-	+	+	-	+	-	-	+	+	+
PROB	D5A9E9	+	-	-	+	-	-	+	+	+	-	+	-	-	-	-	+	+	+	-	+	-	+	-	+	-	+	+
PROB	D5A9Q0	+	-	-	-	-	-	-	-	-	-	-	+	-	+	-	+	+	-	+	+	-	+	-	-	-	+	-
PROB	D5AD90	+	-	-	+	+	-	-	-	-	-	+	+	+	+	-	+	+	+	+	+	+	-	+	+	-	+	+
PROB	D5ADL4	+	-	+	-	-	-	-	-	-	-	+	+	+	+	-	+	+	-	+	+	-	-	-	-	+	+	-
PROB	D5AE21	+	-	+	-	-	-	-	-	-	+	+	+	-	+	-	+	-	-	+	-	+	-	+	-	-	+	+
FLAV	D5FJ42	+	-	-	+	-	-	-	-	+	-	+	+	+	+	-	+	-	-	+	+	+	+	+	+	-	+	+
FLAV	D5KUG0	+	+	-	+	-	-	-	-	+	-	+	+	+	+	-	+	-	-	+	+	+	+	+	+	-	+	+
PROB	D5L0B2	+	+	+	-	-	+	-	-	+	-	-	+	+	+	-	+	-	+	+	-	+	-	+	+	-	+	-
GIAC	D5L701	+	-	-	-	-	+	-	-	+	-	-	+	-	+	-	+	-	-	+	+	+	-	-	+	-	+	-
GIAC	D5LHU3	+	-	+	-	-	-	-	-	-	-	-	+	+	+	-	+	-	-	+	-	-	+	+	-	+	+	-
PROB	F4IY03	+	-	-	+	-	-	-	-	-	-	+	+	+	+	+	+	-	-	+	+	+	+	+	-	-	+	+
P4HY	F4J0A8	+	+	+	+	-	+	+	+	+	+	+	+	+	-	-	+	+	-	-	-	+	+	-	-	-	-	-
ACCO	O04076	+	+	-	-	-	+	-	-	-	+	+	+	+	+	-	+	-	+	+	-	-	-	+	-	+	+	-
FLAV	O04103	+	-	-	-	-	-	+	-	-	+	+	+	-	+	+	+	-	-	+	+	+	-	-	-	+	+	+
FLAV	O04112	+	-	+	-	-	+	-	-	+	+	-	+	+	+	-	+	+	+	+	+	-	+	+	-	-	+	+
PROB	O04162	+	+	-	+	-	-	-	-	-	-	+	+	+	+	-	+	+	-	+	-	-	-	-	-	-	+	-
FLAV	O04274	+	-	+	+	-	+	-	-	+	-	+	+	+	+	+	+	-	-	+	+	+	-	+	-	-	+	+
GIAC	O04277	+	+	+	-	+	-	+	+	-	-	+	+	-	+	-	+	+	-	+	+	-	+	-	-	+	+	+
ALKO	O04847	+	+	-	+	-	-	-	-	-	-	+	+	+	+	+	+	-	-	+	-	-	+	+	+	-	+	+
FLAV	O22460	+	+	+	-	-	+	-	-	+	+	-	+	+	+	-	+	-	-	+	-	-	-	+	-	-	+	+
FLAV	O22530	+	-	-	-	+	-	-	-	-	-	+	+	-	+	-	+	+	-	+	-	-	+	+	-	-	+	-
FLAV	O22583	+	-	-	-	+	+	-	+	+	-	+	+	-	+	-	+	+	+	+	+	+	+	+	-	+	+	+
FLAV	O22606	+	+	+	+	-	+	-	-	+	+	+	+	-	+	-	+	-	-	+	-	+	-	+	-	-	+	+
FLAV	O23478	+	+	+	-	-	+	-	-	-	+	+	+	+	+	-	+	+	-	+	+	-	-	-	+	-	+	+
FLAV	O23825	+	-	-	-	+	-	-	+	-	-	+	+	-	+	-	+	+	-	+	-	+	+	+	-	-	+	-
PROB	O24018	+	-	+	-	+	-	+	+	-	-	-	+	-	+	+	+	+	-	+	-	+	+	-	+	-	+	-
ACCO	O24108	+	+	-	+	-	+	+	+	-	-	+	+	-	+	-	+	-	-	+	+	-	-	-	-	-	+	-
ACCO	O24109	+	-	+	-	-	-	-	-	+	-	+	+	-	+	-	+	-	+	+	-	+	-	-	-	+	+	-
ACCO	O24265	+	-	-	-	-	-	-	-	-	-	+	+	+	+	-	+	-	+	+	+	-	-	-	-	+	+	-
GIAC	O24648	+	+	-	+	-	-	-	-	+	-	+	+	-	+	+	+	-	-	+	-	-	+	+	+	+	+	+
ACCO	O48631	+	-	+	+	+	+	+	-	-	+	+	+	+	+	-	+	-	-	+	+	+	-	+	-	-	+	-
ACCO	O48882	+	+	-	+	-	+	-	-	+	+	+	+	-	+	-	+	-	+	+	+	+	-	-	+	-	+	-
FLAV	O49047	+	-	-	+	+	-	-	-	+	-	-	+	-	+	-	+	-	-	+	+	-	+	+	-	+	+	-
ACCO	O49170	+	+	-	+	+	-	-	+	-	-	-	+	+	+	+	+	-	+	+	-	-	-	+	-	-	+	-
ACCO	O49892	+	+	-	+	-	+	-	-	-	+	+	+	-	+	-	+	-	+	+	+	-	-	-	-	+	+	-
ACCO	O49903	+	+	-	+	+	+	+	-	-	+	+	+	+	+	-	+	-	-	+	+	+	-	-	-	-	+	-
FLAV	O49982	+	-	-	-	-	-	-	+	+	-	-	+	-	+	-	+	-	-	+	+	-	+	+	-	+	+	-
ACCO	O64945	+	-	+	-	-	+	-	-	-	+	+	+	+	+	-	+	-	+	+	+	+	-	+	+	+	+	+
ACCO	O64946	+	-	-	+	-	-	-	-	-	-	+	+	+	+	-	+	-	-	+	+	+	-	-	-	+	+	-
ACCO	O64947	+	-	-	+	-	-	+	-	+	-	+	+	+	+	-	+	-	+	+	-	-	-	-	-	+	+	-
ACCO	O65031	+	-	-	-	-	+	-	-	-	+	+	+	-	+	-	+	-	-	+	-	+	-	+	-	-	+	-
ACCO	O65158	+	+	-	+	+	-	+	-	-	-	-	+	-	+	-	+	-	+	+	-	-	-	-	-	+	+	-
ACCO	O65378	+	+	-	-	-	-	-	-	-	-	+	+	-	+	-	+	-	-	+	+	-	-	-	-	-	+	-
PROB	O65485	+	+	-	-	-	-	-	-	-	+	+	+	-	+	+	+	+	-	+	+	-	-	-	-	-	+	+
GIAC	O80385	+	+	+	+	+	+	-	-	-	+	-	+	-	+	-	+	+	+	+	-	-	+	+	-	-	+	+
PROB	O80417	+	+	+	+	+	+	+	-	-	+	-	+	-	+	-	+	+	+	+	-	-	+	+	-	-	+	+
PROB	O80418	+	+	+	-	+	-	-	-	+	+	-	+	-	+	-	+	+	+	+	-	-	+	+	+	-	+	-
PROB	O80449	+	-	-	+	+	+	-	-	+	+	+	+	-	+	+	+	-	+	+	-	+	+	-	-	+	+	-
PROB	O80850	+	+	-	-	+	+	-	-	-	-	+	+	+	+	-	+	+	-	+	-	+	+	+	+	+	+	+
PROB	O80851	+	+	+	+	+	+	-	+	-	-	+	+	-	+	-	+	-	-	+	-	+	-	+	+	+	+	+
ACCO	O81606	+	-	+	-	-	+	-	-	-	+	+	+	+	+	+	+	+	+	+	-	-	-	-	-	-	+	-
ACCO	O82126	+	-	-	+	-	-	+	-	-	-	+	+	+	+	-	+	-	+	+	-	-	-	-	-	+	+	-
ACCO	O82127	+	-	+	-	-	+	-	-	-	+	-	+	+	+	-	+	-	+	+	-	+	-	+	+	+	+	-
FLAV	O82737	+	-	+	-	-	-	-	+	-	+	+	+	-	+	+	+	-	+	+	-	+	+	-	+	-	+	+
ACCO	P05116	+	-	+	-	-	+	+	-	-	+	+	+	-	+	-	+	-	-	+	-	-	-	-	-	-	+	-
ACCO	P07920	+	-	+	-	+	-	-	+	+	-	+	+	-	+	+	+	-	-	+	+	-	+	-	-	+	+	+
ACCO	P10967	+	+	-	-	+	-	-	-	-	-	+	+	-	+	-	+	-	-	+	-	-	+	+	-	-	+	+
ACCO	P19464	+	-	-	+	-	+	-	-	+	-	+	+	-	+	-	+	-	-	+	+	+	-	-	-	+	+	-
ACCO	P24157	+	-	+	+	+	-	+	-	-	+	+	+	+	+	-	+	-	-	+	+	-	-	-	-	-	+	-
FLAV	P28038	+	+	-	+	+	-	-	-	-	-	+	+	-	+	-	+	+	-	+	+	+	+	+	-	+	+	-
ACCO	P31237	+	+	-	+	-	+	+	-	-	-	+	+	-	+	-	+	-	+	+	+	-	-	-	-	+	+	-
ACCO	P31238	+	-	+	+	+	+	-	-	+	-	+	+	-	+	-	+	-	-	+	-	-	-	-	-	+	+	-
ACCO	P31239	+	-	-	-	+	+	+	-	-	-	+	+	-	+	-	+	-	-	+	+	-	-	+	-	+	+	-
ACCO	P31528	+	+	+	+	-	+	-	-	-	-	-	+	-	+	-	+	-	-	+	+	-	-	-	-	-	+	-
FLAV	P41090	+	-	-	-	+	-	-	+	-	-	-	+	-	+	-	+	+	-	+	-	-	+	+	+	+	+	-
FLAV	P41213	+	-	-	-	-	+	-	-	+	+	-	+	-	+	+	+	-	-	+	-	-	-	+	-	-	+	-
FLAV	P51091	+	-	-	-	-	-	-	+	+	+	+	+	+	+	-	+	-	-	+	+	+	-	+	-	-	+	+
FLAV	P51092	+	-	+	-	-	-	+	+	+	-	+	+	+	+	-	+	-	-	+	-	-	-	+	-	-	+	-
FLAV	P51093	+	-	-	-	-	-	-	-	+	+	+	+	+	+	-	+	-	-	+	+	-	-	+	+	+	+	+
ACCO	P54847	+	-	-	+	-	-	-	-	+	-	+	+	+	+	-	+	-	-	+	+	+	-	-	-	+	+	-
ACCO	P93269	+	+	+	+	+	+	+	-	+	+	+	+	+	+	-	+	-	+	+	+	-	-	-	-	-	+	+
ACCO	P93326	+	-	-	-	-	+	-	-	-	+	-	+	-	+	-	+	-	-	+	-	-	-	-	+	-	+	+
FLAV	P93403	+	+	-	-	+	+	-	-	-	+	-	+	-	+	-	+	-	-	+	-	-	-	+	+	+	+	-
ACCO	P93459	+	+	-	+	+	+	-	+	-	-	+	+	+	+	-	+	+	-	+	-	-	-	+	-	+	+	+
GIAC	P93473	+	+	+	-	+	-	+	+	-	-	+	+	-	+	-	+	+	-	+	+	-	+	-	-	+	+	+
ACCO	P93821	+	-	+	-	-	+	-	+	-	+	-	+	-	+	-	+	-	+	+	-	-	+	+	+	+	+	+
ACCO	P93824	+	-	+	-	-	+	-	-	-	-	-	+	+	+	-	+	+	-	+	-	-	-	-	-	-	+	+
ACCO	Q00985	+	-	+	-	+	+	+	-	+	+	+	+	+	+	-	+	-	+	+	+	-	-	-	-	+	+	-
P4HY	Q00TS2	+	-	+	+	+	+	-	-	-	+	-	-	+	-	-	-	-	+	-	+	+	+	+	-	+	+	-
PROB	Q00XY6	+	+	-	+	-	-	+	-	-	-	+	+	-	+	-	+	-	-	+	+	-	-	-	-	-	+	-
P4HY	Q01F03	+	-	-	-	-	-	-	-	-	+	-	-	+	+	-	-	-	+	+	+	+	-	+	-	+	+	+
PROB	Q01FT5	+	+	+	-	+	-	+	-	+	+	+	-	+	+	-	+	-	-	-	+	+	-	+	+	+	-	-
PROB	Q01GA4	+	-	-	+	-	-	+	+	+	-	+	+	+	+	-	-	-	-	-	-	-	-	-	+	-	-	-
PROB	Q01HK3	+	-	+	-	+	+	-	-	-	+	-	+	+	+	-	+	-	+	+	+	-	+	+	-	-	+	-
PROB	Q01IA8	+	-	-	-	-	+	-	-	-	-	+	+	+	+	+	+	-	-	+	+	-	-	-	+	-	+	+
PROB	Q01IX6	+	-	+	+	-	+	-	-	-	+	-	+	+	+	-	+	-	-	+	+	+	-	-	+	-	+	-
PROB	Q01L53	+	+	-	-	+	-	+	-	-	-	-	+	+	+	+	+	-	-	+	-	-	-	+	+	-	+	-
PROB	Q01L65	+	-	-	+	+	+	+	+	+	-	-	-	+	+	-	-	-	-	-	-	-	+	-	+	-	+	-
PROB	Q01MB0	+	-	+	-	+	+	-	+	-	+	+	+	-	+	-	+	-	-	+	+	+	-	-	+	+	+	-
PROB	Q01ML9	+	-	-	-	-	+	-	-	-	+	+	+	-	+	-	+	+	-	+	+	-	-	-	-	+	+	+
PROB	Q01MM0	+	-	-	-	-	-	-	-	-	-	-	+	-	+	-	+	-	-	+	-	-	-	-	-	+	+	+
ACCO	Q04644	+	-	-	+	-	-	+	-	-	-	+	+	-	+	-	+	-	+	+	-	-	-	-	-	-	+	-
FLAV	Q05963	+	-	-	+	+	-	-	-	+	-	-	+	-	+	-	+	+	-	+	+	-	+	+	-	+	+	-
FLAV	Q05964	+	-	-	-	+	-	-	-	+	+	-	+	-	+	-	+	+	+	+	+	+	+	+	-	+	+	+
ACCO	Q06588	+	-	-	-	+	+	-	+	-	-	+	+	-	+	-	+	-	+	+	-	+	-	-	-	-	+	-
FLAV	Q06942	+	-	+	-	+	+	-	-	-	-	-	+	+	+	-	+	+	-	+	+	-	+	+	-	+	+	-
ACCO	Q069K4	+	+	+	-	-	-	-	-	+	-	+	+	-	+	-	+	-	+	+	-	+	-	-	-	+	+	-
GIAC	Q06IQ3	+	-	+	-	+	-	+	-	-	+	+	+	-	+	-	+	-	+	+	-	-	+	-	-	+	+	-
FLAV	Q07512	+	-	+	-	-	+	-	+	-	+	+	+	-	+	-	+	-	-	+	-	-	-	+	-	-	+	+
FLAV	Q07DT9	+	-	+	-	-	-	+	-	-	+	-	+	-	+	+	+	-	+	+	+	-	-	-	-	-	+	-
ACCO	Q08506	+	-	+	-	-	-	+	-	-	+	-	+	+	+	-	+	-	-	+	+	-	-	-	-	-	+	+
ACCO	Q08507	+	-	-	+	+	+	+	+	-	-	+	+	-	+	-	+	-	-	+	-	-	-	-	-	-	+	-
ACCO	Q08508	+	-	-	+	-	+	+	-	-	+	+	+	+	+	-	+	-	-	+	-	-	-	-	-	-	+	-
ACCO	Q08LX1	+	+	-	-	-	+	+	-	-	-	+	+	-	+	-	+	-	+	+	+	+	+	-	-	-	+	-
ACCO	Q08LX3	+	+	-	-	-	+	+	-	-	-	+	+	+	+	-	+	-	+	+	+	-	-	-	-	+	+	-
ACCO	Q09052	+	+	-	-	-	-	+	-	+	-	-	+	-	+	-	+	-	-	+	-	-	+	-	-	-	+	-
FLAV	Q09EZ3	+	-	-	+	-	-	+	-	-	-	+	+	+	+	-	+	+	-	+	+	+	+	+	+	-	+	-
PROB	Q0D7Z6	+	+	-	+	-	-	+	+	+	+	+	-	+	-	+	-	+	+	-	-	-	+	-	+	-	+	+
PROB	Q0DE51	+	-	+	-	-	-	-	-	-	+	+	+	-	+	+	+	-	-	+	-	-	-	-	-	-	+	+
PROB	Q0DE54	+	-	-	+	-	-	+	+	-	-	-	+	-	+	+	+	+	-	+	-	+	-	+	-	-	+	+
PROB	Q0DGS3	+	+	-	+	-	-	-	-	+	+	+	+	-	+	-	+	+	+	+	-	-	-	+	-	-	+	-
PROB	Q0DKQ3	+	+	+	-	+	+	-	-	-	+	+	+	+	+	+	+	-	+	+	-	-	-	-	-	-	+	-
FLAV	Q0EDG6	+	+	-	-	+	+	-	+	-	+	-	+	-	+	+	+	-	+	+	-	-	+	-	-	-	+	+
ACCO	Q0G878	+	-	+	+	-	+	+	-	-	+	-	+	+	+	-	+	-	-	+	+	-	-	+	-	-	+	+
ACCO	Q0J1C1	+	-	-	-	+	-	-	-	-	+	+	+	+	+	-	+	-	-	+	-	-	+	+	+	-	+	-
PROB	Q0J2D8	+	-	+	-	-	+	-	+	-	-	+	+	-	+	-	+	-	+	+	-	+	+	-	+	-	+	-
PROB	Q0JDF5	+	+	-	-	+	-	+	-	-	-	-	+	+	+	+	+	+	-	+	-	-	-	+	+	-	+	-
PROB	Q0JQ78	+	+	-	+	-	+	-	-	-	+	-	+	+	+	-	+	+	-	+	-	-	-	+	+	-	+	-
FLAV	Q0PHB0	+	-	-	-	-	+	-	-	-	+	-	+	-	+	+	+	-	+	+	+	-	-	-	-	-	+	-
ALKO	Q0PKW7	+	-	-	+	+	-	-	+	-	+	+	+	-	+	-	+	+	-	+	+	-	-	+	-	-	+	+
GIAC	Q0PWF8	+	-	-	-	+	+	-	+	-	+	-	+	-	+	-	+	+	-	+	-	-	+	-	-	-	+	+
ACCO	Q0R366	+	-	+	-	+	+	+	-	+	+	+	+	+	+	-	+	-	+	+	+	-	-	-	-	+	+	+
ACCO	Q0R368	+	-	+	-	+	+	+	-	+	+	+	+	+	+	-	+	-	+	+	+	-	-	-	-	+	+	-
ACCO	Q0WPW4	+	+	-	-	-	+	-	-	+	+	-	+	+	+	-	+	+	-	+	+	-	+	+	-	-	+	-
PROB	Q0WRP2	+	+	-	-	+	-	+	-	+	+	-	+	-	+	-	+	+	-	+	-	+	-	-	-	-	+	+
MIHR	Q0WSU6	+	-	-	-	+	-	-	-	-	+	-	+	-	+	-	+	-	+	+	+	+	-	+	-	+	+	-
PROB	Q0WWD6	+	+	-	+	+	-	-	+	+	-	+	+	-	+	-	+	-	-	+	+	+	+	+	-	-	+	+
FLAV	Q0WYI4	+	-	+	-	-	+	-	-	-	+	-	+	-	+	-	+	-	-	+	-	-	-	+	-	-	+	-
FLAV	Q0WYI5	+	-	-	+	+	+	-	-	-	+	-	+	-	+	-	+	-	-	+	-	-	-	-	-	-	+	-
FLAV	Q0WYI6	+	-	+	+	-	-	-	-	-	+	-	+	-	+	-	+	-	-	+	-	-	-	+	-	-	+	+
FLAV	Q0WYI7	+	-	+	-	-	-	-	-	-	+	-	+	+	+	-	+	-	-	+	-	-	-	+	-	-	+	-
FLAV	Q0WYI8	+	-	-	-	-	-	-	-	-	+	-	+	-	+	-	+	+	-	+	-	-	-	+	-	-	+	-
GIAC	Q0ZBL6	+	+	-	-	-	-	-	-	-	-	+	+	-	+	-	+	-	-	+	-	-	-	-	-	+	+	-
GIAC	Q0ZBL7	+	-	-	-	-	-	-	-	-	-	+	+	-	+	-	+	-	-	+	-	-	-	-	-	+	+	-
GIAC	Q0ZBL8	+	-	+	-	+	+	+	-	-	-	+	+	-	+	-	+	+	+	+	+	-	-	-	+	-	+	-
GIAC	Q0ZBL9	+	+	-	+	-	-	-	-	-	+	+	+	-	+	-	+	-	+	+	-	-	+	-	+	-	+	-
PROB	Q108Y9	+	-	-	-	+	-	-	-	-	+	+	+	+	+	-	+	-	+	+	-	+	-	-	-	-	+	-
PROB	Q108Z0	+	-	-	-	+	-	-	-	-	+	+	+	+	+	-	+	-	-	+	-	+	+	-	-	-	+	+
PROB	Q108Z2	+	+	+	-	-	-	-	-	-	+	+	+	-	+	-	+	-	+	+	-	+	-	-	-	-	+	-
PROB	Q109B5	+	-	-	-	+	-	+	+	-	-	-	+	+	+	+	+	-	+	+	+	-	-	-	-	-	+	+
PROB	Q109D6	+	+	-	+	+	+	-	-	+	-	-	+	-	+	-	+	-	-	+	+	-	+	+	-	-	+	+
PROB	Q109P7	+	-	-	+	-	+	-	+	+	+	-	+	+	+	+	-	-	-	-	-	-	+	-	-	-	-	+
PROB	Q10A95	+	+	-	+	-	-	-	+	-	-	+	+	-	+	-	+	+	-	+	+	-	-	-	+	-	+	-
GIAC	Q10AC7	+	-	+	+	+	+	-	-	-	-	-	+	-	+	-	+	-	-	+	+	-	+	+	-	-	+	+
PROB	Q10E49	+	+	+	-	+	-	-	-	-	+	-	-	+	-	+	-	-	-	-	-	-	+	-	-	-	-	+
PROB	Q10MY3	+	-	-	+	-	-	-	-	-	-	+	+	-	+	-	+	+	-	+	-	-	-	+	-	+	+	-
P4HY	Q10RA7	+	-	-	-	-	-	+	-	+	-	+	-	+	-	-	-	-	-	-	-	-	+	+	-	-	-	+
PROB	Q10SI1	+	+	-	-	+	-	+	-	-	-	-	+	-	+	+	+	+	+	+	+	+	-	-	-	-	+	+
PROB	Q10SI2	+	+	-	-	+	-	+	-	-	-	-	+	-	+	+	+	-	+	+	+	+	-	-	-	-	+	+
GIAC	Q153I3	+	-	-	-	-	-	-	+	-	-	-	+	-	+	+	+	-	+	+	-	-	+	-	+	-	+	+
ACCO	Q19PX3	+	-	+	-	-	-	+	-	-	-	+	+	-	+	-	+	-	+	+	+	-	-	+	-	+	+	+
GIAC	Q19PX8	+	+	+	-	+	+	+	-	-	+	-	+	-	+	-	+	+	+	+	+	-	-	+	-	-	+	+
GIAC	Q1AE44	+	-	+	-	-	+	-	-	-	-	-	+	+	+	+	+	-	-	+	-	+	+	-	+	-	+	-
GIAC	Q1AE45	+	-	+	-	+	-	+	-	-	-	+	+	-	+	+	+	+	-	+	+	-	+	-	-	-	+	+
GIAC	Q1ENU5	+	+	-	+	+	-	-	-	-	-	-	+	+	+	-	+	+	+	+	+	-	-	-	+	+	+	-
PROB	Q1ENY0	+	-	-	-	-	+	-	-	+	+	-	+	+	+	-	+	+	+	+	+	-	+	+	-	-	+	-
GIAC	Q1EP55	+	+	-	-	+	-	-	+	+	-	-	+	-	+	-	+	+	-	+	+	-	-	-	+	+	+	+
GIAC	Q1ET28	+	-	-	+	-	-	-	+	-	-	-	+	-	+	+	+	-	+	+	+	-	-	+	-	-	+	+
ACCO	Q1HK32	+	+	-	-	-	+	-	+	-	+	-	+	+	+	+	+	-	+	+	+	-	+	-	+	-	+	-
ACCO	Q1HK33	+	+	-	-	-	+	-	+	-	+	-	+	+	+	+	+	-	+	+	+	-	+	-	+	-	+	-
FLAV	Q1PHN5	+	-	+	+	+	-	-	-	-	-	-	+	+	+	+	+	-	+	+	-	-	-	+	-	-	+	+
P4HY	Q24JN5	+	-	-	-	-	+	+	+	+	-	-	-	-	-	-	-	-	-	-	-	+	+	-	+	+	-	-
PROB	Q259W6	+	-	-	-	-	+	-	-	-	+	+	+	-	+	-	+	+	+	+	+	-	-	-	-	+	+	+
PROB	Q25A67	+	+	-	-	-	-	-	-	-	+	+	+	-	+	-	+	+	+	+	+	-	-	+	-	+	+	-
FLAV	Q2EGB7	+	-	-	-	-	-	-	+	+	+	+	+	+	+	-	+	-	-	+	+	+	-	+	-	-	+	+
PROB	Q2HSM4	+	-	+	-	+	-	-	+	+	-	-	+	-	+	-	+	+	-	+	+	-	-	+	+	-	+	-
ACCO	Q2HTD9	+	+	-	+	+	+	+	-	-	+	-	+	-	+	-	+	-	-	+	-	+	+	+	-	-	+	+
ACCO	Q2HTI2	+	-	+	-	-	-	+	-	-	-	+	+	-	+	-	+	-	+	+	+	-	-	+	-	+	+	+
ACCO	Q2KTE3	+	-	+	-	-	-	+	+	-	-	+	+	-	+	-	+	-	-	+	+	+	-	-	-	-	+	-
ACCO	Q2KTE4	+	-	-	-	-	+	+	+	-	-	+	+	-	+	-	+	-	-	+	+	+	-	-	-	-	+	-
ACCO	Q2KTE5	+	-	-	-	-	-	+	+	-	-	+	+	+	+	-	+	-	-	+	+	+	-	-	-	-	+	-
ACCO	Q2KTE6	+	-	-	-	-	-	+	+	-	-	+	+	-	+	-	+	-	-	+	+	+	-	-	-	-	+	-
FLAV	Q2L6K2	+	-	-	-	+	-	-	-	-	-	-	+	-	+	-	+	+	-	+	+	-	+	+	+	+	+	-
ACCO	Q2LC50	+	+	-	+	-	+	-	-	+	-	-	+	+	+	-	+	-	-	+	+	+	-	-	-	+	+	-
FLAV	Q2PF17	+	+	-	-	-	-	-	-	+	-	+	+	+	+	-	+	-	-	+	+	+	-	+	-	-	+	+
FLAV	Q2PF18	+	-	-	-	+	-	-	-	-	-	+	+	-	+	-	+	-	-	+	+	-	+	-	-	+	+	-
FLAV	Q2PGC5	+	-	+	-	-	+	+	-	+	+	+	+	-	+	+	+	-	-	+	-	+	+	+	-	-	+	-
FLAV	Q2PGC6	+	-	+	+	-	-	-	+	+	-	-	+	+	+	-	+	-	-	+	-	-	+	-	-	-	+	-
FLAV	Q2PHJ7	+	-	-	-	+	-	-	+	-	+	+	+	+	+	+	+	-	-	+	-	-	+	-	-	-	+	-
FLAV	Q2PHK4	+	-	-	-	-	-	-	+	-	+	-	+	+	+	+	+	+	+	+	-	-	+	+	-	-	+	-
FLAV	Q2PHK5	+	-	-	-	-	+	+	-	-	+	+	+	+	+	+	+	-	-	+	-	-	-	-	-	-	+	-
ACCO	Q2PT74	+	+	-	+	+	-	-	-	-	+	+	+	+	+	-	+	-	-	+	+	-	-	-	+	-	+	-
GIAC	Q2QCW8	+	-	+	-	+	+	+	+	-	-	-	+	-	+	-	+	+	-	+	+	-	+	-	-	-	+	+
FLAV	Q2QCX4	+	-	+	-	-	-	-	-	+	-	+	+	-	+	-	+	-	-	+	+	-	-	-	-	-	+	-
GIAC	Q2QCX5	+	-	-	-	+	-	-	+	-	-	-	+	-	+	-	+	+	-	+	+	-	+	+	-	+	+	+
ACCO	Q2QCY1	+	-	-	-	+	-	+	-	-	+	+	+	+	+	-	+	-	+	+	+	-	-	-	+	-	+	-
ACCO	Q2QDF8	+	+	-	-	+	-	-	-	-	+	+	+	+	+	-	+	-	+	+	+	+	-	-	+	-	+	-
ACCO	Q2QDF9	+	+	+	-	-	-	-	-	-	-	+	+	+	+	-	+	-	-	+	+	-	-	-	-	-	+	-
ACCO	Q2QDG0	+	+	+	-	-	-	+	-	-	-	+	+	+	+	-	+	-	+	+	+	-	-	-	-	-	+	+
PROB	Q2QM17	+	+	-	+	-	+	-	+	-	-	-	+	-	+	-	+	+	+	+	-	+	+	-	+	-	+	+
FLAV	Q2TUV8	+	-	+	-	-	-	-	-	+	+	+	+	-	+	-	+	+	-	+	-	-	-	+	+	-	+	+
FLAV	Q2TUW0	+	-	+	-	-	-	-	-	+	+	+	+	-	+	-	+	+	-	+	+	+	-	+	+	-	+	+
FLAV	Q2V2G3	+	-	+	-	-	+	+	+	+	+	+	+	+	+	-	+	-	-	+	+	-	+	+	-	-	+	+
FLAV	Q2V2G4	+	-	-	+	-	+	-	-	+	-	-	+	+	+	-	+	-	-	+	+	-	-	+	-	-	+	+
FLAV	Q2XP01	+	-	+	-	-	-	-	+	-	+	-	+	-	+	-	+	-	+	+	+	+	+	+	-	-	+	-
ACCO	Q330J7	+	+	-	+	-	-	-	-	-	-	-	+	-	+	-	+	-	+	+	+	-	-	-	-	+	+	-
PROB	Q336T0	+	-	+	-	+	-	+	-	-	-	-	+	+	+	+	+	+	-	+	-	+	+	-	-	-	+	+
PROB	Q336T1	+	-	+	-	+	-	-	-	+	-	+	+	+	+	+	+	-	-	+	-	+	+	-	-	-	+	+
PROB	Q336T2	+	-	-	-	-	-	+	-	-	+	+	+	+	+	+	+	-	+	+	-	+	+	-	-	-	+	+
PROB	Q337H1	+	-	-	-	+	+	+	+	+	+	+	-	+	-	-	-	+	-	-	+	-	+	+	+	-	+	-
P4HY	Q338D2	+	-	-	+	-	+	-	+	+	+	-	+	+	+	+	-	-	-	-	-	-	+	-	-	-	-	+
MIHR	Q39224	+	+	-	+	-	-	-	-	-	+	-	+	-	+	+	+	-	-	+	+	+	-	+	-	-	+	-
ACCO	Q39316	+	+	-	-	-	-	+	-	-	-	+	+	-	+	-	+	-	-	+	+	-	-	-	-	+	+	-
ACCO	Q39396	+	+	-	-	-	-	+	-	+	-	+	+	-	+	-	+	-	-	+	+	+	-	-	+	+	+	+
GIAC	Q39541	+	+	-	-	+	-	-	-	-	-	-	+	+	+	-	+	-	+	+	-	-	+	-	-	-	+	+
ACCO	Q39549	+	+	-	+	-	-	-	-	-	-	-	+	+	+	-	+	-	+	+	-	-	-	-	-	-	+	-
ACCO	Q39683	+	+	-	+	-	+	-	-	-	-	-	+	-	+	-	+	-	-	+	+	-	-	-	-	-	+	-
ACCO	Q39705	+	-	+	+	-	+	-	-	+	-	+	+	-	+	-	+	-	-	+	-	-	+	-	-	+	+	-
ACCO	Q39933	+	-	-	-	-	-	-	+	+	-	+	+	+	+	-	+	+	+	+	+	-	-	-	-	-	+	+
PROB	Q3HRW5	+	-	-	-	+	-	-	-	+	-	+	+	-	+	+	+	-	-	+	+	-	+	+	-	-	+	+
FLAV	Q3S684	+	+	-	-	-	-	-	+	+	+	+	+	+	+	-	+	-	-	+	-	+	-	+	-	-	+	+
FLAV	Q3T7D5	+	-	-	+	+	-	-	-	-	-	-	+	-	+	-	+	+	-	+	+	-	+	-	+	+	+	-
FLAV	Q3V5Z1	+	-	-	-	-	-	-	+	+	-	+	+	-	+	-	+	+	-	+	+	-	-	+	-	-	+	+
PROB	Q40060	+	+	-	+	-	-	-	-	-	+	+	+	+	+	+	+	+	-	+	-	-	+	+	-	-	+	+
PROB	Q40061	+	-	+	-	-	-	-	-	-	-	+	+	-	+	+	+	+	+	+	+	-	-	-	+	+	+	+
PROB	Q40062	+	-	+	-	-	+	+	-	+	+	-	+	-	+	-	+	-	+	+	+	+	-	-	-	-	+	-
ACCO	Q400P0	+	-	-	-	+	-	-	-	-	+	+	+	+	+	-	+	-	+	+	-	-	-	+	-	-	+	+
ACCO	Q400U7	+	+	-	-	+	+	-	-	+	-	+	+	-	+	-	+	-	+	+	-	+	+	+	-	-	+	-
ACCO	Q400U9	+	-	-	-	-	+	-	+	-	-	+	+	+	+	-	+	-	+	+	+	-	+	-	-	-	+	-
ACCO	Q400V0	+	-	-	-	+	+	-	+	-	-	+	+	+	+	-	+	-	+	+	+	-	-	-	-	-	+	+
PROB	Q40131	+	-	-	+	-	+	-	-	+	+	-	+	+	+	-	+	-	+	+	+	+	+	+	+	-	+	-
FLAV	Q40344	+	-	-	-	+	+	-	-	-	-	-	+	-	+	-	+	-	-	+	+	-	+	-	-	+	+	-
ACCO	Q40399	+	+	+	+	-	+	-	-	-	-	+	+	-	+	-	+	-	-	+	+	-	-	-	-	-	+	+
FLAV	Q40754	+	-	+	-	-	-	-	+	+	-	-	+	-	+	-	+	+	-	+	+	-	+	+	-	+	+	-
ACCO	Q40839	+	-	-	-	-	-	-	+	+	+	-	+	+	+	-	+	-	+	+	+	+	+	+	+	-	+	-
ACCO	Q40876	+	+	-	-	-	+	-	-	-	-	+	+	+	+	+	+	-	-	+	+	-	-	-	-	-	+	-
ACCO	Q40881	+	+	+	-	-	+	+	-	-	+	-	+	+	+	-	+	-	-	+	+	-	-	-	-	-	+	+
GIAC	Q40994	+	+	+	-	+	+	+	+	-	+	-	+	-	+	-	+	+	-	+	-	-	-	+	+	-	+	+
FLAV	Q41452	+	+	+	+	+	+	+	+	-	+	-	+	+	+	+	+	-	-	+	-	-	-	+	+	-	+	+
ACCO	Q41681	+	-	-	-	-	-	+	+	-	-	+	+	-	+	-	+	-	-	+	+	+	-	-	-	-	+	-
ACCO	Q41931	+	-	-	-	-	-	-	-	+	-	-	+	+	+	-	+	-	-	+	-	-	-	+	-	-	+	-
FLAV	Q42927	+	-	-	-	+	+	-	-	-	-	-	+	-	+	-	+	-	-	+	+	-	+	-	-	+	+	-
FLAV	Q43262	+	-	+	-	+	+	-	-	+	+	-	+	-	+	-	+	+	-	+	+	+	+	+	-	-	+	-
ACCO	Q43383	+	+	+	-	-	+	-	+	-	-	+	+	-	+	+	+	-	-	+	-	-	+	+	+	+	+	+
ACCO	Q43404	+	+	-	-	-	-	+	-	+	-	-	+	-	+	-	+	-	-	+	-	-	+	-	-	-	+	-
ACCO	Q43405	+	+	-	-	-	-	-	+	-	-	-	+	+	+	-	+	-	-	+	+	-	-	-	-	+	+	-
ACCO	Q43419	+	+	-	-	-	-	-	-	-	+	-	+	+	+	-	+	+	-	+	+	-	+	-	-	-	+	+
ACCO	Q43547	+	+	-	+	-	+	-	-	-	+	+	+	-	+	-	+	-	+	+	+	-	-	-	-	+	+	-
ACCO	Q43581	+	+	-	+	+	+	+	-	-	+	-	+	+	+	-	+	-	-	+	+	-	-	-	-	-	+	-
ACCO	Q43590	+	+	+	-	-	-	-	-	+	-	+	+	-	+	-	+	-	+	+	-	+	-	-	-	+	+	-
ACCO	Q43610	+	+	+	+	-	-	+	-	+	+	+	+	+	+	-	+	-	+	+	+	-	-	-	-	-	+	+
ACCO	Q43613	+	-	-	-	+	-	-	-	-	+	+	+	+	+	-	+	-	+	+	+	-	-	-	-	+	+	-
ACCO	Q43618	+	+	+	-	-	-	+	-	-	-	-	+	-	+	-	+	-	-	+	-	-	-	-	-	-	+	-
PROB	Q43640	+	-	+	-	+	-	+	+	+	+	-	+	-	+	-	+	+	-	+	+	-	+	+	-	-	+	-
FLAV	Q43741	+	-	-	-	+	+	-	+	-	-	-	+	-	+	-	+	+	-	+	+	-	+	+	+	+	+	-
ACCO	Q43792	+	+	-	-	-	-	+	+	-	+	+	+	-	+	-	+	-	-	+	+	-	-	-	-	-	+	-
GIAC	Q4A3R2	+	-	-	-	+	-	+	-	+	+	+	+	+	+	+	+	-	-	+	+	-	-	+	-	-	+	+
GIAC	Q4JH25	+	+	-	-	-	-	-	-	-	+	+	+	-	+	-	+	-	-	+	-	-	+	+	-	-	+	+
GIAC	Q4PKR5	+	-	-	-	+	-	-	-	-	-	-	+	+	+	-	+	-	-	+	-	-	+	+	-	-	+	-
PROB	Q4PSM2	+	-	-	+	+	+	-	-	-	-	+	+	-	+	-	+	-	-	+	+	+	-	+	-	-	+	-
GIAC	Q4PT02	+	-	-	-	+	+	-	-	-	+	-	+	-	+	-	+	+	+	+	+	-	+	-	-	+	+	-
FLAV	Q4QUR5	+	-	+	-	+	+	-	-	+	-	-	+	-	+	-	+	+	-	+	+	-	+	+	+	+	+	-
FLAV	Q4QUR6	+	-	-	-	+	+	-	+	+	-	-	+	-	+	-	+	+	-	+	+	+	+	+	+	+	+	-
FLAV	Q4QUR7	+	-	-	-	+	+	-	-	-	-	-	+	-	+	+	+	+	-	+	+	-	+	-	-	+	+	+
FLAV	Q4QUR8	+	-	-	-	-	+	-	-	-	+	-	+	-	+	+	+	+	+	+	+	-	+	-	-	-	+	+
FLAV	Q4QUR9	+	-	-	-	-	+	-	-	-	-	-	+	-	+	+	+	+	+	+	+	+	-	-	-	-	+	+
FLAV	Q4QUS0	+	-	-	-	+	+	-	-	+	-	-	+	-	+	-	+	+	-	+	+	+	+	+	+	+	+	-
ALKO	Q4VQ74	+	-	-	+	-	-	-	+	-	+	+	+	-	+	-	+	+	-	+	+	+	+	+	+	-	+	+
PROB	Q4W8D2	+	-	-	+	-	-	-	-	+	-	+	+	-	+	-	+	-	-	+	+	+	+	-	+	-	+	-
PROB	Q500Z3	+	-	+	-	-	-	+	-	-	-	+	+	-	+	-	+	+	-	+	+	+	-	+	-	+	+	-
FLAV	Q52MZ9	+	+	+	+	-	+	-	-	+	+	+	+	-	+	-	+	-	-	+	+	+	-	+	-	-	+	+
FLAV	Q52N00	+	+	+	-	-	+	-	-	+	+	+	+	-	+	-	+	-	-	+	+	-	-	+	-	-	+	+
FLAV	Q52N01	+	+	+	+	-	+	-	-	+	+	+	+	-	+	-	+	-	-	+	+	-	-	+	-	-	+	+
ACCO	Q52QX6	+	+	-	-	-	+	-	-	+	-	-	+	+	+	-	+	-	+	+	-	-	-	-	-	-	+	-
FLAV	Q52T39	+	-	-	-	-	-	-	-	-	-	+	+	-	+	-	+	+	-	+	-	-	+	-	-	+	+	-
FLAV	Q52T40	+	-	+	-	+	+	-	+	-	-	-	+	-	+	-	+	+	-	+	+	-	+	+	+	+	+	-
FLAV	Q52T42	+	-	+	-	+	+	-	+	-	-	-	+	-	+	-	+	+	-	+	+	-	+	+	-	+	+	-
FLAV	Q52T43	+	-	+	-	+	+	-	+	-	-	-	+	-	+	-	+	+	-	+	+	-	+	+	-	+	+	-
ACCO	Q53AS3	+	+	-	+	-	-	-	-	-	-	-	+	-	+	-	+	-	+	+	+	-	-	-	-	+	+	-
FLAV	Q53B69	+	-	-	+	+	+	-	+	-	-	-	+	-	+	-	+	+	-	+	+	-	+	+	+	+	+	-
GIAC	Q53B81	+	-	-	-	-	-	-	-	-	-	-	+	-	+	-	+	-	-	+	-	-	-	+	-	-	+	-
GIAC	Q53B82	+	-	-	-	-	-	-	+	-	-	-	+	-	+	-	+	-	-	+	+	-	+	+	-	-	+	-
GIAC	Q53B83	+	+	-	-	-	-	-	+	-	-	+	+	-	+	-	+	-	-	+	+	-	-	-	+	-	+	+
GIAC	Q53B84	+	-	+	-	+	+	+	-	+	-	+	+	-	+	-	+	-	-	+	-	-	+	-	-	-	+	-
GIAC	Q53C60	+	-	-	+	+	+	-	-	-	-	-	+	-	+	-	+	+	-	+	+	-	-	-	-	+	+	-
P4HY	Q53CF1	+	-	-	+	-	+	+	+	+	+	+	-	-	-	-	-	+	-	-	+	+	-	-	-	-	+	-
FLAV	Q53JP2	+	-	+	-	-	+	-	-	-	+	-	+	-	+	-	+	-	-	+	-	-	-	-	-	-	+	-
FLAV	Q53U27	+	-	-	-	+	+	-	-	+	-	-	+	-	+	-	+	+	-	+	+	-	+	+	-	+	+	-
FLAV	Q56I80	+	-	-	-	-	-	-	-	-	-	-	+	-	+	-	+	+	-	+	+	-	+	+	-	+	+	-
GIAC	Q56Y27	+	-	-	-	+	+	+	-	-	+	-	+	-	+	-	+	-	-	+	-	-	+	-	-	+	+	+
FLAV	Q59I69	+	-	-	-	+	-	-	-	-	-	+	+	-	+	-	+	+	-	+	+	-	+	+	+	-	+	-
FLAV	Q59I70	+	-	-	-	+	-	-	-	-	-	+	+	-	+	-	+	+	-	+	+	-	+	+	+	-	+	-
FLAV	Q59I71	+	-	-	-	-	-	-	+	+	-	+	+	-	+	-	+	+	-	+	+	-	-	+	-	-	+	+
GIAC	Q59J01	+	-	+	+	-	+	-	+	-	+	+	+	-	+	-	+	-	-	+	-	-	+	-	+	+	+	+
ACCO	Q5DUH4	+	+	-	-	-	+	-	-	-	+	+	+	+	+	-	+	+	+	+	-	-	+	-	-	-	+	-
FLAV	Q5DWW0	+	-	-	-	+	-	-	+	-	-	-	+	+	+	-	+	+	+	+	+	-	+	+	-	-	+	+
GIAC	Q5DX18	+	-	+	+	-	+	+	-	-	-	+	+	+	+	-	+	-	-	+	-	+	+	-	-	+	+	+
GIAC	Q5DX19	+	-	+	-	+	+	-	-	-	-	+	+	+	+	-	+	-	+	+	+	-	+	-	+	+	+	-
GIAC	Q5EFD6	+	-	+	-	+	-	+	-	-	+	+	+	-	+	-	+	+	-	+	-	-	-	-	-	+	+	+
PROB	Q5GAR8	+	-	-	+	+	+	-	+	+	+	-	+	-	-	-	+	+	-	-	-	-	-	+	+	-	-	+
PROB	Q5GAV6	+	-	-	+	+	+	-	+	+	+	-	+	-	-	-	+	+	-	-	-	-	-	+	+	-	-	+
FLAV	Q5KSL7	+	+	-	-	+	-	-	-	-	-	-	+	-	+	-	+	+	-	+	+	-	+	+	-	+	+	-
FLAV	Q5MG47	+	-	+	-	-	+	+	+	-	-	-	+	-	+	-	+	+	-	+	+	+	-	+	-	-	+	-
PROB	Q5QLC8	+	+	-	-	-	-	+	+	-	-	-	+	-	+	+	+	+	+	+	-	-	+	-	-	-	+	-
PROB	Q5SNI3	+	+	+	-	-	+	+	+	+	+	+	+	-	-	+	+	-	+	-	-	+	-	+	+	-	-	+
FLAV	Q5UL08	+	-	+	-	-	+	-	+	+	-	+	+	+	+	-	+	-	-	+	+	+	-	+	-	-	+	+
FLAV	Q5UL09	+	-	+	-	-	+	-	-	+	-	+	+	+	+	-	+	-	-	+	+	+	-	+	-	-	+	+
ACCO	Q5VLJ5	+	+	-	-	-	+	-	-	-	+	+	+	+	+	-	+	-	+	+	+	-	-	-	-	-	+	-
ACCO	Q5W1K1	+	+	-	+	+	-	-	-	-	+	-	+	-	+	-	+	-	+	+	-	-	-	-	-	-	+	-
ACCO	Q5W1M7	+	+	+	+	-	+	-	-	-	+	+	+	-	+	-	+	-	-	+	+	-	-	-	-	+	+	-
GIAC	Q5W726	+	-	-	-	-	-	-	-	-	-	-	+	+	+	-	+	-	+	+	+	-	-	-	-	-	+	-
FLAV	Q5XPX2	+	+	-	-	-	+	-	+	-	-	-	+	-	+	-	+	+	+	+	+	+	+	+	-	-	+	-
ACCO	Q5Z7K8	+	-	+	-	-	-	-	-	-	-	-	+	-	+	+	+	+	+	+	+	-	+	+	+	+	+	+
GIAC	Q5ZA21	+	+	-	-	-	-	-	-	-	-	+	+	-	+	-	+	-	-	+	+	-	-	-	+	-	+	-
PROB	Q5ZAT3	+	-	-	-	-	-	-	-	-	+	-	+	-	+	-	+	-	-	+	+	-	-	-	-	-	+	-
GIAC	Q5ZFE9	+	-	+	-	+	+	+	-	+	-	-	+	-	+	+	+	+	+	+	-	-	+	+	-	-	+	+
GIAC	Q5ZFF1	+	-	+	-	+	+	+	-	+	-	-	+	-	+	+	+	+	-	+	-	-	+	+	-	-	+	+
GIAC	Q5ZFF4	+	-	+	-	+	+	+	-	+	-	-	+	-	+	+	+	+	+	+	-	-	+	+	-	-	+	+
GIAC	Q5ZFF7	+	-	+	-	+	+	+	-	+	-	-	+	-	+	+	+	+	+	+	-	-	+	+	-	-	+	+
GIAC	Q5ZFF8	+	-	+	-	+	+	+	-	+	-	-	+	-	+	+	+	+	+	+	-	-	+	+	-	-	+	+
GIAC	Q5ZFG0	+	-	+	-	+	+	+	-	-	-	-	+	-	+	-	+	+	+	+	+	-	+	+	-	-	+	+
GIAC	Q5ZFG1	+	-	+	-	+	+	+	-	+	-	-	+	-	+	+	+	+	+	+	+	-	+	+	-	-	+	+
GIAC	Q5ZFG3	+	-	+	-	+	+	+	-	-	-	-	+	-	+	-	+	+	+	+	-	-	+	+	-	-	+	+
GIAC	Q5ZFG5	+	-	+	-	+	+	+	-	-	-	-	+	-	+	-	+	+	+	+	-	-	+	+	-	-	+	+
GIAC	Q5ZFG9	+	-	+	-	+	+	+	-	-	-	-	+	-	+	-	+	+	-	+	-	-	-	+	-	-	+	+
GIAC	Q5ZFH0	+	-	+	-	+	+	+	-	+	-	-	+	-	+	+	+	+	-	+	-	-	+	+	-	-	+	+
GIAC	Q5ZFH1	+	-	+	-	+	+	+	-	-	-	+	+	-	+	-	+	+	-	+	-	-	+	+	-	-	+	-
GIAC	Q5ZFH3	+	-	+	-	+	+	+	-	-	-	-	+	-	+	-	+	+	+	+	+	-	+	+	-	-	+	+
GIAC	Q5ZFH5	+	-	+	-	+	+	+	-	-	-	-	+	-	+	-	+	+	-	+	-	-	+	+	-	-	+	+
GIAC	Q5ZFH7	+	-	+	-	+	+	+	-	-	-	-	+	-	+	-	+	+	-	+	-	-	+	+	-	-	+	+
GIAC	Q5ZFH8	+	-	+	-	+	+	+	-	+	-	-	+	-	+	+	+	+	+	+	-	-	+	+	-	-	+	+
GIAC	Q5ZFH9	+	-	+	-	+	+	+	-	+	-	-	+	-	+	+	+	+	+	+	-	-	+	+	-	-	+	+
GIAC	Q5ZFI0	+	-	+	-	+	+	+	-	+	-	-	+	-	+	-	+	+	+	+	-	-	+	+	-	-	+	+
GIAC	Q5ZFI2	+	-	+	-	+	+	+	-	+	-	-	+	-	+	+	+	+	+	+	+	-	+	+	-	-	+	+
GIAC	Q5ZFI5	+	-	+	-	+	+	+	-	+	-	-	+	-	+	+	+	+	+	+	-	-	+	+	-	-	+	+
GIAC	Q5ZFI6	+	-	+	-	+	+	+	-	-	-	-	+	-	+	-	+	+	-	+	-	-	+	+	-	-	+	+
GIAC	Q5ZFI8	+	-	+	-	+	+	+	-	-	-	-	+	-	+	-	+	+	-	+	-	-	+	+	-	-	+	+
GIAC	Q5ZFI9	+	-	+	-	+	+	+	-	+	-	-	+	-	+	+	+	+	+	+	+	-	+	+	-	-	+	+
ACCO	Q5ZFR2	+	+	-	+	-	+	-	-	-	+	+	+	+	+	-	+	-	-	+	+	-	-	-	-	+	+	-
GIAC	Q60FR6	+	+	+	-	-	+	+	-	+	-	+	+	+	+	+	+	-	+	+	-	-	-	+	+	-	+	-
ACCO	Q60I93	+	+	-	+	+	+	+	-	+	+	+	+	+	+	-	+	-	+	+	+	+	-	-	-	-	+	+
ACCO	Q60I97	+	+	+	-	-	-	+	-	-	+	+	+	+	+	-	+	-	-	+	-	-	-	-	-	-	+	+
ACCO	Q60I98	+	-	+	+	-	-	+	-	-	-	+	+	-	+	-	+	-	+	+	-	-	-	-	-	+	+	-
ACCO	Q60I99	+	-	+	+	-	-	+	-	-	-	+	+	-	+	-	+	-	+	+	-	-	-	-	-	+	+	-
PROB	Q651B6	+	+	+	-	+	-	+	-	+	-	+	+	+	+	-	+	+	+	+	+	-	+	-	+	+	+	-
PROB	Q652U1	+	-	-	+	-	+	-	+	+	+	+	+	-	+	-	+	+	-	+	-	-	-	-	-	-	+	+
PROB	Q656N1	+	-	-	+	-	-	-	+	-	+	+	+	-	+	-	+	+	-	+	-	-	-	-	-	-	+	-
PROB	Q658E2	+	-	+	+	-	-	+	-	-	-	+	+	-	+	+	+	+	-	+	-	+	-	+	-	-	+	+
PROB	Q65WW7	+	+	-	-	+	-	-	-	-	+	-	-	+	-	-	-	+	-	-	-	-	+	-	+	+	-	+
PROB	Q65XE5	+	+	+	-	+	+	-	-	-	+	+	+	-	+	+	+	-	+	+	-	-	-	-	-	-	+	-
ACCO	Q65XE6	+	+	+	-	+	+	-	+	-	+	+	+	+	+	+	+	-	+	+	-	-	-	-	-	-	+	-
FLAV	Q66ME9	+	-	+	-	+	+	-	+	-	+	-	+	-	+	-	+	+	-	+	+	-	+	+	+	+	+	-
FLAV	Q66MF0	+	-	+	-	+	+	-	+	-	+	-	+	-	+	-	+	+	-	+	+	-	+	+	+	+	+	-
ACCO	Q66SY5	+	-	+	-	+	-	-	-	+	-	-	+	+	+	-	+	-	+	+	-	-	-	-	-	-	+	+
GIAC	Q673G2	+	-	+	-	-	-	-	-	-	+	+	+	-	+	-	+	+	-	+	+	-	-	+	-	-	+	+
GIAC	Q673G3	+	+	-	+	-	+	-	-	-	-	+	+	-	+	+	+	+	+	+	-	-	-	-	-	+	+	-
GIAC	Q673G4	+	+	+	-	-	+	+	-	+	-	+	+	+	+	+	+	-	+	+	-	-	-	+	+	-	+	-
GIAC	Q673G5	+	-	+	-	-	-	-	-	-	+	+	+	-	+	+	+	-	-	+	-	-	-	+	+	-	+	-
GIAC	Q673G6	+	-	+	-	+	-	-	-	-	-	-	+	+	+	-	+	-	-	+	-	-	-	+	+	-	+	-
GIAC	Q673G7	+	-	-	-	+	-	-	-	-	-	+	+	+	+	+	+	+	+	+	+	+	+	-	-	+	+	-
PROB	Q67UG1	+	+	-	+	+	-	-	+	-	+	+	+	+	+	-	+	-	-	+	+	-	+	-	-	+	+	-
PROB	Q67VR7	+	+	-	+	+	+	-	-	-	+	-	+	-	+	-	+	-	-	+	-	-	-	+	-	+	+	-
PROB	Q688Y4	+	+	-	-	-	+	-	+	-	+	+	+	-	+	-	+	-	+	+	+	+	-	+	+	-	+	-
ACCO	Q68VK0	+	+	+	+	+	-	+	-	+	+	+	+	+	+	-	+	-	+	+	+	-	-	-	-	-	+	+
GIAC	Q68Y45	+	-	-	+	-	-	-	-	+	+	+	+	-	+	-	+	+	+	+	-	-	-	-	-	-	+	-
PROB	Q69LD8	+	+	-	+	+	-	-	-	+	+	+	+	-	+	-	+	-	-	+	-	-	+	-	-	-	+	-
PROB	Q69LD9	+	-	-	-	-	+	-	-	+	-	+	+	-	+	-	+	-	-	+	+	+	-	-	-	-	+	-
ACCO	Q6A1K7	+	-	-	-	-	+	-	+	-	+	-	+	+	+	-	+	-	+	+	-	-	+	-	+	-	+	-
PROB	Q6AT12	+	-	+	-	-	-	-	+	-	-	-	+	+	+	+	+	+	-	+	-	-	-	-	+	+	+	-
PROB	Q6AV32	+	+	-	-	-	-	-	-	+	-	+	+	-	+	+	+	+	-	+	+	-	-	-	-	-	+	-
PROB	Q6AVK5	+	+	-	+	-	-	-	-	-	+	+	+	-	+	-	+	-	-	+	+	-	-	-	+	-	+	-
PROB	Q6AVM9	+	-	-	+	-	-	+	-	+	-	-	-	+	-	-	-	-	-	-	-	-	-	+	-	-	-	-
FLAV	Q6BEG8	+	-	+	-	-	-	-	-	-	-	+	+	-	+	-	+	-	-	+	-	-	-	-	-	-	+	-
FLAV	Q6BEG9	+	+	+	+	-	+	-	-	+	+	+	+	-	+	-	+	-	-	+	+	+	-	+	-	-	+	+
FLAV	Q6BEH2	+	-	-	-	+	-	-	-	+	-	+	+	-	+	+	+	+	-	+	+	-	+	+	+	+	+	+
FLAV	Q6DTI1	+	-	+	-	+	+	-	+	-	+	+	+	-	+	+	+	-	+	+	-	+	+	-	-	-	+	+
FLAV	Q6DV45	+	-	-	+	+	-	-	-	+	-	-	+	-	+	-	+	+	-	+	+	+	+	+	+	+	+	-
FLAV	Q6EFA2	+	+	-	-	+	+	-	-	-	+	+	+	-	+	-	+	-	-	+	+	+	-	-	-	+	+	+
FLAV	Q6EFA3	+	-	-	-	+	+	-	-	-	-	-	+	+	+	-	+	+	-	+	+	-	+	+	-	+	+	+
ACCO	Q6EQL1	+	-	+	-	-	+	-	-	-	-	-	+	-	+	-	+	-	-	+	-	+	-	-	+	-	+	-
PROB	Q6EQL4	+	-	+	+	+	-	-	-	+	-	+	+	+	+	-	+	-	-	+	+	-	+	-	-	-	+	-
FLAV	Q6EQL8	+	-	+	-	-	-	+	+	-	-	+	+	+	+	-	+	+	-	+	-	-	-	-	-	-	+	-
PROB	Q6EQV9	+	-	+	-	-	-	-	-	+	-	-	+	+	+	-	+	-	-	+	-	-	+	-	-	-	+	+
GIAC	Q6F6H3	+	-	-	+	+	-	-	-	-	-	-	+	+	+	-	+	-	+	+	-	-	+	-	+	-	+	+
GIAC	Q6F6H5	+	+	-	-	+	-	+	-	+	+	-	+	-	+	-	+	-	-	+	+	-	-	-	-	+	+	-
GIAC	Q6F6H6	+	-	+	+	+	-	-	-	+	-	+	+	+	+	+	+	-	+	+	-	+	-	+	+	-	+	-
GIAC	Q6F6H7	+	-	-	+	+	+	-	-	+	+	-	+	-	+	-	+	+	-	+	+	-	-	-	-	+	+	-
GIAC	Q6F6H8	+	+	+	-	+	+	+	-	-	-	-	+	+	+	-	+	+	-	+	+	+	+	+	-	-	+	+
GIAC	Q6F6H9	+	-	+	-	+	-	+	-	+	+	-	+	+	+	-	+	+	+	+	-	-	+	+	-	-	+	-
ACCO	Q6H237	+	+	-	-	+	-	+	-	-	+	+	+	+	+	-	+	-	-	+	+	-	-	-	-	-	+	-
GIAC	Q6J2M3	+	-	+	-	+	+	+	-	-	-	-	+	-	+	-	+	+	-	+	+	-	+	-	-	-	+	+
ACCO	Q6JN53	+	+	-	-	+	-	-	-	-	-	+	+	-	+	-	+	-	-	+	+	-	-	+	-	+	+	+
ACCO	Q6JN54	+	-	-	-	+	+	-	-	+	+	+	+	-	+	-	+	-	+	+	+	+	-	-	-	+	+	+
ACCO	Q6JN55	+	-	+	-	+	+	-	-	-	+	+	+	+	+	+	+	+	+	+	-	-	+	-	+	-	+	-
ACCO	Q6JN56	+	-	+	-	+	+	-	+	-	+	+	+	+	+	-	+	+	+	+	-	-	-	-	-	-	+	-
P4HY	Q6K7Q8	+	+	+	-	+	-	-	+	+	-	+	-	+	+	-	+	+	-	+	+	-	+	-	+	+	+	-
GIAC	Q6L3T6	+	-	+	-	+	+	+	-	-	-	-	+	-	+	+	+	+	+	+	-	-	+	+	-	-	+	-
ALKO	Q6L4C1	+	-	+	-	+	-	-	+	-	-	-	+	-	+	-	+	-	+	+	+	+	-	+	-	-	+	-
GIAC	Q6L4Y3	+	-	+	+	-	-	-	+	+	-	-	+	-	+	+	+	+	-	+	-	-	-	-	+	-	+	-
ACCO	Q6LC46	+	+	-	+	-	+	-	-	-	+	+	+	-	+	-	+	-	+	+	+	-	-	-	-	+	+	-
ACCO	Q6PKZ8	+	-	-	+	-	-	-	-	+	-	+	+	-	+	+	+	+	-	+	+	-	-	-	-	-	+	-
ACCO	Q6PKZ9	+	-	+	+	-	-	-	-	+	-	+	+	-	+	-	+	+	-	+	+	-	-	-	-	-	+	-
ACCO	Q6PL00	+	-	-	+	-	+	-	-	+	+	+	+	-	+	-	+	+	-	+	+	-	-	-	-	-	+	-
GIAC	Q6PLS2	+	-	+	-	+	+	-	-	+	-	-	+	-	+	-	+	+	-	+	-	-	+	+	-	-	+	+
FLAV	Q6PQQ9	+	-	+	-	-	-	-	-	+	-	-	+	-	+	+	+	+	+	+	+	+	-	+	-	+	+	-
FLAV	Q6PTC5	+	+	-	-	-	-	+	+	+	-	+	+	-	+	-	+	+	-	+	-	+	-	+	-	-	+	-
FLAV	Q6QD85	+	-	+	-	-	+	-	-	-	+	+	+	+	+	+	+	-	-	+	-	-	+	+	-	-	+	+
ACCO	Q6QZP1	+	-	+	-	-	+	-	+	-	+	+	+	+	+	-	+	-	-	+	+	-	+	+	-	+	+	-
FLAV	Q6R3N2	+	+	+	-	-	-	-	-	-	+	-	+	-	+	-	+	-	-	+	-	+	+	+	+	-	+	-
FLAV	Q6RIB1	+	-	+	+	-	+	-	-	-	+	-	+	-	+	-	+	-	-	+	-	-	-	-	-	-	+	-
GIAC	Q6T6I0	+	+	+	+	-	-	-	-	+	-	-	+	-	+	+	+	-	-	+	-	-	-	+	+	-	+	-
GIAC	Q6TN17	+	-	-	+	-	-	+	+	-	-	-	+	+	+	-	+	-	-	+	-	+	-	+	-	-	+	-
ALKO	Q6V0J1	+	-	-	+	-	-	-	+	-	+	+	+	-	+	-	+	+	-	+	-	-	+	-	+	-	+	+
PROB	Q6V5C9	-	-	-	-	-	-	-	-	-	-	-	-	-	-	-	-	-	-	-	-	-	-	-	-	-	-	-
PROB	Q6V5E3	+	+	-	-	+	-	+	-	-	-	+	+	-	+	+	+	-	+	+	+	+	-	+	-	-	+	-
PROB	Q6V5G0	+	+	-	-	+	-	+	+	-	-	+	+	-	+	-	+	+	+	+	+	+	-	+	-	-	+	-
PROB	Q6V5J2	+	-	-	-	-	-	+	-	-	+	+	+	-	+	-	+	-	+	+	+	+	-	+	-	+	+	-
PROB	Q6V5K5	+	+	-	-	-	-	+	-	-	+	+	+	-	+	-	+	-	+	+	+	+	-	+	-	-	+	-
GIAC	Q6YLX2	+	-	+	-	+	-	-	-	-	+	+	+	-	+	-	+	+	-	+	-	-	-	-	-	-	+	+
FLAV	Q6YW16	+	-	-	+	-	-	-	-	-	-	+	+	+	+	-	+	-	+	+	+	-	-	-	-	+	+	-
PROB	Q6YYX9	+	-	+	-	+	-	-	-	+	+	+	+	+	+	+	+	-	-	+	+	+	-	-	-	+	+	-
PROB	Q6Z244	+	+	+	-	-	+	-	+	-	-	-	+	-	+	-	+	-	+	+	+	+	-	-	+	-	+	+
PROB	Q6Z306	+	-	+	-	-	+	+	-	+	+	+	+	-	+	-	+	+	-	+	-	-	-	-	-	+	+	-
PROB	Q6ZBE6	+	+	-	-	-	-	-	-	-	+	+	+	+	+	-	+	-	-	+	+	+	+	-	+	+	+	+
PROB	Q6ZBF0	+	+	-	-	-	+	-	-	-	+	+	+	+	+	+	+	-	-	+	+	+	-	-	+	-	+	+
PROB	Q6ZBF4	+	-	-	-	-	-	+	-	+	-	+	+	-	+	-	+	-	-	+	+	+	-	-	+	-	+	+
PROB	Q6ZBG4	+	+	-	-	-	+	-	-	-	-	-	+	+	+	-	+	-	-	+	+	+	-	-	+	+	+	+
ACCO	Q6ZHG2	+	-	-	-	-	-	-	-	-	+	+	+	-	+	-	+	-	-	+	-	+	-	+	-	-	+	-
P4HY	Q6ZL00	+	+	-	+	-	-	+	+	+	+	+	-	+	-	+	-	+	+	-	-	-	+	-	+	-	+	+
ACCO	Q70BE4	+	+	-	+	-	+	-	-	-	+	+	+	-	+	-	+	-	-	+	+	-	-	-	-	+	+	-
ACCO	Q70Y37	+	-	+	+	-	+	-	-	-	+	+	+	-	+	-	+	-	+	+	+	-	-	-	-	+	+	-
ACCO	Q71VM7	+	-	-	-	-	+	-	-	-	+	-	+	-	+	+	+	-	+	+	+	-	+	-	-	+	+	-
ACCO	Q71VM9	+	-	+	+	-	+	-	-	+	-	+	+	-	+	-	+	-	-	+	+	-	+	-	-	+	+	-
PROB	Q75IL5	+	+	-	-	+	+	-	+	-	-	+	+	-	+	+	+	-	-	+	-	-	-	-	+	-	+	-
PROB	Q75IP9	+	-	+	-	+	-	+	-	-	-	+	+	-	+	-	+	+	-	+	+	-	-	+	-	+	+	-
PROB	Q75KC1	+	-	+	-	-	-	+	+	-	-	+	+	-	+	-	+	-	+	+	-	-	+	-	-	-	+	+
ACCO	Q75QN1	+	+	+	-	+	+	-	+	-	+	+	+	+	+	+	+	-	-	+	+	-	-	+	-	+	+	-
ACCO	Q75T14	+	-	-	-	+	+	+	-	-	-	+	+	+	+	-	+	-	-	+	+	-	-	+	-	-	+	-
GIAC	Q75V69	+	-	+	-	+	-	-	-	+	-	+	+	-	+	-	+	-	+	+	-	+	+	-	-	-	+	-
GIAC	Q75V70	+	-	-	+	-	-	-	-	+	-	-	+	-	+	+	+	-	+	+	-	-	-	-	-	-	+	+
GIAC	Q76I29	+	-	-	-	-	-	-	-	-	+	+	+	-	+	-	+	+	-	+	+	-	-	-	-	+	+	+
GIAC	Q76I30	+	+	+	-	+	-	-	-	+	+	-	+	-	+	-	+	+	+	+	-	-	-	-	-	-	+	-
GIAC	Q76KN6	+	-	+	-	+	+	+	-	-	-	-	+	-	+	-	+	+	+	+	-	-	+	+	+	-	+	+
GIAC	Q76KN8	+	-	+	-	+	+	+	-	-	-	-	+	-	+	-	+	+	-	+	-	-	+	+	-	-	+	+
PROB	Q7EYC9	+	+	-	+	+	-	+	+	-	+	+	+	+	+	-	+	+	-	+	-	-	-	+	+	-	+	-
PROB	Q7FAL4	+	-	-	+	-	-	+	-	-	-	-	+	+	+	-	+	-	-	+	+	-	-	-	+	-	+	+
ACCO	Q7FNW0	+	+	-	-	-	-	+	-	+	-	-	+	-	+	-	+	-	-	+	-	-	+	-	-	-	+	-
ACCO	Q7FY62	+	-	-	-	-	-	+	+	-	-	+	+	-	+	-	+	-	-	+	+	+	-	-	-	-	+	-
ACCO	Q7G1I9	+	+	+	-	-	-	+	-	-	-	-	+	-	+	-	+	-	-	+	-	-	-	-	-	-	+	-
PROB	Q7G1T5	+	-	-	-	+	-	+	+	-	-	-	+	-	+	+	+	-	-	+	+	-	-	-	+	-	+	-
PROB	Q7X6V7	+	+	-	-	-	-	-	-	-	+	+	+	-	+	-	+	+	+	+	+	-	-	+	-	+	+	-
PROB	Q7XC75	+	-	+	-	-	-	-	+	-	-	-	+	-	+	-	+	+	-	+	+	-	+	+	-	+	+	-
PROB	Q7XC81	+	-	-	-	-	-	-	-	-	-	-	+	-	+	+	+	-	-	+	-	-	+	-	+	+	+	+
PROB	Q7XC87	+	-	-	-	-	-	+	-	-	+	-	+	-	+	-	+	-	-	+	+	-	-	-	-	-	+	+
PROB	Q7XJ26	+	+	+	-	+	+	-	+	-	-	-	+	+	+	-	+	+	-	+	-	+	-	+	-	-	+	-
PROB	Q7XKU5	+	-	+	+	-	+	-	-	-	+	-	+	+	+	-	+	-	-	+	+	+	-	-	+	-	+	-
PROB	Q7XLX8	+	+	+	-	+	-	+	-	-	-	-	+	+	+	+	+	-	-	+	-	-	-	+	+	-	+	-
PROB	Q7XM21	+	-	-	-	+	+	+	-	+	-	-	+	-	+	+	+	+	-	+	+	-	+	+	-	-	+	-
PROB	Q7XNS6	+	-	-	+	+	+	+	+	+	-	-	-	+	+	-	-	-	-	-	-	-	+	-	+	-	+	-
PROB	Q7XP65	+	-	-	-	-	+	-	-	-	-	+	+	+	+	+	+	-	-	+	+	-	-	-	+	-	+	+
PROB	Q7XR83	+	-	-	-	-	+	-	-	-	+	+	+	-	+	-	+	+	-	+	+	-	-	-	-	+	+	+
PROB	Q7XR84	+	-	-	-	-	-	-	-	-	-	-	+	-	+	-	+	-	-	+	-	-	-	-	-	+	+	+
PROB	Q7XUN0	+	-	+	-	+	+	-	-	+	+	-	+	+	+	-	+	-	+	+	+	-	+	+	-	-	+	-
PROB	Q7XXC4	+	-	+	-	+	+	-	+	-	-	+	+	-	+	-	+	-	-	+	+	+	-	-	+	+	+	-
FLAV	Q7XZQ6	+	-	-	-	+	-	-	-	-	+	+	+	-	+	-	+	-	+	+	-	-	-	-	-	-	+	-
FLAV	Q7XZQ7	+	-	+	-	+	+	-	-	-	+	-	+	-	+	-	+	+	-	+	+	-	+	+	+	+	+	-
FLAV	Q7XZQ8	+	-	-	-	+	-	-	-	+	-	-	+	-	+	-	+	+	-	+	+	-	+	-	-	-	+	+
PROB	Q7XZR2	+	+	-	+	+	+	+	-	+	+	+	+	-	+	-	+	+	+	+	+	-	+	-	-	+	+	-
FLAV	Q7Y0R2	+	+	-	+	+	-	-	+	+	-	+	+	-	+	-	+	-	-	+	+	+	+	+	-	-	+	+
PROB	Q7Y1E3	+	+	-	+	-	-	-	+	-	-	+	+	-	+	-	+	+	-	+	+	-	-	-	+	-	+	-
ACCO	Q7Y257	+	+	+	-	-	+	-	-	+	-	-	+	+	+	-	+	-	-	+	-	-	-	-	-	-	+	+
GIAC	Q84K65	+	-	+	-	+	-	+	-	-	-	+	+	-	+	-	+	+	+	+	-	-	+	+	-	+	+	-
PROB	Q84K82	+	-	+	+	+	+	-	-	-	-	-	+	-	+	-	+	-	+	+	+	+	-	-	+	-	+	-
FLAV	Q84KJ0	+	+	-	+	+	-	-	+	+	-	+	+	+	+	+	+	+	-	+	+	-	-	+	-	-	+	+
FLAV	Q84KJ1	+	+	-	+	+	-	-	+	+	-	+	+	-	+	-	+	-	-	+	+	-	-	+	-	-	+	+
FLAV	Q84L21	+	-	+	-	-	-	-	+	+	+	+	+	-	+	-	+	+	-	+	-	+	-	+	-	-	+	-
FLAV	Q84L23	+	-	-	+	-	-	+	-	-	-	+	+	+	+	-	+	+	-	+	+	+	+	+	+	-	+	-
ACCO	Q84L58	+	-	-	-	+	+	-	-	-	-	-	+	+	+	-	+	-	+	+	-	-	-	+	+	+	+	-
GIAC	Q84LM1	+	+	+	+	+	+	-	-	-	+	-	+	-	+	-	+	+	+	+	-	-	+	+	-	-	+	+
ACCO	Q84MB3	+	-	+	-	-	+	-	+	-	-	+	+	-	+	+	+	+	-	+	-	+	+	-	+	-	+	+
PROB	Q84MB6	+	+	-	+	+	-	-	-	+	-	+	+	-	+	+	+	-	-	+	+	+	-	+	-	-	+	+
ACCO	Q84QS2	+	-	-	-	-	-	-	-	+	-	+	+	+	+	-	+	+	+	+	-	-	-	-	-	-	+	+
FLAV	Q84QS6	+	-	-	+	-	+	-	-	+	-	+	+	+	+	-	+	-	-	+	+	+	-	+	-	-	+	-
GIAC	Q84RC3	+	-	-	-	-	-	-	+	-	-	-	+	+	+	+	+	-	-	+	+	-	-	-	+	-	+	-
PROB	Q84T04	+	+	-	+	-	+	+	+	+	+	-	-	-	-	-	-	+	-	-	-	-	+	+	-	-	-	+
PROB	Q84TC2	+	+	+	-	-	+	-	-	-	+	+	+	-	+	-	+	-	-	+	-	+	-	+	-	-	+	+
FLAV	Q84TM0	+	-	+	-	-	-	-	-	+	-	-	+	-	+	+	+	+	+	+	+	+	-	+	-	+	+	-
FLAV	Q84TM1	+	-	+	-	+	+	-	+	-	+	+	+	-	+	+	+	-	+	+	-	+	+	-	-	-	+	+
FLAV	Q84TM2	+	-	+	-	+	+	-	+	+	-	-	+	-	+	-	+	+	-	+	+	-	+	+	-	-	+	-
ACCO	Q84UK0	+	+	+	-	-	+	-	-	-	+	+	+	+	+	-	+	-	+	+	+	+	-	-	-	+	+	-
FLAV	Q84UT8	+	-	-	-	-	+	-	-	-	+	-	+	-	+	+	+	-	+	+	+	-	-	-	-	+	+	-
FLAV	Q84V01	+	-	-	+	+	+	-	+	-	+	+	+	-	+	-	+	-	-	+	+	+	+	+	-	+	+	+
PROB	Q8GSY5	+	-	-	+	-	-	+	-	-	-	+	+	-	+	-	+	-	-	+	+	-	-	+	-	-	+	-
ACCO	Q8GTA4	+	+	-	+	+	+	-	+	-	-	+	+	-	+	-	+	+	+	+	-	+	-	-	-	-	+	-
ACCO	Q8GUW3	+	+	+	-	+	+	-	-	+	+	-	+	+	+	-	+	-	-	+	+	-	-	+	-	+	+	-
ACCO	Q8GVB6	+	-	-	-	-	+	-	+	-	+	-	+	+	+	-	+	-	+	+	-	+	+	-	+	-	+	-
ACCO	Q8H0C8	+	+	+	-	+	-	+	-	-	+	+	+	+	+	-	+	-	-	+	-	-	-	-	-	-	+	+
PROB	Q8H113	+	-	-	+	-	-	-	-	-	-	+	+	-	+	+	+	+	-	+	+	-	-	+	-	-	+	+
ACCO	Q8H1S4	+	-	-	-	-	-	-	-	-	+	+	+	+	+	+	+	+	+	+	+	-	-	-	+	-	+	+
PROB	Q8H618	+	-	+	-	-	-	-	-	-	-	+	+	+	+	-	+	+	-	+	+	-	+	-	-	-	+	-
PROB	Q8H619	+	-	+	-	-	-	-	-	-	+	+	+	-	+	+	+	-	-	+	-	-	-	-	-	+	+	+
PROB	Q8H620	+	-	+	-	-	+	+	+	-	+	+	+	-	+	+	+	-	-	+	+	-	+	-	-	-	+	+
FLAV	Q8H8H7	+	-	+	-	-	-	+	-	-	-	-	+	-	+	+	+	+	+	+	+	+	-	-	-	-	+	+
GIAC	Q8H947	+	+	-	-	-	-	-	-	-	-	+	+	-	+	-	+	-	-	+	+	-	+	-	+	+	+	-
FLAV	Q8L5N4	+	-	-	-	-	-	-	+	+	+	+	+	+	+	-	+	-	-	+	+	+	-	+	-	+	+	+
FLAV	Q8L5N5	+	-	+	-	-	+	-	+	-	-	-	+	-	+	-	+	+	-	+	+	-	+	+	+	+	+	-
GIAC	Q8L6W4	+	-	+	-	+	+	+	-	-	+	+	+	+	+	-	+	-	+	+	+	-	+	+	-	-	+	+
FLAV	Q8L8C8	+	-	-	-	-	-	-	-	+	-	-	+	-	+	-	+	+	-	+	+	-	+	+	-	+	+	-
P4HY	Q8L970	+	+	-	+	-	-	+	+	+	-	+	-	+	-	+	-	-	-	-	+	+	+	-	-	+	-	-
PROB	Q8L9Z7	+	+	-	-	-	-	-	-	-	-	+	+	+	+	+	+	+	-	+	+	-	-	-	-	+	+	-
FLAV	Q8LA31	+	+	+	-	-	+	-	-	-	+	+	+	+	+	-	+	+	-	+	+	-	-	-	+	-	+	+
ACCO	Q8LAJ2	+	-	+	+	+	+	-	-	-	-	-	+	-	+	-	+	-	+	+	+	+	-	+	+	-	+	-
P4HY	Q8LAN3	+	+	+	+	-	+	+	+	+	-	-	-	-	+	-	+	-	-	-	+	+	-	-	-	+	-	-
FLAV	Q8LCL0	+	-	-	+	+	+	-	-	+	+	+	+	-	+	+	+	-	+	+	-	+	+	-	-	+	+	-
FLAV	Q8LEJ4	+	-	-	+	+	-	-	-	+	-	-	+	-	+	-	+	-	-	+	+	-	+	+	-	-	+	-
FLAV	Q8LF06	+	+	-	-	-	-	-	-	-	-	-	+	-	+	-	+	-	-	+	-	+	-	+	-	-	+	-
PROB	Q8LGZ9	+	+	+	-	-	+	+	-	-	-	-	+	-	+	+	+	-	+	+	+	-	-	-	-	-	+	+
FLAV	Q8LKP6	+	-	-	-	-	+	-	+	+	-	-	+	-	+	-	+	+	+	+	-	-	-	-	-	+	+	+
FLAV	Q8LP21	+	-	+	+	+	+	-	-	-	+	+	+	-	+	-	+	+	-	+	-	-	+	+	-	+	+	-
FLAV	Q8LP22	+	+	+	-	+	+	-	+	-	+	+	+	-	+	+	+	-	-	+	-	-	-	+	-	-	+	+
FLAV	Q8LP73	+	-	-	-	-	-	-	-	+	-	+	+	-	+	-	+	-	-	+	+	-	-	+	-	+	+	+
GIAC	Q8RVP0	+	-	-	+	-	-	+	-	-	-	-	+	-	+	-	+	-	-	+	-	+	-	-	+	-	+	-
GIAC	Q8RVP1	+	-	+	-	+	+	+	-	-	+	-	+	-	+	-	+	+	-	+	-	-	+	+	-	-	+	+
PROB	Q8RWN6	+	+	-	-	-	+	-	-	-	+	+	+	+	+	-	+	+	-	+	-	-	-	-	+	-	+	+
GIAC	Q8S0S6	+	-	+	-	+	+	-	-	-	-	+	+	-	+	+	+	-	-	+	-	-	-	-	-	-	+	+
PROB	Q8S208	+	-	-	-	+	-	-	+	-	-	-	+	+	+	-	+	-	-	+	+	+	-	-	-	-	+	+
FLAV	Q8S2W3	+	-	-	-	+	+	-	+	-	-	-	+	-	+	-	+	+	-	+	+	-	+	+	-	+	+	-
GIAC	Q8S309	+	-	+	+	+	-	-	-	-	-	-	+	-	+	-	+	-	+	+	+	-	-	-	+	-	+	-
GIAC	Q8S310	+	+	+	+	+	-	+	+	-	-	-	+	-	+	-	+	+	-	+	-	-	+	+	-	-	+	-
FLAV	Q8S8S4	+	+	-	-	-	-	-	-	-	-	+	+	+	+	-	+	-	-	+	+	-	+	+	-	-	+	+
ACCO	Q8S931	+	+	-	+	-	+	+	-	-	-	+	+	+	+	-	+	-	-	+	+	-	-	-	-	+	+	+
ACCO	Q8S932	+	-	+	-	-	+	-	-	+	+	-	+	+	+	-	+	-	-	+	-	-	-	-	-	-	+	-
ACCO	Q8S9H5	+	+	-	+	-	-	-	-	-	-	-	+	-	+	-	+	-	+	+	-	-	-	-	-	-	+	-
ACCO	Q8SB87	+	-	+	-	+	-	-	-	+	-	+	+	+	+	+	+	-	-	+	-	+	+	-	-	-	+	+
ACCO	Q8SB89	+	-	-	-	-	-	+	-	-	-	-	+	+	+	+	+	-	+	+	-	+	-	-	-	+	+	-
GIAC	Q8VXL2	+	-	+	-	+	+	+	-	-	+	-	+	-	+	-	+	+	+	+	-	-	+	+	-	-	+	+
ACCO	Q8VXL4	+	+	-	-	+	-	+	-	-	-	+	+	-	+	-	+	+	+	+	-	-	-	-	-	+	+	+
ACCO	Q8VZX7	+	-	-	-	+	-	+	-	-	-	-	+	-	+	-	+	-	+	+	+	-	-	+	-	+	+	-
PROB	Q8W096	+	-	-	-	-	-	-	-	+	-	-	+	-	+	-	+	-	-	+	+	-	-	-	+	-	+	+
ACCO	Q8W2D6	+	+	+	+	-	+	-	-	-	+	+	+	+	+	-	+	-	-	+	+	-	+	-	+	+	+	-
PROB	Q8W2X5	+	-	-	-	+	-	-	+	-	-	-	+	-	+	-	+	-	+	+	+	-	-	-	-	-	+	-
ACCO	Q8W3Y3	+	-	-	+	+	-	+	-	-	-	+	+	-	+	-	+	-	-	+	-	-	-	-	-	-	+	-
PROB	Q93VC3	+	+	-	-	+	+	+	-	-	+	-	+	-	+	-	+	-	-	+	-	-	-	+	+	-	+	-
FLAV	Q93WH9	+	+	+	+	-	+	-	-	+	-	+	+	-	+	-	+	-	-	+	-	+	-	+	-	-	+	+
FLAV	Q93X06	+	+	+	+	-	+	-	-	+	-	+	+	-	+	-	+	-	-	+	-	+	-	+	-	-	+	+
PROB	Q941M0	+	-	+	-	-	-	-	-	+	+	-	+	+	+	-	+	+	+	+	+	-	-	-	-	-	+	-
PROB	Q942Y0	+	-	+	-	-	+	-	+	-	+	+	+	-	+	-	+	+	+	+	+	+	-	+	-	-	+	+
PROB	Q948K9	+	-	+	+	+	+	-	-	+	-	+	+	-	+	-	+	-	-	+	-	-	-	-	-	-	+	-
ACCO	Q94A78	+	-	+	-	-	+	-	+	-	-	+	+	-	+	-	+	+	-	+	-	-	+	+	-	-	+	+
ACCO	Q94CL5	+	-	-	-	-	-	+	-	+	-	+	+	-	+	-	+	-	-	+	-	-	+	+	-	-	+	+
ACCO	Q94F65	+	+	+	-	-	-	-	-	-	-	+	+	-	+	-	+	-	+	+	-	+	-	-	-	-	+	+
ACCO	Q94F66	+	-	-	+	+	-	+	-	-	-	+	+	-	+	-	+	-	-	+	+	-	-	-	-	-	+	-
GIAC	Q94ID4	+	+	-	+	-	+	-	-	-	+	-	+	+	+	-	+	+	-	+	-	-	-	+	+	-	+	-
GIAC	Q94ID5	+	+	-	-	-	+	-	-	+	+	-	+	-	+	-	+	-	-	+	-	+	-	+	-	-	+	-
GIAC	Q94IE3	+	-	+	-	-	-	-	+	-	-	-	+	+	+	+	+	-	-	+	-	-	-	-	+	+	+	-
GIAC	Q94IE4	+	+	-	+	-	+	-	-	-	+	-	+	+	+	-	+	+	-	+	-	-	-	+	+	-	+	-
ACCO	Q94IN6	+	+	-	-	-	-	+	-	-	+	+	+	-	+	-	+	-	-	+	+	-	-	-	-	+	+	-
ACCO	Q94JL7	+	+	-	+	-	+	-	-	-	+	+	+	-	+	-	+	-	-	+	+	-	-	-	-	+	+	-
PROB	Q94LP4	+	-	-	-	-	-	-	-	-	+	+	+	+	+	+	+	-	-	+	-	+	+	-	-	-	+	+
PROB	Q94LP7	+	-	-	-	-	-	+	-	-	-	+	+	-	+	-	+	-	-	+	+	-	-	-	-	+	+	-
PROB	Q94LP9	+	-	-	+	-	-	-	-	-	-	-	+	-	+	+	+	-	-	+	-	-	-	+	+	+	+	-
FLAV	Q96330	+	-	-	-	-	-	-	-	-	-	+	+	+	+	+	+	-	-	+	-	-	+	-	-	-	+	+
FLAV	Q96472	+	-	-	-	+	-	-	+	-	-	+	+	-	+	-	+	+	-	+	-	+	+	+	-	-	+	-
GIAC	Q9ARL1	+	-	-	-	+	-	-	-	-	-	-	+	+	+	-	+	-	-	+	-	-	+	+	-	-	+	-
GIAC	Q9ARL2	+	-	-	-	+	-	-	-	-	-	-	+	+	+	-	+	-	-	+	+	-	+	+	-	+	+	-
GIAC	Q9ARL3	+	-	-	-	+	-	-	-	-	-	-	+	+	+	-	+	-	-	+	-	-	+	+	-	-	+	-
GIAC	Q9ARL4	+	-	-	-	+	-	-	-	-	-	-	+	+	+	-	+	-	-	+	-	-	+	+	-	-	+	-
PROB	Q9AUY4	+	+	-	+	+	+	-	-	+	-	-	+	-	+	-	+	-	-	+	+	-	+	+	-	-	+	+
GIAC	Q9AVA5	+	-	-	-	-	-	-	-	-	-	-	+	+	+	-	+	-	+	+	+	-	-	-	-	-	+	-
ACCO	Q9AYS8	+	-	+	-	-	+	-	-	-	+	+	+	-	+	-	+	-	-	+	-	+	-	-	-	-	+	-
FLAV	Q9AYT0	+	-	-	+	-	-	-	-	+	+	+	+	+	+	-	+	-	-	+	+	+	-	+	-	+	+	+
ACCO	Q9C5K7	+	+	-	-	-	-	-	+	-	-	+	+	-	+	+	+	-	-	+	+	-	-	-	-	-	+	+
PROB	Q9C6F0	+	+	-	+	+	-	-	-	-	-	-	+	+	+	-	+	-	-	+	+	-	-	-	-	+	+	-
GIAC	Q9C7Z1	+	-	-	+	-	-	-	+	+	+	-	+	-	+	+	+	-	-	+	-	+	-	-	+	-	+	-
GIAC	Q9C955	+	+	-	+	+	+	+	-	-	+	+	+	-	+	-	+	-	-	+	+	-	-	-	+	+	+	-
PROB	Q9FFF6	+	+	-	-	-	-	-	-	-	-	-	+	-	+	-	+	-	-	+	-	+	-	+	-	-	+	-
FLAV	Q9FFQ4	+	+	-	-	+	-	-	+	+	+	+	+	-	+	+	+	+	+	+	+	+	-	-	+	+	+	-
FLAV	Q9FFQ5	+	-	-	+	+	+	-	-	+	+	+	+	-	+	-	+	-	-	+	+	+	-	+	-	-	+	+
PROB	Q9FLV0	+	-	-	-	+	-	-	-	+	-	-	+	-	+	-	+	-	-	+	+	-	+	-	-	-	+	-
ACCO	Q9FN27	+	-	+	+	+	-	-	-	-	-	-	+	-	+	-	+	-	-	+	+	-	-	-	-	-	+	-
ACCO	Q9FPL2	+	-	+	-	+	+	-	-	+	+	-	+	+	+	-	+	-	-	+	-	-	-	-	-	+	+	-
ACCO	Q9FR98	+	-	-	-	-	+	-	-	-	+	-	+	-	+	+	+	-	+	+	+	-	+	-	-	+	+	-
ACCO	Q9FR99	+	-	-	-	-	+	-	+	-	+	-	+	-	+	+	+	-	+	+	+	-	+	-	-	+	+	-
GIAC	Q9FS09	+	+	+	-	+	+	+	-	+	+	+	+	+	+	-	+	+	+	+	-	-	+	-	-	+	+	-
FLAV	Q9FT14	+	-	+	-	-	+	-	-	-	-	+	+	+	+	-	+	-	-	+	-	-	+	-	-	-	+	+
GIAC	Q9FU53	+	+	-	+	-	+	-	-	-	+	-	+	+	+	-	+	+	-	+	-	-	-	+	+	-	+	-
GIAC	Q9LD21	+	+	+	-	+	-	+	+	-	-	+	+	-	+	-	+	+	-	+	+	-	+	-	-	+	+	+
PROB	Q9LE86	+	-	-	-	-	-	+	-	-	-	-	+	-	+	-	+	-	-	+	+	+	+	+	+	+	+	-
GIAC	Q9LEA6	+	-	+	-	+	+	+	-	+	-	-	+	-	+	+	+	+	-	+	-	-	+	+	-	-	+	+
ACCO	Q9LEB1	+	-	-	-	-	-	-	-	+	+	+	+	+	+	+	+	-	-	+	-	-	-	+	-	+	+	-
GIAC	Q9LEL8	+	-	+	-	+	+	+	-	-	+	-	+	-	+	+	+	+	-	+	-	-	+	-	-	-	+	+
PROB	Q9LEM3	+	-	+	-	+	-	-	-	-	-	+	+	-	+	+	+	+	+	+	+	-	+	+	-	-	+	+
PROB	Q9LEM4	+	-	-	-	+	-	-	-	-	-	+	+	-	+	+	+	+	-	+	+	-	+	+	-	-	+	-
PROB	Q9LIF4	+	-	-	-	-	-	+	+	+	-	-	+	-	+	-	+	-	-	+	+	-	-	-	-	-	+	-
PROB	Q9LIG0	+	+	+	-	-	+	+	+	+	+	-	+	+	+	+	+	-	-	-	+	-	-	+	+	+	-	+
PROB	Q9LJ65	+	+	-	-	-	-	-	-	-	-	+	+	+	+	+	+	+	-	+	+	-	-	-	-	+	+	-
PROB	Q9LJ66	+	+	+	-	+	-	-	-	-	-	-	+	-	+	-	+	+	-	+	+	+	+	-	-	-	+	-
GIAC	Q9LM06	+	-	+	-	-	-	-	-	+	+	+	+	-	+	+	+	-	-	+	+	+	-	-	+	-	+	+
P4HY	Q9LN20	+	-	-	-	+	+	+	+	+	-	-	+	-	-	-	-	+	-	-	-	+	+	-	+	-	+	-
ACCO	Q9LSW6	+	-	+	-	-	+	-	-	-	-	+	+	+	+	-	+	+	-	+	-	-	+	-	+	-	+	-
ACCO	Q9LSW7	+	-	+	-	-	+	-	-	-	-	-	+	-	+	-	+	+	-	+	-	-	-	+	-	-	+	+
ACCO	Q9LTH7	+	-	+	-	+	-	-	-	+	-	-	+	+	+	-	+	+	-	+	+	-	+	-	+	+	+	+
ACCO	Q9LTH8	+	-	+	-	+	+	-	+	-	-	+	+	-	+	+	+	-	-	+	+	+	-	-	-	+	+	+
PROB	Q9LWE4	+	-	+	+	-	-	+	-	-	+	-	+	-	+	-	+	+	-	+	+	+	-	+	-	-	+	+
PROB	Q9LY13	+	+	-	-	+	-	+	-	-	-	+	+	-	+	-	+	+	+	+	+	+	-	+	-	+	+	-
MIHR	Q9LY36	+	-	-	-	-	-	-	-	-	-	+	+	-	+	+	+	-	-	+	+	-	+	+	+	+	+	-
MIHR	Q9LY48	+	-	+	-	-	-	-	-	+	-	-	+	-	+	-	+	-	-	+	-	-	-	-	+	-	+	+
ACCO	Q9M2C4	+	+	-	-	-	-	-	-	-	-	+	+	-	+	-	+	-	-	+	+	-	+	-	+	-	+	+
PROB	Q9M3R7	+	+	-	+	+	-	-	-	-	-	+	+	-	+	+	+	+	-	+	+	-	+	+	-	-	+	-
ACCO	Q9M4U2	+	-	-	+	-	+	-	-	-	+	+	+	-	+	-	+	-	+	+	+	-	-	-	-	+	+	-
ACCO	Q9M4U7	+	-	-	-	-	-	+	-	+	-	-	+	+	+	-	+	-	-	+	-	-	-	-	-	-	+	-
FLAV	Q9M547	+	-	+	-	-	-	-	+	-	-	+	+	+	+	+	+	-	-	+	-	-	-	-	-	-	+	-
FLAV	Q9M5K1	+	-	-	+	-	-	+	+	+	-	+	+	-	+	-	+	-	-	+	+	-	+	+	+	+	+	+
ACCO	Q9M7K5	+	+	+	-	+	+	-	-	+	+	+	+	-	+	-	+	-	-	+	+	-	-	-	-	-	+	-
ACCO	Q9MB74	+	-	+	-	-	+	+	-	-	+	+	+	-	+	-	+	-	-	+	+	+	-	-	-	-	+	-
ACCO	Q9MB94	+	+	-	-	-	-	+	-	-	-	-	+	-	+	-	+	-	-	+	-	-	-	-	-	-	+	-
FLAV	Q9S818	+	-	-	-	+	-	-	+	-	-	-	+	-	+	-	+	+	+	+	+	-	+	+	-	-	+	+
PROB	Q9SB32	+	+	+	-	+	-	-	+	-	-	-	+	-	+	-	+	-	-	+	-	+	-	+	+	+	+	-
PROB	Q9SB33	+	-	-	-	+	-	-	-	-	+	-	+	-	+	-	+	-	+	+	+	+	-	+	-	+	+	-
PROB	Q9SKK4	+	-	-	-	+	-	+	+	-	-	-	+	-	+	-	+	-	+	+	+	-	+	-	-	+	+	+
GIAC	Q9SLQ9	+	-	-	+	+	-	-	-	-	-	+	+	-	+	-	+	-	-	+	-	-	-	+	+	-	+	-
PROB	Q9SN92	+	-	-	-	+	+	+	-	-	-	-	+	-	+	+	+	-	-	+	+	+	-	-	-	-	+	-
PROB	Q9SNC7	+	-	-	-	-	-	-	-	-	+	+	+	+	+	+	+	-	+	+	+	-	-	-	-	+	+	-
PROB	Q9SNC8	+	+	-	-	-	-	-	-	-	+	+	+	-	+	-	+	-	-	+	+	-	-	-	-	-	+	+
FLAV	Q9SP49	+	-	+	-	-	+	+	+	+	+	-	+	-	+	+	+	-	-	+	+	-	-	+	-	+	+	+
FLAV	Q9SP50	+	-	+	-	-	+	+	+	+	+	-	+	-	+	-	+	-	-	+	+	+	-	+	-	+	+	-
FLAV	Q9SP53	+	-	-	+	-	-	-	-	+	-	-	+	-	+	-	+	+	-	+	+	-	+	+	+	+	+	-
PROB	Q9SRM3	+	+	-	-	-	-	+	-	-	-	+	+	-	+	+	+	-	-	+	-	+	+	-	+	-	+	-
FLAV	Q9SXS4	+	-	+	-	-	-	-	-	+	-	+	+	+	+	-	+	-	-	+	-	+	+	+	+	-	+	+
FLAV	Q9SXS5	+	-	-	-	+	-	-	+	-	-	+	+	-	+	-	+	+	-	+	-	-	+	+	+	-	+	-
PROB	Q9SYM7	+	-	+	-	-	-	+	-	-	-	+	+	-	+	-	+	-	-	+	-	+	-	+	+	+	+	-
P4HY	Q9SZT0	+	-	+	-	+	-	+	+	+	-	+	-	-	-	-	-	-	-	+	-	-	-	+	+	-	-	+
ACCO	Q9XER2	+	+	+	+	-	-	+	-	-	+	+	+	+	+	-	+	+	-	+	+	-	-	+	-	+	+	-
ACCO	Q9XER3	+	-	-	-	+	-	+	+	-	-	-	+	-	+	-	+	-	+	+	+	-	-	-	-	+	+	-
ACCO	Q9XER4	+	-	+	+	+	-	+	-	-	-	-	+	-	+	-	+	-	-	+	+	-	-	-	-	+	+	-
ACCO	Q9XFZ2	+	+	+	+	+	-	+	-	+	+	+	+	+	+	-	+	-	+	+	+	-	-	-	-	-	+	+
FLAV	Q9XHG2	+	-	+	-	-	-	-	-	-	-	+	+	-	+	-	+	+	-	+	-	-	-	-	+	+	+	-
GIAC	Q9XHR0	+	-	+	-	-	+	+	-	-	+	+	+	+	+	-	+	-	-	+	-	-	+	-	-	-	+	-
PROB	Q9XI75	+	+	+	-	-	-	-	-	+	-	+	+	-	+	-	+	-	+	+	-	+	-	-	+	-	+	-
PROB	Q9XIA5	+	-	-	+	+	-	-	-	-	-	+	+	-	+	-	+	-	+	+	+	+	-	-	-	-	+	-
PROB	Q9XIW9	+	-	-	-	-	-	-	-	-	-	+	+	-	+	-	+	-	-	+	-	-	-	-	-	+	+	-
ALKO	Q9XJ43	+	+	+	+	-	-	+	+	-	-	+	+	-	+	-	+	+	+	+	-	-	+	+	+	-	+	+
GIAC	Q9ZQA5	+	+	-	-	+	-	-	-	+	-	-	+	-	+	-	+	+	-	+	+	-	-	-	+	+	+	-
FLAV	Q9ZQS7	+	-	-	-	+	-	-	+	-	-	+	+	-	+	-	+	+	-	+	-	-	+	+	+	-	+	-
FLAV	Q9ZQS8	+	-	-	-	+	-	-	+	-	-	-	+	-	+	-	+	+	-	+	-	-	+	+	-	-	+	-
FLAV	Q9ZQS9	+	-	+	+	-	-	-	-	+	-	+	+	+	+	-	+	-	-	+	-	+	+	+	+	-	+	+
ACCO	Q9ZQZ1	+	+	-	+	+	-	-	+	+	-	+	+	+	+	-	+	-	+	+	+	-	-	-	-	+	+	-
ACCO	Q9ZRC9	+	-	-	+	-	+	-	-	-	+	+	+	-	+	-	+	-	+	+	+	-	-	-	-	+	+	-
FLAV	Q9ZSA7	+	-	+	+	+	-	-	+	-	-	-	+	-	+	-	+	-	+	+	+	-	-	-	+	-	+	-
FLAV	Q9ZSA8	+	-	+	-	-	+	-	+	-	+	-	+	-	+	-	+	+	-	+	+	-	-	-	+	-	+	-
PROB	Q9ZSH4	+	-	+	-	+	-	-	-	+	+	-	+	+	+	-	+	-	+	+	+	+	+	+	+	-	+	-
ACCO	Q9ZUN4	+	-	-	+	-	+	-	-	-	+	-	+	+	+	-	+	-	+	+	-	+	-	-	+	-	+	-
ACCO	Q9ZVW5	+	+	+	+	+	-	-	-	-	+	+	+	-	+	-	+	+	+	+	+	-	-	-	+	+	+	-
ACCO	Q9ZWP2	+	+	-	+	+	-	-	-	-	-	+	+	-	+	-	+	-	+	+	-	-	-	-	-	-	+	-
GIAC	Q9ZWQ0	+	-	+	+	-	-	-	-	-	-	+	+	-	+	-	+	-	-	+	+	-	-	-	+	-	+	-
FLAV	Q9ZWQ9	+	+	+	-	+	-	-	+	-	-	+	+	-	+	-	+	+	+	+	+	-	-	-	-	-	+	-
FLAV	Q9ZWR0	+	-	-	-	+	-	-	-	-	-	-	+	-	+	-	+	+	-	+	+	-	+	-	+	+	+	-
		1622	537	695	537	724	655	463	509	544	627	833	1544	591	1543	398	1541	611	514	1528	881	482	623	671	518	520	1543	572
		0.998768	0.330665	0.427956	0.330665	0.445813	0.403325	0.285099	0.313424	0.334975	0.386084	0.512931	0.950739	0.363916	0.950123	0.245074	0.948892	0.376232	0.316502	0.940887	0.542488	0.296798	0.383621	0.413177	0.318966	0.320197	0.950123	0.352217
Table T2B: Comparative analysis of frequency of AKG domains across taxa *#
	DB2OG	fungi	animals	plants	g_positive	g_negative	bacteria	non-plants
ALKG	0.999737	0.997041	0.997429	0.998768	0.995238	0.999195	0.999312	0.999542	ALKG											Fungi	Animals	G_positive	G-negative	Plants	N_plants
ALKB	0.418024	0.346154	0.455013	0.330665	0.461905	0.530973	0.520991	0.482585	ALKB	0.254123	0.180952	0.709677	0.121291	0.385965	0.495922	0.488079	0.446682		ALKB	0.180952	0.709677	0.385965	0.495922	0.121291	0.446682
ARGI	0.568313	0.502959	0.521851	0.427956	0.795238	0.744972	0.752925	0.672777	ARGI	0.603543	0.685714	0.989247	0.259162	1	0.929853	0.960729	0.938389		ARGI	0.685714	0.989247	1	0.929853	0.259162	0.938389
ASPA	0.400158	0.411243	0.449871	0.330665	0.471429	0.460177	0.461803	0.451879	ASPA	0.212584	0.390476	0.688172	0.121291	0.403509	0.352365	0.367461	0.367299		ASPA	0.390476	0.688172	0.403509	0.352365	0.121291	0.367299
CHLO	0.522859	0.423077	0.455013	0.445813	0.585714	0.659694	0.649002	0.579743	CHLO	0.497862	0.428571	0.709677	0.284468	0.614035	0.756933	0.748948	0.697867		CHLO	0.428571	0.709677	0.614035	0.756933	0.284468	0.697867
CLAS	0.455334	0.431953	0.434447	0.403325	0.62381	0.506034	0.523744	0.494042	CLAS	0.340867	0.457143	0.623656	0.224258	0.684211	0.445351	0.493689	0.476303		CLAS	0.457143	0.623656	0.684211	0.445351	0.224258	0.476303
COLY	0.308723	0.289941	0.491003	0.285099	0.266667	0.293644	0.289745	0.325848	COLY	0	0	0.860215	0.056719	0.0263158	0.0146819	0.0168303	0.0414692		COLY	0	0.860215	0.0263158	0.0146819	0.056719	0.0414692
CP3H	0.330531	0.298817	0.341902	0.313424	0.319048	0.358809	0.353063	0.343263	CP3H	0.0507025	0.0285714	0.236559	0.0968586	0.122807	0.146819	0.145863	0.0864929		CP3H	0.0285714	0.236559	0.122807	0.146819	0.0968586	0.0864929
CP4H	0.353127	0.328402	0.380463	0.334975	0.314286	0.381335	0.371645	0.366636	CP4H	0.103238	0.12381	0.397849	0.1274	0.114035	0.192496	0.183731	0.146919		CP4H	0.12381	0.397849	0.114035	0.192496	0.1274	0.146919
CYCL	0.564372	0.568047	0.524422	0.386084	0.77619	0.770716	0.772195	0.696609	CYCL	0.59438	0.895238	1	0.199825	0.964912	0.982055	1	1		CYCL	0.895238	1	0.964912	0.982055	0.199825	1
DACS	0.408303	0.408284	0.318766	0.512931	0.309524	0.314562	0.314522	0.329973	DACS	0.231521	0.380952	0.139785	0.379581	0.105263	0.0570962	0.0673212	0.0521327		DACS	0.380952	0.139785	0.105263	0.0570962	0.379581	0.0521327
DSAT	0.738833	0.588757	0.431877	0.950739	0.566667	0.625101	0.617343	0.580202	DSAT	1	0.961905	0.612903	1	0.578947	0.686786	0.684432	0.699052		DSAT	0.961905	0.612903	0.578947	0.686786	1	0.699052
ECTO	0.49422	0.494083	0.475578	0.363916	0.57619	0.654867	0.644184	0.591201	ECTO	0.431277	0.657143	0.795699	0.168412	0.596491	0.747145	0.73913	0.727488		ECTO	0.657143	0.795699	0.596491	0.747145	0.168412	0.727488
FLAV	0.655807	0.544379	0.285347	0.950123	0.357143	0.465809	0.450791	0.436297	FLAV	0.806964	0.819048	0	0.999127	0.192982	0.363785	0.345021	0.327014		FLAV	0.819048	0	0.192982	0.363785	0.999127	0.327014
GBBH	0.406201	0.547337	0.403599	0.245074	0.595238	0.547064	0.554026	0.526123	GBBH	0.226634	0.828571	0.494624	0	0.631579	0.528548	0.5554	0.559242		GBBH	0.828571	0.494624	0.631579	0.528548	0	0.559242
GIAC	0.667105	0.526627	0.419023	0.948892	0.3	0.474658	0.450103	0.45692	GIAC	0.833232	0.761905	0.55914	0.997382	0.0877193	0.381729	0.343619	0.380332		GIAC	0.761905	0.55914	0.0877193	0.381729	0.997382	0.380332
HILY	0.338413	0.292899	0.431877	0.376232	0.252381	0.286404	0.281487	0.309808	HILY	0.0690287	0.00952381	0.612903	0.185864	0	0	0	0		HILY	0.00952381	0.612903	0	0	0.185864	0
HP4H	0.35155	0.461538	0.449871	0.316502	0.319048	0.339501	0.337233	0.377177	HP4H	0.0995724	0.552381	0.688172	0.101222	0.122807	0.107667	0.113604	0.174171		HP4H	0.552381	0.688172	0.122807	0.107667	0.101222	0.174171
HYOS	0.607725	0.431953	0.349614	0.940887	0.309524	0.34996	0.344804	0.359303	HYOS	0.695174	0.457143	0.268817	0.986038	0.105263	0.128874	0.129032	0.127962		HYOS	0.457143	0.268817	0.105263	0.128874	0.986038	0.127962
NUHY	0.508145	0.544379	0.352185	0.542488	0.371429	0.522124	0.501032	0.482126	NUHY	0.463653	0.819048	0.27957	0.421466	0.219298	0.477977	0.447405	0.445498		NUHY	0.819048	0.27957	0.219298	0.477977	0.421466	0.445498
OGFD	0.38124	0.464497	0.442159	0.296798	0.3	0.460981	0.437715	0.44363	OGFD	0.168601	0.561905	0.655914	0.0732984	0.0877193	0.353997	0.318373	0.345972		OGFD	0.561905	0.655914	0.0877193	0.353997	0.0732984	0.345972
PHYT	0.446138	0.399408	0.37018	0.383621	0.514286	0.550282	0.545767	0.492667	PHYT	0.319487	0.352381	0.354839	0.196335	0.482456	0.535073	0.538569	0.472749		PHYT	0.352381	0.354839	0.482456	0.535073	0.196335	0.472749
SULF	0.571203	0.600592	0.462725	0.413177	0.704762	0.779566	0.768754	0.688359	SULF	0.610263	1	0.741935	0.23822	0.833333	1	0.992987	0.978673		SULF	1	0.741935	0.833333	1	0.23822	0.978673
TFDA	0.495796	0.514793	0.393316	0.318966	0.790476	0.701529	0.714384	0.627406	TFDA	0.434942	0.72381	0.451613	0.104712	0.991228	0.841762	0.882188	0.82109		TFDA	0.72381	0.451613	0.991228	0.841762	0.104712	0.82109
THYD	0.377562	0.423077	0.33419	0.320197	0.352381	0.45535	0.441156	0.419798	THYD	0.160049	0.428571	0.204301	0.106457	0.184211	0.342577	0.325386	0.28436		THYD	0.428571	0.204301	0.184211	0.342577	0.106457	0.28436
THYE	0.673148	0.517751	0.411311	0.950123	0.495238	0.462591	0.467997	0.466544	THYE	0.847282	0.733333	0.526882	0.999127	0.447368	0.357259	0.380084	0.405213		THYE	0.733333	0.526882	0.447368	0.357259	0.999127	0.405213
XANT	0.499737	0.538462	0.362468	0.352217	0.647619	0.69992	0.693049	0.609533	XANT	0.444105	0.8	0.322581	0.151832	0.72807	0.838499	0.83871	0.774882		XANT	0.8	0.322581	0.72807	0.838499	0.151832	0.774882
									0	0	0	0	0	0	0	0	0
									1	0.179597	0.383333	0.330645	0.110166	0.116228	0.230016	0.217391	0.201718
									2	0.386072	0.557143	0.586022	0.191099	0.394737	0.41354	0.413745	0.425355
									3	0.601252	0.790476	0.704301	0.355803	0.627193	0.732055	0.725456	0.698756
									4	1	1	1	1	1	1	1	1
										(*) Normalized frequency scores of 2OG doamains
										(#) Quartile distribution of data
											q4
											q3
											q2
											q1
Table T2C: Combined frequency of plant AKG domains (α)
DSAT	0.702438
THYE	0.639573
GIAC	0.63301
FLAV	0.623097			q3 (0.24141)
HYOS	0.5718			interquartile(q3-q1, 0.11891)
NUHY	0.275662			q1 (0.1225)
ARGI	0.243213
SULF	0.236008		0.0880165	0.122501	0.177935	0.241412	0.702438
CHLO	0.233097		min				max
CYCL	0.217895
DACS	0.209431
CLAS	0.183648
ECTO	0.179855
XANT	0.176016
PHYT	0.171148
TFDA	0.158142
ALKB	0.138226
ASPA	0.132318
HILY	0.127322
THYD	0.120894
CP4H	0.118289
OGFD	0.113151
HP4H	0.111266
CP3H	0.103596
GBBH	0.0995492
COLY	0.0880165
