# Supplementary material for: Unity in diversity, a systems approach to regulating plant cell physiology by 2-oxoglutarate-dependent dioxygenases
Source: Front Plant Sci. 2015 Mar 11;6:98. doi: 10.3389/fpls.2015.00098 (PMC4356072; doi:10.3389/fpls.2015.00098)
Supplement: Supplementary file 1 [file DataSheet1.ZIP › Table 3.XLSX]

## Sheet: Sheet1
Table T3 (A): Distribution of predicted highest occurring scores for subcellular locations of 2OG-dependent sequences (*)
	Fungi	Plants& Alga	Animals & others	Total
cytosol	1	1	1	1313
cytoskeleton	0.191781	0.0787084	0.08	121
nucleus	0.787671	0.245207	0.348571	420
mitochondria	0.19863	0.0332997	0.388571	131
endosome	0	0	0.0457143	9
extracellular	0.0273973	0.00908174	0.24	56
plasma_memb	0	0	0.0971429	18
peroxisome	0.00684931	0.00504541	0	7
mixed	0.0410959	0.00201816	0.0228571	13
(*) Data are normalized values across all compartments of a particular taxonomic group
Table T3 (B): Details of prediction scores of subcellular locations of select DB2OG ids (n = 2051;fungi, animals & others, plants & alga)
(i) Fungi
cyto	147		Q0UBV9	cysk	14.0,	pero	6.0,	cyto	5
nucl	116		Q5KE27	cysk	12.0,	cyto	7.5,	cyto_nucl	7.0,	nucl	3.5,	extr	2
cysk	29		C5FRJ9	cysk	19.0,	nucl	4.0,	cyto	3
mito	30		B2WIJ4	cysk	17.0,	pero	5.0,	cyto	3
extr	5		B2AXE5	cysk	13.0,	cyto	7.5,	cyto_nucl	5.0,	mito	3.0,	pero	2
endosome (E.R.)	1		Q0CWB5	cysk	15.0,	cyto	4.5,	cyto_nucl	4.5,	nucl	3.5,	pero	3
pero	2		A2R468	cysk	13.0,	nucl	6.0,	cyto_nucl	6.0,	cyto	4.0,	plas	2
plas	1		D5GCU4	cysk	15.0,	cyto	7.5,	cyto_nucl	5.5,	nucl	2.5
mixed	7		C7YL30	cysk	16.0,	cyto	6.5,	cyto_mito	5.0,	mito	2.5
			B8MCL4	cysk	14.0,	cyto	5.0,	pero	4.0,	nucl	2
	338		Q0CJ27	cysk	18.0,	cyto	4.0,	nucl	2.0,	pero	2
			C8VR29	cysk	12.0,	cyto	6.5,	cyto_nucl	5.5,	nucl	3.5,	pero	3
			A7EGR3	cysk	18.0,	cyto_nucl	5.5,	cyto	4.5,	nucl	3.5
			Q2GZV5	cysk	13.0,	cyto	8.5,	cyto_nucl	6.5,	mito	2
			A2QG09	cysk	9.0,	cyto	7.0,	nucl	5.0,	pero	5
			Q5AUS7	cysk	11.0,	nucl	10.0,	cyto	6
			D4AIW9	cysk	14.0,	cyto_nucl	7.0,	nucl	6.5,	cyto	6.5
			A2QBB7	cysk	11.0,	nucl	8.5,	cyto_nucl	7.5,	cyto	5.5
			B2W1A8	cysk	26
			A1DJX7	cysk	23.0,	plas	2
			C1GEG9	cysk	13.0,	cyto	8.5,	cyto_nucl	6.5,	nucl	3.5
			C0SBD9	cysk	13.0,	cyto	8.5,	cyto_nucl	6.5,	nucl	3.5
			C7Z8C5	cysk	13.0,	cyto	10.0,	nucl	2
			Q2UP14	cysk	11.0,	nucl	8.5,	cyto_nucl	8.0,	cyto	6.5
			D4D1Z0	cysk	25.0,	cyto	1.5
			C5K087	cysk	17.0,	cyto	6.5,	cyto_nucl	4
			D1MBL7	cysk	10.0,	pero	6.0,	nucl	5.0,	cyto	3.0,	mito	1
			C5P5U8	cysk	16.0,	cyto	7.5,	cyto_nucl	5.0,	pero	2
			B6Q1A9	cysk	24.0,	mito	2
			O74885	cyto	18.5,	cyto_nucl	14.3,	cyto_mito	10.3,	nucl	6
			A5DCB6	cyto	12.0,	cyto_nucl	11.8,	nucl	10.5,	cyto_pero	7.3
			P50344	cyto	20.5,	cyto_nucl	11.5,	mito	2.0,	extr	2
			B2AUC4	cyto	10.0,	cyto_mito	9.5,	nucl	9.0,	mito	7
			B0XU61	cyto	9.5,	cyto_nucl	9.3,	cysk	9.0,	nucl	7.0,	cyto_mito	6.2
			Q4X040	cyto	9.5,	cyto_nucl	9.3,	cysk	9.0,	nucl	7.0,	cyto_mito	6.2
			Q4PDG4	cyto	15.5,	cyto_nucl	12.0,	nucl	7.5,	pero	2
			Q9P4T5	cyto	20.0,	mito	5
			A8NW34	cyto	16.0,	cyto_nucl	13.5,	nucl	5.0,	mito	3
			B2WCR8	cyto	16.0,	cyto_nucl	10.5,	cysk	4.0,	nucl	3.0,	pero	2
			Q7RYZ9	cyto	18.0,	cyto_nucl	12.5,	nucl	5.0,	mito	1
			C5I496	cyto	9.0,	cyto_nucl	8.0,	nucl	5.0,	pero	5.0,	mito	4.0,
			Q66Q78	cyto	11.0,	cyto_nucl	9.0,	nucl	5.0,	cysk	5.0,	mito	3
			A1CJR2	cyto	13.5,	cyto_nucl	11.5,	nucl	8.5,	mito	3
			B0XYJ7	cyto	13.0,	mito	7.0,	nucl	5
			Q4WX23	cyto	13.0,	mito	7.0,	nucl	5
			B0DGX1	cyto	11.0,	cyto_nucl	9.3,	cyto_mito	8.3,	nucl	6.5,	mito	4.5,
			B2ANX4	cyto	13.5,	cyto_nucl	10.5,	mito	5.0,	nucl	4.5,	cysk	2
			A8NLJ7	cyto	13.0,	cyto_nucl	12.5,	nucl	8.0,	cysk	3
			Q5B920	cyto	12.0,	nucl	7.0,	pero	5.0,	mito	2
			C8VSZ2	cyto	10.0,	cyto_mito	8.8,	cyto_nucl	7.3,	mito	6.5,	extr	4.0,
			A1D7Q5	cyto	13.5,	cyto_nucl	9.5,	mito	7.0,	nucl	4.5
			B0YEV6	cyto	8.5,	cyto_pero	8.2,	cyto_nucl	7.8,	mito	7.0,	pero	6.5,
			Q4W934	cyto	8.5,	cyto_pero	8.2,	cyto_nucl	7.8,	mito	7.0,	pero	6.5,
			B8MTH3	cyto	13.0,	cyto_nucl	11.0,	nucl	7.0,	pero	6
			C7YR00	cyto	11.0,	cyto_nucl	10.3,	nucl	8.5,	cyto_mito	7.8,	mito	3.5
			Q0CXA0	cyto	10.0,	nucl	6.0,	mito	5.0,	pero	5
			Q0UPC7	cyto	11.0,	cyto_nucl	9.0,	pero	6.0,	nucl	5.0,	mito	2
			Q6C8R4	cyto	9.0,	nucl	6.0,	pero	6.0,	vacu	3.0,	mito	1
			A3GHA6	cyto	13.0,	cyto_nucl	11.5,	nucl	8.0,	pero	2.0,	mito	1
			B5BP48	cyto	10.0,	cyto_nucl	10.0,	nucl	8.0,	pero	4.0,	vacu	3
			B2VWB7	cyto	9.0,	mito	8.0,	cyto_pero	7.8,	cyto_nucl	6.3,	pero	5.5,
			A7EDT8	cyto	10.5,	cyto_nucl	7.0,	cysk	6.0,	mito	3.0,	pero	3.0,
			B0YAE6	cyto	15.0,	cyto_nucl	9.8,	cyto_mito	9.3,	cysk	5.0,	nucl	3.5
			Q8NIR4	cyto	12.0,	cysk	8.0,	nucl	3.0,	pero	2
			A8N7F3	cyto	11.0,	cyto_nucl	11.0,	nucl	9.0,	mito	3.0,	pero	3
			C7YVZ1	cyto	10.5,	cyto_mito	9.2,	cyto_nucl	8.8,	mito	6.5,	nucl	5.0,
			Q4WBG5	cyto	15.0,	cyto_nucl	9.8,	cyto_mito	9.3,	cysk	5.0,	nucl	3.5
			D5GMP5	cyto	15.0,	cyto_nucl	11.3,	cyto_pero	9.0,	nucl	4.5,	mito	4
			C9SWI6	cyto	11.0,	mito	6.0,	nucl	3.0,	pero	3.0,	cysk	3
			Q2H6N6	cyto	8.5,	cyto_nucl	7.3,	cyto_mito	6.2,	extr	6.0,	nucl	4.0,
			B6QVW8	cyto	12.5,	cyto_nucl	10.5,	nucl	7.5,	pero	5
			A8NLK3	cyto	9.5,	cyto_nucl	9.3,	cyto_mito	7.3,	cysk	6.0,	nucl	5.0,
			Q2UL71	cyto	9.0,	pero	8.0,	cyto_nucl	7.5,	nucl	4.0,	mito	3
			C9SEC3	cyto	8.5,	extr	8.0,	cyto_nucl	6.5,	mito	6.0,	nucl	3.5
			B2B7X4	cyto	7.5,	cyto_nucl	7.5,	cysk	7.0,	nucl	6.5,	mito	2.0,
			C9SJL2	cyto	14.0,	cyto_nucl	12.8,	cyto_mito	9.0,	nucl	8.5
			C7YYC5	cyto	11.5,	cyto_nucl	10.3,	cyto_pero	8.2,	nucl	7.0,	mito	4
			A2R716	cyto	13.5,	cyto_nucl	11.5,	nucl	8.5,	mito	3
			B8P8R7	cyto	9.0,	cyto_nucl	8.8,	cyto_mito	8.8,	nucl	7.5,	mito	7.5	cysk	4
			B6QDE6	cyto	11.0,	cyto_nucl	9.3,	cyto_mito	7.0,	extr	5.0,	pero	5.0,	nucl	4.5
			B2W6J4	cyto	17.5,	cyto_nucl	10.5,	pero	5.0,	nucl	2.5			extr	4
			B8MIU8	cyto	17.5,	cyto_nucl	13.0,	nucl	7.5
			A3GHP4	cyto	13.5,	cyto_nucl	12.5,	nucl	8.5,	pero	2
			A5DD36	cyto	16.5,	cyto_nucl	13.5,	nucl	5.5,	mito	4
			C7YR76	cyto	15.0,	cyto_nucl	13.0,	nucl	5.0,	pero	4
			A8NJQ1	cyto	12.5,	cyto_mito	10.2,	cyto_nucl	9.3,	mito	6.5,	nucl	4
			A3M0Q0	cyto	13.0,	cyto_nucl	11.5,	nucl	6.0,	mito	5
			B2ACM7	cyto	13.0,	cyto_nucl	9.0,	pero	4.0,	nucl	3.0,	cysk	3.0,
			C6H1C5	cyto	8.5,	cyto_nucl	8.5,	nucl	7.5,	pero	4.0,	cysk	3.0,	plas	2
			B2WHP1	cyto	13.0,	cyto_mito	10.5,	cyto_nucl	9.8,	mito	6.5,	nucl	3.5
			Q2U0I6	cyto	12.0,	cysk	5.0,	mito	3.0,	nucl	2.0,	extr	2.0,
			B8NAN1	cyto	10.0,	cysk	5.0,	nucl	3.0,	mito	3.0,	pero	3.0,
			C6HKR7	cyto	11.5,	cysk	10.0,	cyto_nucl	8.5,	nucl	2.5			pero	3.5
			A5DZF5	cyto	13.0,	cyto_nucl	12.3,	cyto_mito	10.2,	nucl	6.5,	mito	5.5
			B8MNB0	cyto	13.0,	cyto_nucl	10.0,	nucl	5.0,	cysk	3.0,	pero	2.0,	nucl	3.5
			C7ZFY0	cyto	12.0,	cyto_nucl	11.0,	nucl	8.0,	mito	3.0,	pero	3
			B0YEW8	cyto	12.0,	nucl	10.5,	mito_nucl	7.0,	mito	2.5			nucl	5
			Q4W946	cyto	12.0,	nucl	10.5,	mito_nucl	7.0,	mito	2.5			nucl	5
			Q2U7C2	cyto	17.5,	cyto_nucl	14.0,	nucl	5.5
			Q5A3Z4	cyto	17.5,	cyto_nucl	13.5,	nucl	6.5
			B2B2K7	cyto	16.0,	cyto_nucl	12.8,	cyto_mito	10.0,	nucl	6.5
			C0NFJ2	cyto	11.5,	cysk	10.0,	cyto_nucl	8.5,	nucl	2.5
			A8NT96	cyto	12.5,	cyto_nucl	10.3,	cyto_mito	8.3,	pero	5.0,	nucl	4.0,
			A6QYW9	cyto	14.0,	cyto_nucl	13.5,	nucl	7.0,	pero	3
			B9WMT5	cyto	16.5,	cyto_nucl	11.5,	mito	4.0,	nucl	3.5
			A3LS30	cyto	15.5,	cyto_nucl	15.0,	nucl	9.5
			Q0CCG5	cyto	11.5,	cyto_nucl	11.5,	nucl	8.5,	cysk	5
			Q6CPJ8	cyto	10.5,	nucl	10.0,	cyto_pero	7.0,	mito	3.0,	pero	2.5
			A3LN08	cyto	14.5,	cyto_nucl	13.5,	nucl	7.5,	mito	4
			B8N848	cyto	11.5,	cyto_nucl	9.3,	cyto_mito	9.2,	mito	5.5,	nucl	5.0,	pero	3
			A1CVE4	cyto	11.0,	cyto_nucl	11.0,	nucl	9.0,	pero	3.0,	cysk	2
			Q5KJE7	cyto	15.0,	cyto_nucl	10.3,	cyto_mito	10.0,	mito	3.5,	extr	3.0,
			B6HBA8	cyto	9.5,	cysk	8.0,	cyto_nucl	6.0,	pero	5.0,	mito	3
			B0DA85	cyto	9.5,	cyto_nucl	8.5,	nucl	6.5,	pero	6.0,	mito	3
			Q0TY66	cyto	16.5,	cyto_nucl	12.5,	nucl	5.5,	pero	3
			B2WDE9	cyto	18.5,	cyto_nucl	12.0,	cysk	3.0,	nucl	2.5
			D5GH13	cyto	15.0,	cyto_nucl	11.0,	nucl	5.0,	pero	4
			C5P5S5	cyto	8.5,	cyto_nucl	8.5,	nucl	7.5,	cysk	7.0,	pero	2	nucl	2.5
			A1DDU6	cyto	11.0,	cyto_nucl	9.0,	nucl	5.0,	cysk	5.0,	pero	3
			O94208	cyto	12.0,	cyto_pero	8.3,	cyto_nucl	7.3,	mito	5.0,	cysk	5.0,
			A5E377	cyto	16.0,	cyto_nucl	14.0,	nucl	10					nucl	2.5
			Q2GY54	cyto	11.5,	cyto_nucl	7.5,	cysk	4.0,	mito	3.0,	pero	3.0,
			Q5BB80	cyto	14.5,	cyto_nucl	10.3,	cyto_mito	9.7,	nucl	4.0,	mito	3.5,	extr	2
			B6QIR9	cyto	8.0,	cysk	7.0,	nucl	6.0,	pero	4
			C4YJB3	cyto	14.5,	cyto_nucl	12.0,	nucl	8.5,	mito	2
			C5MIL4	cyto	15.5,	cyto_nucl	14.5,	nucl	8.5
			C8VK14	cyto	11.5,	cyto_nucl	8.5,	cysk	7.0,	nucl	4.5,	pero	3
			A1CGC4	cyto	19.0,	mito	4.0,	nucl	3
			B0CUZ2	cyto	9.5,	cyto_nucl	7.5,	mito	6.0,	nucl	4.5,	plas	4	pero	5
			B6QFL7	cyto	14.5,	cyto_nucl	8.5,	pero	8.0,	cysk	2
			B8NJF0	cyto	11.0,	cyto_nucl	10.0,	pero	6.0,	nucl	5.0,	mito	2
			Q55QK4	cyto	13.0,	cyto_mito	9.5,	cyto_nucl	9.3,	cysk	7.0,	mito	4.5
			B2WD46	cyto	16.0,	cyto_nucl	13.3,	cyto_pero	9.5,	nucl	7.5			pero	3
			B8N900	cyto	10.5,	cyto_nucl	8.5,	nucl	5.5,	mito	5.0,	pero	4
			Q2UH96	cyto	9.0,	mito	7.0,	nucl	5.0,	pero	4
			Q55VN6	cyto	12.0,	nucl	9.0,	pero	4					cysk	4.0,	mito	2.5
			C5MA76	cyto	10.0,	cyto_mito	8.8,	cyto_nucl	7.8,	mito	6.5,	nucl	4.5,
			B9WAK0	cyto	12.0,	nucl	10.0,	pero	2.0,	mito	1			mito	3.5
			B6QSF7	cyto	8.5,	cyto_nucl	8.0,	nucl	6.5,	mito	6.0,	pero	6	cysk	2
			Q5KB57	cyto	14.5,	cyto_nucl	9.5,	nucl	3.5,	mito	2.0,	pero	2.0,	pero	4
			A8N3F4	cyto	12.5,	cyto_nucl	8.5,	extr	5.0,	nucl	3.5,	pero	3
			Q2UNR5	cyto	13.5,	cyto_nucl	9.0,	mito	6.0,	pero	4
			Q4WVK9	cyto	18.5,	cyto_nucl	14.0,	nucl	4.5
			Q2U8J5	cyto	10.5,	cyto_nucl	9.3,	cyto_pero	7.2,	cysk	7.0,	nucl	6
			B8NJC8	cyto	10.5,	cyto_nucl	10.5,	nucl	9.5,	cysk	6
			C5DWN8	cyto	21.5,	cyto_nucl	13.3,	nucl	4
			B6HL08	cyto	10.0,	cyto_nucl	8.5,	nucl	5.0,	cysk	5.0,	pero	3.0,
			A2QNE4	cyto	9.5,	cyto_nucl	7.5,	cysk	5.0,	nucl	4.5,	extr	3.0,
			Q5Y238	cyto	8.5,	cyto_nucl	8.5,	pero	8.0,	nucl	7.5
			Q5Y271	cyto	8.5,	cyto_nucl	8.5,	pero	8.0,	nucl	7.5			pero	2
			Q5KFL2	cyto	13.0,	cyto_nucl	9.3,	cyto_mito	9.0,	cysk	8.0,	mito	3.5
			B8MDJ3	cyto	14.0,	mito	5.0,	pero	4.0,	cysk	3
			B0Y1F4	cyto	18.5,	cyto_nucl	14.0,	nucl	4.5
			B0CNM5	cyto	15.5,	cyto_mito	10.0,	mito	3.5,	nucl	3.0,	extr	2
			B0CV18	cyto	8.0,	nucl	7.0,	cysk	7.0,	pero	5
			Q5BGW5	cyto	9.7,	cyto	9.5,	mito	8.5,	cyto_nucl	7.8,	nucl	4.0,
			A8N7D0	cyto	12.3,	cyto	10.5,	nucl	10.0,	cyto_mito	7.8,	mito	3.5
			Q5B5S2	cyto	12.0,	cyto	11.5,	nucl	9.5,	mito	3
			D5GH42	cyto	11.8,	cyto	11.5,	nucl	10.0,	cyto_mito	7.7,	mito	2.5
			A1CCL7	cyto	10.5,	cyto	9.5,	nucl	6.5,	pero	5.0,	extr	2.0,
			A3GHP5	cyto	10.5,	cyto	10.0,	nucl	9.0,	pero	4.0,	extr	2	nucl	4.5
			Q0TVD9	cyto	9.8,	cyto	9.5,	cyto_pero	9.2,	nucl	8.0,	pero	7.5
			Q6CDS9	cyto	14.3,	cyto	13.5,	nucl	11.0,	cyto_mito	8.3
			B8MI22	cyto	10.2,	cyto	9.0,	nucl	8.0,	cyto_mito	7.3,	mito_nucl	6.8,
			Q5B483	cyto	13.5,	cyto	13.0,	nucl	8.0,	pero	2
			C4QZ81	cyto	14.0,	cyto	12.5,	nucl	10.5
			A2R289	cyto	8.5,	cyto	8.0,	nucl	7.0,	pero	7.0,	mito	4	cysk	5
			A7E6X8	cyto	11.3,	cyto	10.0,	nucl	7.5,	cyto_mito	7.2,	pero	5
			Q5BHC9	cyto	8.5,	cyto	8.0,	nucl	5.0,	mito	5.0,	cysk	5.0,
			B6HL67	cyto	10.8,	cyto	10.5,	cyto_mito	7.8,	nucl	7.0,	pero	4.0,
			B8N835	cyto	9.3,	cyto	8.0,	nucl	7.5,	cyto_mito	6.5,	pero	4.0,
			C0NZ57	cyto	9.3,	cyto	9.0,	nucl	8.5,	cyto_mito	8.3,	mito	6.5
			C7ZLC2	cyto	12.5,	cyto	11.5,	nucl	10.5,	pero	4			plas	1.0,	extr	1
			B6H4N8	cyto	11.8,	cyto	11.0,	nucl	9.5,	cyto_mito	6.5,	pero	6
			C5M5W4	cyto	14.0,	cyto	13.0,	nucl	11
			B2WGA7	cyto	8.7,	cyto_nucl	8.2,	cyto	8.0,	cyto_mito	7.7,	pero	7.5,	mito	2
			C5GLA6	E.R.	10.0,	extr	8.0,	golg	4.0,	vacu	2.0,	mito	1
			P10281	extr	18.0,	mito	2.0,	cyto	2.0,	vacu	2.0,	nucl	1
			Q5BG42	extr	12.0,	cyto	10.0,	mito	3
			B0XPI1	extr	17.0,	mito	6.0,	pero	2
			Q4WJF3	extr	17.0,	mito	6.0,	pero	2					mito	1
			Q0CME2	extr	23.0,	mito	1.0,	cyto	1
			A8NZ53	mito	11.5,	nucl	11.0,	cyto_mito	8.5,	cyto	4.5
			Q9HEX6	mito	11.0,	nucl	8.5,	cyto_nucl	8.0,	cyto	6.5
			Q5KP66	mito	15.0,	nucl	7.5,	cyto_nucl	6
			Q55ZV9	mito	16.0,	nucl	7.0,	cyto_nucl	5.5,	cyto	2
			A7ELN5	mito	11.0,	cyto	9.5,	cyto_nucl	7.0,	nucl	3.5
			B6QJ33	mito	13.0,	cyto	10.0,	nucl	4
			A2QFT1	mito	11.5,	cyto_mito	9.2,	cyto_nucl	6.3,	cyto	5.5,	nucl	5.0,
			Q4P7B8	mito	23.0,	nucl	2
			B8N087	mito	10.0,	nucl	8.0,	cyto	6.0,	pero	2
			Q2UPV2	mito	10.0,	nucl	8.0,	cyto	6.0,	pero	2
			B2AFB2	mito	22.0,	cyto	3
			Q6CHD5	mito	10.5,	cyto_mito	9.0,	cyto_nucl	8.3,	nucl	7.5,	cyto	6
			A8NSQ0	mito	8.0,	cyto	7.5,	cyto_nucl	6.5,	nucl	4.5,	pero	2.0,
			C7YUK5	mito	22.0,	extr	3
			C5GVY4	mito	23.0,	nucl	2							cysk	3
			C5JBR7	mito	23.0,	nucl	2
			Q4P684	mito	10.0,	nucl	8.0,	cyto	4.0,	extr	4
			C8V493	mito	18.0,	nucl	4.0,	cyto	2.0,	plas	1
			B2AN76	mito	11.5,	cyto_mito	8.5,	nucl	6.0,	pero	5.0,	cyto	4.5
			C7Z8W1	mito	12.0,	extr	7.0,	cyto	6
			Q6BVE2	mito	14.5,	cyto_mito	12.0,	cyto	8.5,	nucl	4
			C9SHT2	mito	12.5,	cyto_mito	12.2,	cyto	10.5,	cyto_nucl	8.3
			D4D515	mito	17.0,	cyto	5.0,	nucl	3
			C1GWZ2	mito	16.0,	cyto	5.5,	extr	4.0,	cyto_nucl	3.5
			B0D4T1	mito	19.0,	cyto	3.5,	cyto_nucl	3.5,	nucl	2.5			pero	4
			B8LXW1	mito	14.0,	nucl	9.5,	cyto_nucl	6.5,	cyto	2.5
			C5DLE3	mito	13.0,	nucl	9.5,	cyto_nucl	7.0,	cyto	3.5
			C5FDM5	mito	9.0,	nucl	6.0,	extr	6.0,	cyto	3.0,	plas	1
			B6QK04	mito	19.0,	cyto	4.5,	cyto_nucl	4.0,	nucl	2.5
			A3LY61	mito	12.8,	mito	12.5,	nucl	12.0,	cyto_nucl	7.3			extr	2
			B6HG42	nucl	10.0,	nucl	9.5,	cyto	7.5,	cysk	6.0,	mito	3
			Q5AT01	nucl	8.8,	nucl	8.0,	cyto	7.5,	cyto_pero	6.2,	mito	6.0,	pero	3
			B8NY33	nucl	14.0,	nucl	12.0,	cyto	10.0,	cysk	2
			B8NSU0	nucl	9.8,	nucl	9.5,	cyto	9.0,	cyto_pero	7.8,	pero	5.5
			B8NKU9	nucl	11.8,	nucl	11.0,	cyto	10.5,	cyto_mito	6.2,	pero	3
			Q2U657	nucl	11.8,	nucl	11.0,	cyto	10.5,	cyto_mito	6.2,	pero	3
			B8MT00	nucl	11.8,	nucl	11.5,	cyto	9.0,	cyto_mito	8.0,	mito	5.5	mito	3.5
			A5ABJ5	nucl	9.2,	nucl	9.0,	cyto	7.0,	cyto_mito	6.5,	cyto_pero	5.5,
			C5DBL9	nucl	10.3,	nucl	10.0,	cyto	8.5,	cyto_mito	5.7,	pero	3.0,
			C4YT61	nucl	10.0,	mito	10.0,	cyto_nucl	9.0,	cyto	6			extr	3
			Q11120	nucl	11.0,	cyto_nucl	11.0,	cyto	9.0,	pero	5			mito	3.5
			P40902	nucl	17.5,	cyto_nucl	12.0,	cyto	5.5,	mito	2
			P19791	nucl	16.0,	cyto_nucl	11.5,	cyto	5.0,	extr	3
			O60184	nucl	23.5,	cyto_nucl	14.5							mito	5.5,	nucl	4
			A6ZR00	nucl	20.0,	cyto	6
			B5VHI2	nucl	20.0,	cyto	6
			C7GSJ8	nucl	20.0,	cyto	6
			C8Z753	nucl	20.0,	cyto	6							pero	3.5
			C5DWP4	nucl	17.0,	cyto	6.0,	mito	2
			Q6FPL8	nucl	19.5,	cyto_nucl	13.5,	cyto	6.5					nucl	2.5
			B6JW72	nucl	13.5,	cyto_nucl	11.5,	cyto	8.5,	pero	3			pero	2
			C5DBM5	nucl	17.5,	cyto_nucl	10.0,	mito	3.0,	pero	2.0,	vacu	2
			Q75AN6	nucl	14.0,	cyto_nucl	9.5,	mito	5.0,	cyto	3.0,	pero	3
			A7TNM0	nucl	18.0,	cyto	4.5,	cyto_mito	4.0,	mito	2.5
			Q6CPJ1	nucl	16.0,	cyto	6.0,	mito	2.0,	vacu	2
			Q6BUX1	nucl	14.0,	cyto_nucl	11.0,	cyto	6.0,	mito	5
			C4R797	nucl	15.0,	mito	6.0,	cyto	3.0,	pero	1
			B9WGK4	nucl	15.0,	cyto	6.0,	mito	3.0,	vacu	2			extr	4
			C4Y8G8	nucl	15.0,	cyto_nucl	11.5,	cyto	6.0,	mito	2.0,	pero	2
			C4YGT8	nucl	14.0,	cyto	6.0,	mito	3.0,	vacu	2
			Q59P02	nucl	15.0,	cyto	6.0,	mito	3.0,	vacu	2
			A3GF88	nucl	16.0,	cyto	5.0,	mito	3.0,	pero	1
			Q59P19	nucl	15.0,	cyto	6.0,	mito	3.0,	vacu	2
			A5DQ26	nucl	18.5,	cyto_nucl	13.0,	cyto	6.5
			C5MDW2	nucl	15.5,	cyto_nucl	11.5,	cyto	6.5,	mito	2
			Q6CDU6	nucl	11.5,	cyto_nucl	11.0,	cyto	9.5,	pero	3
			A5E7R6	nucl	14.0,	cyto	5.0,	mito	4.0,	pero	2
			D5GCY9	nucl	15.0,	mito	7.0,	cyto	5
			Q2H5Y7	nucl	15.0,	cyto	6.0,	mito	5
			B8MRT7	nucl	13.0,	cyto_nucl	10.0,	mito	5.0,	cyto	5.0,	pero	3
			D4B1N6	nucl	10.0,	cyto_nucl	9.5,	mito	7.0,	cyto	7
			A7E967	nucl	19.0,	cyto	4.0,	mito	2
			Q0UUD7	nucl	17.0,	cyto	5.5,	cyto_mito	5.5,	mito	4.5
			B6QJV6	nucl	10.0,	cyto_nucl	9.0,	cyto	6.0,	mito	4.0,	pero	4
			C7YH15	nucl	14.0,	cyto	8.5,	cyto_mito	7.0,	mito	4.5
			Q7SCL7	nucl	20.0,	cyto	5
			B8NG06	nucl	16.5,	cyto_nucl	12.0,	cyto	6.5,	mito	3
			Q2UE18	nucl	16.5,	cyto_nucl	12.0,	cyto	6.5,	mito	3
			C0S7B4	nucl	16.5,	cyto_nucl	12.0,	cyto	6.5,	mito	2
			C1FZS1	nucl	17.5,	cyto_nucl	12.0,	cyto	5.5,	mito	2
			A1DI39	nucl	9.5,	mito	8.0,	cyto_nucl	7.5,	cyto	4.5,	pero	4
			C5P372	nucl	17.5,	cyto_nucl	13.0,	cyto	7.5					pero	3
			C1GT20	nucl	18.0,	mito	5.0,	cyto	4
			Q0CER1	nucl	14.0,	cyto_nucl	12.5,	cyto	9.0,	pero	2
			C5JBT2	nucl	18.0,	cyto	5.0,	mito	4
			A1C763	nucl	15.0,	cyto	5.0,	mito	4.0,	pero	3
			Q5AVX6	nucl	17.5,	cyto_nucl	13.5,	cyto	6.5
			C9SJF7	nucl	17.0,	cyto_nucl	12.5,	cyto	6.0,	mito	3
			B6GYR3	nucl	15.5,	cyto_nucl	11.0,	cyto	5.5,	mito	3
			C5GVW9	nucl	19.0,	cyto	5.0,	mito	3
			A6RF89	nucl	19.5,	cyto_nucl	12.5,	cyto	4.5
			A2R5C2	nucl	14.5,	cyto_nucl	10.5,	cyto	5.5,	mito	4
			C6HR67	nucl	19.5,	cyto_nucl	13.0,	cyto	5.5
			C4JHL0	nucl	18.5,	cyto_nucl	12.5,	cyto	5.5					extr	4
			C0P0U2	nucl	17.5,	cyto_nucl	12.0,	cyto	5.5,	mito	3
			A8PT98	nucl	13.0,	cyto_nucl	12.5,	cyto	10.0,	mito	2			mito	4.5,	extr	3
			C7ZGZ5	nucl	11.0,	cyto_nucl	8.5,	pero	6.0,	mito	5.0,	cyto	4
			Q2TYJ2	nucl	13.5,	cyto_nucl	12.5,	cyto	10.5
			A8N172	nucl	13.0,	cyto	9.5,	cyto_mito	6.0,	pero	2
			C7ZLD6	nucl	11.0,	mito	6.0,	cyto	5.0,	pero	4
			B8MCB2	nucl	12.0,	cyto_nucl	11.3,	cyto	8.5,	cyto_mito	6.2,	pero	3	cysk	2
			A7F110	nucl	14.0,	cyto_nucl	13.3,	cyto	6.5,	cyto_mito	5.0,	extr	2
			B8P8R8	nucl	11.0,	cyto	9.0,	mito	4.0,	pero	3
			Q6BRC5	nucl	10.5,	cyto_nucl	10.5,	cyto	9.5,	vacu	3.0,	pero	2
			B8PL01	nucl	11.0,	mito	8.0,	cyto	7
			C5MIV1	nucl	13.0,	cyto	9.0,	mito	2.0,	pero	1
			A2Q9Y7	nucl	12.5,	cyto_nucl	10.3,	mito	6.5,	cyto_mito	6.5,	cyto	5
			A5E3E6	nucl	18.0,	cyto	6.0,	mito	1
			Q0CMV5	nucl	15.0,	cyto	9.5,	cyto_pero	5.5
			Q2TW52	nucl	11.5,	cyto_nucl	9.3,	mito	7.5,	cyto_mito	6.5,	cyto	4
			Q5ALW5	nucl	13.5,	cyto_nucl	12.0,	cyto	9.5,	mito	3			pero	1.0,	golg	1
			Q6CH56	nucl	8.5,	mito	7.5,	cyto_nucl	6.8,	cyto_mito	6.3,	cyto	4.0,
			B6QWA5	nucl	11.5,	cyto_nucl	11.3,	cyto	10.0,	cyto_mito	7.8,	mito	4.5
			A7EIT9	nucl	10.5,	cyto_nucl	10.0,	cyto	6.5,	mito	6.0,	extr	2
			C5E3H3	nucl	9.5,	cyto_nucl	9.0,	cyto	7.5,	pero	5.0,	mito	4
			B3LTC1	nucl	14.0,	cyto	9.0,	mito	1.0,	pero	1
			D4B1Q2	nucl	10.5,	cyto_nucl	8.8,	cyto_mito	6.3,	cyto	6.0,	mito	5.5,
			Q8J125	nucl	7.0,	cysk	7.0,	cyto	5.0,	pero	5.0,	mito	1
			Q6BLJ0	nucl	11.0,	cyto	10.0,	mito	4
			C5JIK2	nucl	12.5,	cyto_nucl	10.5,	cyto	7.5,	cysk	3.0,	pero	2
			B6QN73	nucl	14.0,	cyto_nucl	11.5,	cyto	7.0,	pero	4
			B6GWY4	nucl	11.5,	mito	9.0,	cyto_nucl	8.5,	cyto	4.5
			B6H6B7	nucl	12.5,	cyto_nucl	11.0,	cyto	8.5,	cysk	4
			Q6CG80	nucl	17.5,	cyto_nucl	13.0,	cyto	5.5,	pero	3
			C5MFX9	nucl	13.5,	cyto_nucl	10.5,	mito	7.0,	cyto	6.5
			C5GFP1	nucl	12.0,	cyto	7.0,	cysk	4.0,	pero	2			mito	2
			C8VAH9	nucl	7.0,	mito	7.0,	plas	4.0,	extr	3.0,	cyto	2.0,
			A7A0K3	nucl	14.0,	cyto	9.0,	mito	1.0,	pero	1
			C7GND8	nucl	14.0,	cyto	9.0,	mito	1.0,	pero	1
			B0XP96	nucl	15.0,	cyto_nucl	10.5,	mito	5.0,	cyto	4
			Q4WR85	nucl	15.0,	cyto_nucl	10.5,	mito	5.0,	cyto	4
			A1CBJ3	nucl	13.5,	cyto_nucl	11.3,	cyto	8.0,	cyto_mito	5.3,	pero	3	pero	2
			A6RGU4	nucl	10.5,	cyto_nucl	8.0,	mito	6.0,	cyto	4.5,	extr	3
			Q5A0G4	nucl	12.0,	cyto_nucl	10.0,	mito	8.0,	cyto	6
			A1D150	nucl	14.5,	cyto_nucl	11.3,	cyto_mito	6.0,	mito	5.5,	cyto	5
			B0Y1I7	nucl	16.5,	cyto_nucl	14.3,	cyto	9.0,	cyto_mito	5.5
			C8ZCR9	nucl	15.0,	cyto	9.0,	mito	1
			Q55ZW8	nucl	11.0,	mito	11.0,	cyto	3
			Q5KKK2	nucl	10.0,	cyto	9.0,	pero	5.0,	mito	2
			B9WHK8	nucl	14.0,	cyto	8.0,	mito	3
			C7YLE3	nucl	14.0,	cyto_nucl	11.0,	cyto	6.0,	pero	3.0,	mito	2
			Q5KP77	nucl	11.0,	mito	11.0,	cyto	3
			A2QQU4	nucl	8.5,	cyto_nucl	8.0,	cyto	6.5,	cysk	6.0,	pero	4	cysk	3
			B9WJZ0	nucl	16.0,	cyto_nucl	12.5,	cyto	7.0,	mito	4
			A1CTW3	nucl	12.5,	cyto_nucl	10.0,	cyto	6.5,	pero	5
			B2WEF8	nucl	12.5,	cyto_nucl	9.0,	pero	5.0,	cyto	4.5,	mito	4
			Q5ARA5	plas	19.0,	E.R.	6
			A7EEB9	cyto_mito	10.3,	mito	9.5,	cyto	9.5,	cyto_nucl	8.8,	nucl	4
			D4D4Z7	cyto_nucl	10.0,	nucl	8.5,	cyto	8.5,	mito	7			vacu	2
			C5FYT2	cyto_nucl	11.0,	nucl	9.5,	cyto	9.5,	mito	4.0,	pero	2
			A5DE86	cyto_nucl	13.0,	nucl	10.0,	cyto	10.0,	pero	2.0,	vacu	2	pero	2
			Q2UI42	cyto_nucl	8.0,	nucl	7.0,	cyto	7.0,	pero	4.0,	mito	3.0,	extr	2
			B6K6G6	cyto_nucl	11.0,	nucl	10.0,	cyto	10.0,	pero	4
			C1GV37	cyto_nucl	9.0,	nucl	7.5,	cyto	7.5,	cysk	7.0,	pero	3
			D5G853	pero	9.5,	pero	9.0,	nucl	8.5,	cyto	7.5
			B8N3X4	pero	10.0,	nucl	8.0,	cyto	7
(ii) Animals & others
nucl	61		B4QHF2	nucl	23.0,	cyto	7
cyto	175		Q5R4Y1	nucl	21.5,	cyto_nucl	16.0,	cyto	7.5
extr	42		B4KUE1	nucl	23.0,	cyto	8
endosome (E.R., golgi)	8		B3NRQ4	nucl	16.0,	cyto	13
mito	68		B4LIX8	nucl	20.0,	cyto	9
plas	17		B3RUC5	nucl	16.5,	cyto_nucl	13.5,	cyto	9.5,	mito	2
cysk	14		B4K0G1	nucl	21.0,	cyto	8
pero	0		Q80X29	nucl	21.5,	cyto_nucl	19.0,	cyto	7.5
mixed	4		Q3U8V5	nucl	21.5,	cyto_nucl	19.0,	cyto	7.5
			Q6AYU4	nucl	23.0,	cyto_nucl	19.0,	cyto	7
			B4QEU2	nucl	18.0,	cyto_nucl	17.5,	cyto	13
	389		Q3TXL8	nucl	23.0,	cyto_nucl	19.0,	cyto	7
			Q4SSC4	nucl	28.0,	cyto	2
			Q6DHH3	nucl	23.5,	cyto_nucl	16.0,	cyto	5.5
			Q28E59	nucl	10.0,	cyto	9.0,	extr	5.0,	mito	5
			Q16Z95	nucl	20.5,	cyto_nucl	16.0,	cyto	10.5
			C0H913	nucl	28.0,	cyto_nucl	17
			D2A693	nucl	23.5,	cyto_nucl	16.0,	cyto	7.5
			Q17AV7	nucl	22.0,	cyto_nucl	16.5,	cyto	9
			Q9NDP6	nucl	19.0,	cyto	12
			D4ACB4	nucl	27.0,	cyto_nucl	17.0,	cyto	5
			A9UXL8	nucl	13.5,	cyto_nucl	13.0,	cyto	11.5,	extr	3
			B0XJL2	nucl	19.5,	cyto_nucl	17.5,	cyto	10.5
			Q8SX21	nucl	20.0,	cyto_nucl	15.2,	cyto	8.0,	cyto_pero	5.7
			B0KWE3	nucl	13.0,	cyto	13.0,	mito	4
			B5BST8	nucl	16.5,	cyto_nucl	14.5,	cyto	9.5,	E.R._mito	2.5,	extr	2
			A7RTS5	nucl	23.0,	cyto	8
			B4KLN0	nucl	14.5,	cyto_nucl	14.2,	cyto	10.5,	cyto_pero	7.0,	mito	4
			B4P4I6	nucl	17.0,	cyto_nucl	16.5,	cyto	12
			Q7SXF7	nucl	13.0,	cyto	12.0,	extr	3.0,	mito	2
			B7PZI0	nucl	25.5,	cyto_nucl	16.5,	cyto	6.5
			C3ZTG1	nucl	28.5,	cyto_nucl	16
			A8X8P5	nucl	26.0,	cyto_nucl	17.0,	cyto	6
			C1BLM2	nucl	25.0,	cyto_nucl	16.5,	cyto	6
			D0N0G7	nucl	17.5,	cyto_nucl	16.0,	cyto	13.5
			Q4SPH4	nucl	16.0,	mito	5.0,	plas	4.0,	cyto	4
			B4NFY2	nucl	17.5,	cyto_nucl	15.5,	cyto	10.5
			C3YTS6	nucl	26.0,	cyto	5
			Q0VFP8	nucl	24.0,	cyto_nucl	18.0,	cyto	8
			A8Y2X0	nucl	24.5,	cyto_nucl	15.5,	cyto	5.5
			A2AKV6	nucl	18.5,	cyto_nucl	17.0,	cyto	8.5,	extr	3
			Q9EQ67	nucl	26.0,	cyto	3
			B0XCW0	nucl	13.5,	cyto_nucl	13.0,	cyto	11.5,	extr	5
			Q294H6	nucl	19.5,	cyto_nucl	15.5,	cyto	8.5
			B4GL34	nucl	20.5,	cyto_nucl	17.0,	cyto	8.5
			C1BKL6	nucl	28.0,	mito	3
			Q4CVG3	nucl	17.0,	cyto_nucl	16.0,	cyto	13
			B4NI43	nucl	23.5,	cyto_nucl	16.0,	cyto	7.5
			D2VB06	nucl	22.0,	cyto_nucl	16.0,	cyto	8
			C3Y7G7	nucl	15.0,	cyto_nucl	14.0,	cyto	11.0,	golg	3
			D1Z397	nucl	10.3,	nucl	8.5,	pero	7.5,	cyto	7.0,	cyto_mito	6.0,	mito_pero	5.8,	plas	4
			B4HR95	nucl	17.5,	nucl	17.0,	cyto	14
			B4P253	nucl	17.5,	nucl	17.0,	cyto	14
			Q7QAV2	nucl	11.0,	nucl	10.5,	cyto	10.0,	mito	8.5,	cyto_pero	7.3,	E.R._mito	5
			Q17Q56	nucl	15.0,	nucl	14.0,	cyto	10.0,	cysk	4
			Q17Q55	nucl	14.0,	nucl	13.0,	cyto	9.0,	cysk	6
			Q296B2	nucl	13.2,	nucl	12.5,	cyto	10.5,	cyto_pero	7.5,	mito	7
			Q293B7	nucl	11.5,	nucl	11.0,	cyto	10.0,	extr	4.0,	mito	3					mito	4
			B4GBY1	nucl	12.0,	nucl	11.5,	cyto	9.5,	extr	4.0,	mito	3
			A9UQ52	nucl	18.0,	nucl	14.5,	cyto	12.5,	extr	3
			A4I3K7	nucl	11.3,	nucl	9.5,	cyto	8.0,	mito	7.0,	cyto_pero	5.2,	extr	5.0,	E.R._mito	5
			A9LN07	cyto	15.5,	cyto	15.0,	nucl	14
			Q7KHE2	cyto	10.3,	cyto	8.0,	nucl	7.5,	pero	7.5,	cyto_mito	6.5,	mito_pero	5.8,	plas	4
			B4DMP0	cyto	12.0,	cyto	10.5,	nucl	8.5,	mito	6.0,	extr	5
			B4KQA9	cyto	10.3,	cyto	9.0,	nucl	8.5,	cyto_mito	7.3,	mito_pero	4.8,	pero	4.5,	plas	4.0,
			B1ALH6	cyto	12.0,	cyto	10.5,	nucl	8.5,	extr	5.0,	mito	5
			B4J857	cyto	16.5,	cyto	16.0,	nucl	15
			Q8MSV4	cyto	14.0,	cyto	12.0,	nucl	10.0,	mito	4.0,	extr	3
			B3N9C8	cyto	18.5,	cyto	17.0,	nucl	14
			C3YH16	cyto	18.5,	cyto	15.5,	nucl	14.5
			D0NL31	cyto	14.5,	cyto	14.0,	nucl	13.0,	extr	3
			Q9VN98	cyto	19.0,	cyto	18.0,	nucl	10
			B4QW94	cyto	19.0,	cyto	18.0,	nucl	10
			B3M176	cyto	19.5,	cyto	17.5,	nucl	10.5
			B3RXW9	cyto	12.3,	cyto	12.0,	extr	8.0,	nucl	7.5,	cyto_pero	7.2
			D3PHN5	cyto	19.0,	cyto	18.0,	nucl	12
			B3NRM0	cyto	15.5,	cyto	15.0,	nucl	14
			B4LWF5	cyto	17.0,	cyto	16.5,	nucl	10.5,	mito	3
			B3M893	cyto	16.2,	cyto	14.0,	nucl	12.0,	cyto_pero	8.8,	cyto_mito	8.3
			C5KXU6	cyto	19.5,	cyto	17.5,	nucl	12.5
			C5LDJ0	cyto	18.5,	cyto	16.0,	nucl	13
			B4K5K5	cyto	16.5,	cyto	15.0,	nucl	12.0,	mito	2
			D3BHK8	cyto	17.0,	cyto	16.0,	cyto_plas	11.0,	nucl	8.5,	pero	2
			B8C9G0	cyto	17.5,	cyto	15.5,	nucl	12.5
			C3Y741	cyto	15.5,	cyto	14.5,	nucl	13.5
			B0JFC7	cyto	20.5,	cyto_nucl	16.0,	nucl	8.5
			A7UHZ3	cyto	20.0,	cyto_nucl	17.0,	nucl	10
			D1MF35	cyto	20.5,	cyto_nucl	16.0,	nucl	8.5
			C9ZT80	cyto	12.5,	cyto_nucl	10.0,	pero	7.0,	nucl	6.5,	mito	3
			D4NXM1	cyto	20.5,	cyto_nucl	16.0,	nucl	8.5
			Q68CW0	cyto	16.0,	cyto_nucl	13.0,	extr	6.0,	mito	5.0,	nucl	4
			B4F7E0	cyto	16.5,	cyto_nucl	15.5,	nucl	13.5
			C3ZSE9	cyto	19.5,	cyto_nucl	10.5,	pero	7.0,	mito	4
			Q09519	cyto	16.0,	cyto_nucl	14.8,	nucl	12.5,	cyto_plas	9.3
			B3RZI1	cyto	21.5,	cyto_nucl	16.0,	nucl	7.5										overlap
			Q4RU77	cyto	9.5,	extr	9.0,	cyto_nucl	8.0,	nucl	5.5,	mito	5
			D4NXM0	cyto	17.5,	cyto_nucl	16.0,	nucl	9.5,	extr	3
			B4P4T9	cyto	21.5,	cyto_nucl	13.0,	nucl	3.5,	pero	3
			B4HQ16	cyto	24.0,	cyto_nucl	15.5,	nucl	5
			Q4STU3	cyto	19.5,	cyto_nucl	15.5,	nucl	6.5,	extr	4
			A7T7K6	cyto	15.0,	cyto_nucl	13.5,	nucl	10.0,	extr	3
			B3MDS1	cyto	26.0,	pero	3.5,	mito_pero	3
			B4DTG8	cyto	16.5,	cyto_nucl	12.0,	mito	7.0,	nucl	4.5
			B4GI91	cyto	23.0,	cyto_nucl	14.0,	nucl	3.0,	mito	3
			B5DZ62	cyto	23.0,	cyto_nucl	14.0,	nucl	3.0,	mito	3
			Q4SNF8	cyto	21.5,	cyto_nucl	13.5,	nucl	4.5,	pero	3
			B4MQN9	cyto	21.0,	nucl	5.0,	pero	3
			A7SR93	cyto	19.5,	cyto_nucl	13.5,	nucl	4.5,	pero	4
			B4MQZ9	cyto	24.5,	cyto_nucl	15.0,	pero	4
			B4N5C6	cyto	17.5,	cyto_nucl	10.7,	cyto_pero	10.3,	mito	8.0,	nucl	2.5
			B7P844	cyto	18.5,	cyto_nucl	17.0,	nucl	8.5,	mito	3
			C3ZSS8	cyto	22.0,	cyto_nucl	15.5,	nucl	5.0,	cysk	3
			B3MGA5	cyto	20.5,	cyto_nucl	15.0,	nucl	8.5
			B4KQ36	cyto	19.0,	cyto_nucl	14.5,	nucl	8.0,	pero	3
			A7E3S2	cyto	16.5,	cyto_nucl	16.0,	extr	8.0,	nucl	6.5
			B3KVT0	cyto	19.0,	cyto_nucl	13.5,	nucl	6.0,	extr	5
			B4ME01	cyto	16.5,	cyto_nucl	16.0,	nucl	12.5
			A7MBA0	cyto	17.5,	cyto_nucl	11.5,	extr	8.0,	nucl	4.5
			Q7QIB8	cyto	25.0,	cyto_nucl	15.0,	nucl	3
			Q7Q6I2	cyto	9.5,	cyto_nucl	9.3,	nucl	7.0,	cyto_mito	7.0,	pero	6.5,	mito_pero	5.3,	plas	4
			B3SA42	cyto	21.5,	cyto_nucl	15.8,	cyto_pero	13.3,	nucl	6
			Q5RA97	cyto	19.0,	cyto_nucl	16.5,	nucl	6.0,	extr	3
			A9YUB0	cyto	15.0,	extr	12.0,	cyto_nucl	12
			Q28YB2	cyto	17.5,	cyto_nucl	12.5,	nucl	6.5,	pero	5
			Q6DFD1	cyto	15.0,	nucl	10.0,	extr	3.0,	plas	2
			Q9NTU9	cyto	15.5,	extr	11.0,	cyto_nucl	10.5,	nucl	2.5
			D0VPT3	cyto	18.0,	cyto_nucl	14.0,	nucl	8.0,	pero	3
			A1L2K9	cyto	14.0,	nucl	5.0,	mito	4.5,	plas	3.0,	E.R._mito	3.0,	extr	2
			B4GD48	cyto	16.5,	cyto_nucl	12.0,	nucl	6.5,	pero	5
			B0W3R0	cyto	19.0,	cyto_nucl	15.0,	nucl	7.0,	mito	4
			C1FXV1	cyto	12.0,	mito	8.0,	extr	6.0,	nucl	5
			B1H3D4	cyto	15.0,	extr	6.0,	nucl	5.0,	E.R.	2.0,	mito_pero	2.0,	mito	1.5
			B0WVT3	cyto	23.0,	nucl	4.0,	pero	2
			A9JS11	cyto	20.5,	cyto_nucl	12.0,	plas	4.0,	pero	3.0,	nucl	2.5
			B7PRD2	cyto	22.5,	cyto_nucl	13.5,	mito	6
			C3KJX9	cyto	17.0,	nucl	9.0,	mito	4
			Q16SQ3	cyto	21.0,	cyto_nucl	17.5,	nucl	6.0,	mito	3
			A7RU51	cyto	23.5,	cyto_nucl	16.5,	nucl	6.5
			B7P5Z6	cyto	10.5,	cyto_nucl	8.5,	cysk	8.0,	extr	6.0,	nucl	5.5
			B0CM91	cyto	18.5,	cyto_nucl	13.0,	nucl	6.5,	extr	3
			B4QDZ0	cyto	19.0,	cyto_nucl	17.7,	cyto_plas	11.7,	nucl	8
			A8WMX7	cyto	21.0,	cyto_nucl	14.7,	cyto_plas	12.3,	nucl	4.0,	mito	4
			B2KI75	cyto	16.0,	cyto_nucl	15.0,	nucl	12
			B7ZNN8	cyto	12.0,	nucl	10.0,	mito	8
			B8BWK5	cyto	18.5,	cyto_nucl	14.7,	cyto_mito	10.2,	cyto_plas	10.2,	nucl	9.5
			D3YTU2	cyto	21.0,	cyto_nucl	17.0,	nucl	11
			B4I3X9	cyto	18.5,	cyto_nucl	17.0,	nucl	8.5,	pero	2
			B3P2A9	cyto	19.5,	cyto_nucl	19.0,	nucl	9.5
			Q8WPL3	cyto	24.0,	nucl	4.0,	extr	2
			B4PV73	cyto	19.5,	cyto_nucl	19.0,	nucl	9.5
			Q2F666	cyto	15.5,	cyto_nucl	13.5,	nucl	8.5,	mito	3.0,	cysk	2
			D0NWS2	cyto	17.5,	cyto_nucl	16.5,	nucl	14.5
			A2AQZ7	cyto	20.5,	cyto_nucl	13.0,	mito	7.0,	nucl	4.5
			C1C2W8	cyto	16.5,	cyto_nucl	16.0,	nucl	12.5
			C3YUS5	cyto	13.5,	cyto_nucl	10.0,	pero	6.0,	nucl	5.5,	mito	2.5,	E.R._mito	2.5,	plas	2
			C3XSQ1	cyto	25.0,	nucl	4
			B4NI63	cyto	15.5,	cyto_nucl	14.5,	nucl	12.5
			B4HQH8	cyto	15.5,	cyto_nucl	15.0,	nucl	11.5,	pero	3
			B4QED1	cyto	15.5,	cyto_nucl	15.0,	nucl	11.5,	pero	3
			Q7QAW1	cyto	16.5,	cyto_nucl	14.5,	nucl	9.5,	pero	3
			A7T6W8	cyto	23.0,	cyto_nucl	16.5,	nucl	4.0,	extr	3
			B4J5C9	cyto	11.0,	cyto_nucl	10.5,	extr	7.0,	nucl	6.0,	mito	5
			C3YPG7	cyto	18.5,	cyto_nucl	16.0,	nucl	10.5
			D0MRW3	cyto	13.0,	cyto_nucl	12.5,	nucl	8.0,	cysk	8
			A7S7D1	cyto	11.5,	cyto_nucl	9.5,	mito	9.0,	nucl	6.5,	pero	2
			C3Y7R1	cyto	23.0,	nucl	5.0,	extr	3
			Q7K4A8	cyto	17.0,	cyto_nucl	13.5,	nucl	8.0,	extr	3
			B8BSA5	cyto	9.5,	cyto_nucl	9.0,	extr	8.0,	nucl	7.5,	mito	5
			A0D9F7	cyto	16.0,	cyto_nucl	10.5,	extr	8.0,	nucl	3.0,	mito	2
			C3Z2T4	cyto	20.0,	cyto_nucl	15.5,	nucl	7.0,	mito	2
			Q4V7J5	cyto	15.5,	cyto_nucl	13.0,	mito	9.0,	nucl	7.5
			D0N890	cyto	15.0,	cyto_nucl	11.5,	mito	9.0,	nucl	6
			B0S5J6	cyto	9.5,	plas	9.0,	cyto_mito	6.5,	extr	3.0,	nucl	3.0,	mito	2.5,	E.R.	2
			Q298C1	cyto	20.0,	cyto_nucl	14.0,	nucl	6.0,	extr	4
			B4G3E3	cyto	19.0,	cyto_nucl	13.5,	nucl	6.0,	extr	4
			B2ZWC0	cyto	20.0,	cyto_nucl	14.0,	nucl	4.0,	mito	4
			D0MRW9	cyto	16.5,	cyto_nucl	12.5,	cysk	8.0,	nucl	5.5
			C9ZNA3	cyto	21.0,	cyto_nucl	14.5,	nucl	4.0,	mito	4
			C3Y2R4	cyto	19.0,	extr	5.0,	nucl	5
			Q57XH4	cyto	20.0,	cyto_nucl	14.0,	nucl	4.0,	mito	4
			D3BJJ6	cyto	14.0,	cyto_nucl	12.5,	cysk	9.0,	nucl	7
			B4HIS2	cyto	19.0,	cyto_nucl	15.5,	nucl	6.0,	mito	3
			B4IIC8	cyto	19.0,	cyto_nucl	14.0,	nucl	7.0,	pero	3
			C9ZUF7	cyto	13.0,	cyto_nucl	11.5,	nucl	8.0,	cysk	6.0,	extr	3
			Q57TY7	cyto	13.0,	cyto_nucl	11.5,	nucl	8.0,	cysk	6.0,	extr	3
			B4PKQ9	cyto	13.0,	cyto_nucl	12.5,	nucl	10.0,	mito	3.0,	cysk	3
			C3ZH78	cyto	24.0,	nucl	5
			B4LVR9	cyto	21.0,	cyto_nucl	15.5,	nucl	8
			B3P1M3	cyto	18.5,	cyto_nucl	13.5,	nucl	5.5,	mito	3.0,	extr	2
			Q9VGY8	cyto	14.5,	cyto_nucl	14.0,	nucl	10.5,	extr	2.0,	mito	2
			B4QS38	cyto	20.0,	cyto_nucl	14.0,	nucl	6.0,	pero	3
			B4PP89	cyto	17.5,	cyto_nucl	13.5,	nucl	6.5,	pero	3.0,	extr	2
			A0C0G0	cyto	18.0,	cyto_nucl	12.5,	extr	7.0,	nucl	5
			B4JXU3	cyto	20.5,	cyto_nucl	12.5,	extr	5.0,	nucl	3.5
			B4IV11	cyto	15.0,	cyto_nucl	11.0,	cysk	7.0,	extr	5.0,	nucl	5
			Q4CQK0	cyto	11.0,	nucl	7.0,	extr	4.0,	mito	3.5,	E.R.	3.0,	mito_pero	3.0,	plas	2
			C3Y2R2	cyto	19.0,	cyto_nucl	14.0,	nucl	7.0,	mito	4
			C3Y2R3	cyto	17.5,	cyto_nucl	15.5,	nucl	12.5
			C3Y7W2	cyto	22.0,	nucl	5.0,	extr	4
			A9V4D4	cyto	13.5,	cyto_nucl	13.5,	nucl	10.5,	mito	4
			B7GCB8	cyto	16.0,	cyto_nucl	14.5,	nucl	9.0,	extr	5
			D0MRW1	cyto	15.0,	extr	12.0,	nucl	5
			B7S442	cyto	13.5,	cyto_nucl	10.5,	nucl	6.5,	plas	6.0,	pero	4
			B4N618	cyto	18.0,	cyto_nucl	16.5,	nucl	9.0,	extr	2
			Q22CQ5	cyto	16.5,	cyto_mito	16.0,	mito	14.5
			A4U8U2	cyto	17.0,	cyto_nucl	13.5,	nucl	8.0,	extr	5
			C3Z1Z7	cyto	13.0,	cyto_nucl	9.8,	cyto_mito	7.8,	pero	7.0,	nucl	5.5,	plas	3
			A4HH58	cyto	16.5,	cyto_nucl	13.0,	mito	10.0,	nucl	4.5
			Q16V01	cyto	26.0,	cyto_nucl	15.0,	nucl	2
			Q4V6P2	cyto	12.5,	cyto_nucl	11.0,	nucl	6.5,	cysk	5.0,	extr	4
			B3MSP3	cyto	15.0,	nucl	10.0,	E.R.	3.0,	extr	2
			C9ZJU4	cyto	12.0,	E.R._mito	7.2,	mito	6.5,	mito_pero	6.2,	extr	4.0,	pero	3
			Q586N4	cyto	13.0,	E.R._mito	5.3,	mito	4.5,	mito_pero	4.3,	extr	4.0,	plas	3.0,	nucl	3
			D0MRW4	cyto	15.0,	cyto_nucl	13.0,	mito	9.0,	nucl	7
			Q9VDM7	cyto	16.5,	cyto_nucl	14.0,	nucl	8.5,	extr	2.0,	E.R.	2
			B3LVY0	cyto	11.0,	cyto_nucl	10.5,	nucl	8.0,	cysk	8.0,	mito	3
			B4K7S6	cyto	17.5,	cyto_nucl	14.5,	nucl	8.5,	extr	4
			Q22DZ3	cyto	19.0,	mito	12
			Q54H27	cyto	19.5,	cyto_nucl	17.7,	cyto_plas	11.8,	nucl	8.5
			D2W1Z9	cyto	23.0,	nucl	9
			B4JYA2	cyto	15.5,	cyto_nucl	14.5,	nucl	10.5,	mito	4
			D3BLG0	cyto	24.0,	cyto_nucl	14.0,	mito	3.0,	pero	3
			C3ZRD3	cyto	20.0,	cyto_nucl	12.5,	mito	7.0,	nucl	3
			Q586N2	cyto	9.0,	extr	6.0,	mito_pero	5.5,	E.R._mito	4.7,	mito	4.5,	nucl	4.0,	pero	4
			B3LZZ7	cyto	20.5,	cyto_nucl	11.0,	mito	5.0,	extr	4
			B4NJT0	cyto	14.0,	pero	7.0,	plas	4.0,	extr	3.0,	mito	3
			Q586N0	cyto	14.0,	cyto_nucl	11.8,	cyto_pero	9.0,	mito	8.0,	nucl	6.5
			Q586M8	cyto	16.5,	cyto_nucl	13.0,	mito	7.0,	nucl	6.5
			B6KJY2	cyto	13.5,	cyto_nucl	12.0,	nucl	9.5,	extr	7
			A8E5P7	cyto	19.0,	cyto_nucl	15.0,	nucl	9
			C1BYU8	cyto	9.5,	extr	9.0,	cyto_mito	7.0,	E.R.	6.0,	mito	3.5,	nucl	2
			D2W3U5	cyto	16.5,	cyto_nucl	11.0,	mito	8.0,	nucl	4.5
			B4JZ70	cyto	21.0,	cyto_nucl	16.3,	cyto_mito	11.3,	nucl	10.5
			B7U491	cyto	18.0,	cyto_nucl	16.0,	nucl	12
			B5DFB0	cyto	12.0,	nucl	10.0,	mito	5.0,	extr	4
			A5D798	cyto	20.0,	cyto_nucl	17.0,	nucl	10
			B1WBP9	mito	11.0,	extr	10.0,	cyto_mito	7.0,	lyso	4.0,	golg	3
			Q567B2	mito	16.5,	cyto_mito	13.7,	cyto	9.0,	cyto_nucl	9.0,	cyto_pero	6.3
			Q3TPC7	mito	27.0,	cyto	4
			Q0IER9	mito	16.5,	cyto_mito	15.5,	cyto	13.5
			Q3TGP3	mito	27.0,	cyto	4
			Q7PXP4	mito	12.0,	extr	7.0,	pero	6.0,	E.R.	4
			Q6P8S1	mito	11.0,	plas	10.0,	E.R.	4.0,	cyto	3.0,	lyso	2
			Q29RR2	mito	12.0,	plas	8.0,	cyto	4.0,	E.R.	4.0,	lyso	2
			A2AL79	mito	12.0,	plas	8.0,	E.R.	5.0,	nucl	2.0,	lyso	2
			Q5RD61	mito	14.0,	plas	5.0,	E.R.	5.0,	cyto	3.0,	nucl	2
			Q6DFT7	mito	30
			C1BIW3	mito	17.0,	cyto	7.0,	cyto_nucl	6.5,	nucl	4.0,	pero	4
			Q5RHY0	mito	19.0,	cyto	6.5,	cyto_nucl	5.0,	pero	4
			A7S3H7	mito	14.0,	nucl	7.5,	cyto_nucl	7.5,	cyto	6.5,	pero	2
			B7ZM96	mito	10.0,	cyto	8.5,	extr	7.0,	cyto_nucl	5.0,	lyso	2.0,	golg	2
			Q5RDP7	mito	14.0,	plas	6.0,	E.R.	5.0,	cyto	3.0,	lyso	2
			A8K721	mito	13.0,	plas	7.0,	E.R.	5.0,	cyto	3.0,	lyso	2
			B3GQE5	mito	13.0,	plas	7.0,	E.R.	5.0,	cyto	3.0,	lyso	2
			B4DQ07	mito	11.0,	plas	7.0,	E.R.	6.0,	lyso	4.0,	cyto	2
			B5FYZ1	mito	12.0,	plas	5.0,	E.R.	5.0,	cyto_nucl	5.0,	cyto	4.5,	nucl	2.5
			Q17H48	mito	26.5,	cyto_mito	14.3,	nucl	3.5
			B4JSP1	mito	12.0,	nucl	10.0,	cyto_nucl	9.5,	cyto_pero	6.7,	cyto	6.5
			B0X5I5	mito	15.0,	cyto	11.5,	cyto_nucl	10.0,	nucl	3.5
			C3Z1Z6	mito	17.5,	mito_pero	10.5,	nucl	7.5,	cyto_nucl	6.0,	cyto	3.5
			B3SDF1	mito	24.0,	cyto	4.0,	nucl	2
			B4KCL7	mito	12.0,	cyto_nucl	9.5,	cyto	9.0,	cyto_pero	7.5,	nucl	6.5
			A8WMX5	mito	21.5,	mito_nucl	13.5,	cyto_nucl	5.8,	cyto	4.5,	nucl	4
			B3SDF2	mito	26.0,	cyto	3
			B4M4X2	mito	20.0,	nucl	5.5,	cyto_nucl	5.5,	cyto_pero	4.8,	cyto	4
			O62514	mito	27.0,	cyto	3
			A7S7D2	mito	29.0,	cyto_mito	16.5
			B3MYF2	mito	30.0,	cyto_mito	17
			C3YNT2	mito	12.5,	mito_pero	9.5,	cyto	9.0,	pero	5.5,	nucl	3
			B3RYG1	mito	29.5,	cyto_mito	16
			B4N1R0	mito	18.0,	cyto	6.5,	cyto_nucl	6.0,	nucl	4.5
			C3Y5M9	mito	25.0,	cyto_mito	14.3,	mito_pero	13.3,	nucl	4
			B5DL65	mito	27.0,	cyto_mito	17.0,	cyto	5
			B4PW58	mito	27.5,	cyto_mito	15
			B4GTR7	mito	27.0,	cyto	3
			B4L3T1	mito	26.5,	mito_pero	14.0,	nucl	2.5,	cyto_nucl	2.5
			Q9VY24	mito	25.5,	cyto_mito	13.8,	nucl	3
			B4I996	mito	30.0,	cyto_mito	17
			Q22DZ6	mito	24.0,	cyto	3.0,	nucl	2
			B4NPQ5	mito	22.5,	cyto_mito	13.0,	nucl	7
			Q4DWT0	mito	9.5,	cyto_mito	8.0,	plas	6.0,	cyto	5.5,	extr	4.0,	E.R.	2.0,	lyso	2
			Q56W01	mito	18.5,	cyto_mito	11.5,	nucl	10
			Q17KD9	mito	24.5,	cyto_mito	16.0,	cyto	6.5
			Q38D10	mito	11.0,	extr	8.0,	cyto	4.5,	cyto_nucl	4.5,	pero	4
			Q9W5B5	mito	30.0,	cyto_mito	17
			Q4V6H4	mito	13.0,	cyto	12.5,	cyto_nucl	10.0,	nucl	4.5
			B4L4G0	mito	24.0,	cyto	5
			B3P9D5	mito	29.0,	cyto_mito	17
			B3SBK5	mito	24.0,	cyto	4.0,	nucl	2
			B4PXK5	mito	30.0,	cyto_mito	17
			Q9NF72	mito	24.5,	mito_pero	13.0,	cyto_nucl	4.0,	nucl	3.5
			B4R4V1	mito	23.0,	cyto	6
			Q22DZ4	mito	20.0,	cyto	7.5,	cyto_nucl	6
			B4JKU6	mito	27.0,	cyto	4
			A8WNG3	mito	17.0,	cyto_nucl	7.0,	nucl	6.5,	cyto	6.5
			B4M2P5	mito	21.5,	cyto_mito	14.5,	cyto	6.5
			B4MD19	mito	15.0,	cyto_nucl	6.0,	nucl	5.5,	cyto	5.5,	plas	3
			B4IJ52	mito	22.0,	cyto	6.0,	nucl	3
			B3LZZ5	mito	12.0,	cyto	10.0,	cyto_nucl	8.7,	E.R._mito	7.5,	cyto_pero	6.7,	nucl	5
			B4M0I4	mito	13.5,	cyto	10.0,	E.R._mito	7.5,	cyto_pero	6.5,	nucl	4
			Q21526	mito	22.0,	nucl	5.0,	cyto	3
			B5X2I0	mito	24.5,	cyto_mito	15.0,	cyto	4.5
			B1WAZ0	mito	24.5,	cyto_mito	15.5,	cyto	5.5
			B5X313	mito	10.0,	mito	10.0,	cyto_nucl	8.5,	nucl	5.0,	pero	4
			B3MF49	plas	28.0,	E.R.	3
			Q28WT3	plas	30
			B4H6A7	plas	28.0,	E.R.	3
			B4LL58	plas	28.0,	E.R.	3
			Q3TU40	plas	10.0,	mito	9.0,	E.R.	6.0,	cyto	2.0,	lyso	2
			A2AL81	plas	10.0,	mito	9.0,	E.R.	6.0,	cyto	2.0,	lyso	2
			Q95S93	plas	28.0,	E.R.	3
			B4J9Y3	plas	28.0,	E.R.	3
			Q9EQ65	plas	10.0,	mito	9.0,	E.R.	6.0,	cyto	2.0,	lyso	2
			Q91WG6	plas	10.0,	mito	9.0,	E.R.	6.0,	cyto	2.0,	lyso	2
			B4GZM4	plas	21.0,	mito	4.0,	cyto	2.0,	golg	2
			A2AL78	plas	7.0,	mito	7.0,	nucl	6.0,	cyto_nucl	5.5,	E.R.	4.0,	cyto	3.0,	pero	2
			Q8CH79	plas	7.0,	mito	7.0,	nucl	6.0,	cyto_nucl	5.5,	E.R.	4.0,	cyto	3.0,	pero	2
			B4MQE8	plas	27.0,	E.R.	3
			B0S5J7	plas	16.0,	nucl	4.0,	cyto	4.0,	mito	2.0,	E.R.	2.0,	golg	2
			C3YBI3	plas	31
			A9V6U4	plas	15.0,	nucl	5.0,	lyso	5.0,	E.R.	4
			B3M3Y1	E.R.	17.0,	extr	14
			A8XHW9	E.R.	22.0,	extr	9
			B0BLY3	E.R.	8.0,	cyto	7.0,	plas	6.0,	mito	4.5,	mito_pero	4.5,	nucl	3
			A0A9R2	E.R.	23.0,	extr	4.0,	mito_pero	2.5,	pero	2
			Q5FW15	E.R.	7.0,	cyto	6.5,	cyto_pero	6.5,	mito_pero	6.3,	pero	5.0,	mito	4.5,	plas	4.0,
			B4QPT6	E.R.	15.0,	extr	12.0,	pero	4
			B3ND66	E.R.	19.0,	extr	11
			B7GA39	golg	12.0,	extr	9.0,	lyso	5.0,	E.R.	4
			A9UMT7	cysk	24.0,	cyto	5
			Q4TAV9	cysk	15.0,	nucl	7.0,	cyto_nucl	7.0,	cyto	5.0,	mito	4
			Q8I0C2	cysk	27.0,	cyto	4
			A7S038	cysk	28.0,	extr	2
			D3BNQ4	cysk	25.0,	extr	3.0,	cyto	3
			B6DT82	cysk	12.0,	cyto_nucl	11.5,	cyto	10.5,	nucl	9.5
			D3TPY0	cysk	24.0,	cyto	6.5,	cyto_nucl	4
			B4JIJ4	cysk	13.0,	cyto_nucl	11.5,	nucl	10.5,	cyto	7.5
			B4GP33	cysk	24.0,	nucl	5.0,	cyto_nucl	4.5
			B5DYD9	cysk	25.0,	nucl	4.0,	cyto_nucl	4
			C3XWS1	cysk	30
			D3B457	cysk	32
			B4PMB2	cysk	26.0,	cyto_nucl	5.0,	cyto	4
			B5DQL4	cysk	29
			C3UJR2	extr	20.0,	nucl	7.0,	cyto_nucl	5.0,	mito	3
			B4DPX5	extr	11.0,	nucl	8.5,	cyto_nucl	8.5,	cyto	5.5,	mito	5
			B4DHN4	extr	27.0,	cyto	4
			A7S477	extr	13.0,	E.R.	11.5,	E.R._golg	7.0,	pero	3.0,	golg	1.5
			B0WXT7	extr	14.0,	E.R.	13.0,	lyso	3
			A8Y5E6	extr	32
			B4DNH3	extr	26.0,	mito	4
			Q3V2R7	extr	30
			B3NGT1	extr	14.0,	E.R.	13.0,	plas	2
			B4PF19	extr	14.0,	E.R.	14.0,	lyso	2
			B4HEB5	extr	14.0,	E.R.	8.0,	lyso	3.0,	plas	2.0,	mito	2
			B4QPR5	extr	13.0,	E.R.	9.0,	lyso	3.0,	plas	2.0,	mito	2
			B4L188	extr	24.0,	E.R.	4.0,	cyto_pero	2
			B4LC63	extr	15.0,	plas	6.0,	pero	6.0,	E.R.	4
			Q9VTH0	extr	16.0,	E.R.	7.0,	pero	4.5,	cyto_pero	3.0,	mito	2
			A8Q3S9	extr	12.0,	cyto_nucl	7.7,	cyto	6.5,	nucl	5.5,	cyto_pero	5.5,	mito	3.0,	pero	2
			A2AL75	extr	10.0,	mito	9.0,	cyto	8.0,	lyso	3
			Q5JXB9	extr	31
			Q920F8	extr	10.0,	cyto	8.0,	mito	8.0,	lyso	2.0,	golg	2
			A2AL76	extr	10.0,	cyto	8.0,	mito	8.0,	lyso	2.0,	golg	2
			B5XDU8	extr	22.0,	E.R.	5.0,	pero	2
			Q920F9	extr	10.0,	mito	9.0,	cyto	8.0,	lyso	3
			B4E360	extr	26.0,	mito	2.0,	lyso	2
			D1LX56	extr	17.0,	E.R.	7.0,	pero	5
			Q6NY85	extr	9.0,	E.R.	5.5,	E.R._mito	5.5,	nucl	5.0,	mito_pero	4.8,	mito	4.0,	plas	3.0,
			Q920F7	extr	10.0,	mito	10.0,	cyto	8.0,	lyso	3
			A2AL74	extr	10.0,	mito	10.0,	cyto	8.0,	lyso	3
			Q3T1B0	extr	15.0,	cyto	11.0,	cyto_nucl	9.5,	nucl	4
			B4NSK0	extr	10.0,	E.R.	6.0,	mito_pero	5.0,	mito	4.5,	nucl	4.0,	pero	2.5,	plas	2
			B0WNF2	extr	24.0,	cyto_nucl	4.3,	cyto	3.5,	nucl	3
			Q9CR06	extr	13.0,	cyto	9.5,	cyto_mito	7.0,	mito	3.5,	E.R.	3
			Q9EQ64	extr	13.0,	cyto	9.5,	cyto_mito	7.0,	mito	3.5,	E.R.	3
			Q9D7J8	extr	14.0,	cyto	8.5,	cyto_mito	6.5,	mito	3.5,	E.R.	2.0,	pero	2
			Q5U2Q8	extr	13.0,	cyto	9.5,	cyto_mito	7.0,	mito	3.5,	E.R.	3
			Q28264	extr	20.0,	E.R.	4.0,	cyto	3.0,	mito	3
			Q5U3N4	extr	25.0,	E.R.	2.0,	pero	2
			B5Y446	extr	11.5,	extr_plas	10.5,	plas	8.5,	cyto	3.0,	E.R.	3.0,	pero	3
			D0NL80	extr	13.0,	cyto	8.5,	cyto_nucl	6.8,	mito	6.0,	cyto_pero	5.2
			C3ZHD6	extr	19.0,	pero	4.5,	E.R.	3.0,	lyso	3.0,	cyto_pero	3
			D3DTQ7	extr	12.0,	nucl	11.0,	cyto_nucl	8.0,	cyto	3.0,	mito	3
			A1A5F1	extr	17.0,	plas	4.0,	E.R.	4.0,	cyto	2.5,	cyto_pero	2.5,	lyso	2
			Q6NTI9	extr	17.0,	plas	4.0,	cyto	3.5,	cyto_pero	3.5,	E.R.	3.0,	pero	2.5
			Q7Q783	cyto_nucl	14.5,	cyto_nucl	14.5,	cyto	11.5,	extr	3
			Q5PPV1	cyto_nucl	12.0,	nucl	11.5,	cyto	11.5,	mito	8
			B3MGX5	cyto_nucl	14.0,	nucl	11.5,	cyto	11.5,	pero	5
			B4LLY6	cyto_mito	9.0,	cyto	8.0,	mito	8.0,	extr	7.0,	nucl	6
(iii) Plants & Alga
cyto	991		Q40061	chlo	8.0,	nucl	2.0,	cyto	1.0,	plas	1.0,	vacu	1
nucl	243		Q2QM17	chlo	9.0,	nucl	5
cysk	78		B0FYE8	chlo	4.0,	cyto	3.0,	E.R.	3.0,	extr	2.0,	nucl	1
chlo	250		Q2PHK4	chlo	3.0,	cyto	3.0,	nucl	2.0,	extr	2.0,	E.R.	2.0,	vacu	1
mito	33		A5BWA7	chlo	3.0,	cyto	3.0,	E.R.	3.0,	nucl	2.0,	extr	1.0,	vacu	1
extr	9		D3XFG2	chlo	7.0,	cyto	3.0,	mito	2.0,	nucl	1
pero	5		D3XFG1	chlo	5.0,	extr	3.0,	vacu	2.0,	cyto	1.0,	mito	1.0,	plas	1
vacu	10		C0LUV3	chlo	4.0,	cyto	3.0,	pero	3.0,	nucl	2.0,	E.R.	1
plas	2		Q5MG47	chlo	8.0,	mito	4.0,	cyto	1
mixed	2		B4XF36	chlo	6.0,	cyto	3.0,	plas	2.0,	cysk	2
			B9GKR6	chlo	7.0,	cyto	6
	1625		A9PHZ9	chlo	7.0,	cyto	6
			O22606	chlo	4.5,	chlo_mito	4.5,	cyto	4.0,	mito	3.5,	plas	2
			D5KUG0	chlo	4.0,	cyto	4.0,	nucl	2.0,	mito	1.0,	plas	1.0,	pero	1
			Q9SXS4	chlo	4.0,	cyto	4.0,	pero	2.0,	nucl	1.0,	mito	1.0,	plas	1
			Q5UL09	chlo	4.0,	cyto	4.0,	nucl	2.0,	cysk	2.0,	mito	1
			Q5UL08	chlo	4.0,	cyto	4.0,	cysk	3.0,	nucl	1.0,	mito	1
			B9GW40	chlo	5.0,	cyto	5.0,	nucl	1.0,	mito	1.0,	extr	1
			Q9SLQ9	chlo	3.0,	nucl	3.0,	mito	3.0,	cyto	2.0,	plas	2
			Q6PTC5	chlo	6.0,	mito	3.0,	nucl	2.0,	plas	2
			B5A4T8	chlo	4.0,	cyto	4.0,	mito	4.0,	nucl	1
			B7UD04	chlo	6.0,	cyto	4.0,	nucl	1.0,	mito	1.0,	plas	1
			Q9LEL8	chlo	5.0,	nucl	4.0,	cyto	2.0,	extr	2
			Q2QCX4	chlo	7.0,	cyto	4.0,	nucl	1.0,	mito	1
			B9UZ53	chlo	7.0,	cyto	4.0,	nucl	1.0,	plas	1
			B5A4U2	chlo	3.0,	nucl	3.0,	cyto	3.0,	mito	2.0,	plas	1.0,	cysk	1
			A8RRU3	chlo	5.0,	cyto	4.0,	nucl	1.0,	mito	1.0,	extr	1.0,	E.R.	1
			B5LXY2	chlo	6.0,	cyto	4.0,	nucl	1.0,	mito	1.0,	plas	1
			Q76I30	chlo	10.0,	cyto	2.0,	nucl	1
			Q6BEG9	chlo	4.0,	cyto	4.0,	mito	2.0,	cysk	2.0,	nucl	1
			B9W0C1	chlo	7.0,	cyto	5.0,	nucl	2
			C0P4E1	chlo	6.0,	cyto	4.0,	mito	3
			B2CZL1	chlo	5.0,	cyto	5.0,	mito	2.0,	plas	1.5,	cysk_plas	1.5
			C0KY93	chlo	6.0,	mito	5.0,	cyto	2
			A2ICC9	chlo	7.0,	mito	3.0,	cyto	2.0,	nucl	1
			Q8LP73	chlo	7.0,	mito	3.0,	cyto	2.0,	nucl	1
			A8I4W9	chlo	7.0,	mito	3.0,	cyto	2.0,	nucl	1
			Q9ARL2	chlo	5.0,	cyto	5.0,	nucl	3
			Q9ARL1	chlo	6.0,	cyto	4.0,	nucl	3
			Q9ARL3	chlo	6.0,	cyto	3.0,	nucl	2.0,	plas	1.0,	E.R.	1
			Q4PKR5	chlo	6.0,	cyto	4.0,	nucl	3
			C5XMS7	chlo	5.0,	pero	3.0,	cyto	2.0,	mito	2.0,	nucl	1
			C8C3W0	chlo	6.0,	cyto	5.0,	nucl	1.0,	mito	1
			A9LY20	chlo	8.0,	nucl	4.0,	mito	2
			Q9ARL4	chlo	4.0,	nucl	4.0,	cyto	4.0,	plas	1
			C8C3X0	chlo	5.0,	cyto	5.0,	nucl	1.0,	mito	1.0,	plas	1
			A9NMU9	chlo	11.0,	E.R.	2
			B9SNM5	chlo	8.0,	mito	2.0,	E.R.	2.0,	nucl	1
			C8C3X6	chlo	5.0,	cyto	5.0,	mito	2.0,	plas	1
			A9NYW4	chlo	4.0,	cyto	2.0,	plas	2.0,	extr	2.0,	nucl	1.0,	mito	1.0,
			C8C3V8	chlo	6.0,	cyto	5.0,	nucl	1.0,	mito	1
			B6F2F3	chlo	5.0,	cyto	5.0,	mito	2.0,	plas	1
			C8C3W6	chlo	6.0,	cyto	5.0,	nucl	1.0,	mito	1
			A9P180	chlo	11.0,	E.R.	2
			B6F2F1	chlo	7.0,	nucl	2.0,	mito	2.0,	cyto	1.0,	plas	1
			Q53B83	chlo	4.0,	cyto	2.0,	vacu	2.0,	nucl	1.5,	cysk_nucl	1.5,	mito	1.0,
			C8C3X7	chlo	5.0,	cyto	5.0,	mito	2.0,	plas	1
			C8C3W5	chlo	6.0,	cyto	5.0,	nucl	1.0,	mito	1
			C8C3W2	chlo	6.0,	cyto	5.0,	nucl	1.0,	mito	1
			Q1ENU5	chlo	4.0,	cyto	3.0,	cysk	3.0,	nucl	2.0,	plas	1
			C8C3W8	chlo	6.0,	cyto	5.0,	nucl	1.0,	mito	1					pero	1
			C8C3W4	chlo	6.0,	cyto	5.0,	nucl	1.0,	mito	1
			A9LY22	chlo	5.0,	nucl	5.0,	extr	2.0,	mito	1
			A9TBA0	chlo	6.0,	nucl	4.0,	extr	2.0,	mito	1
			C8C3W9	chlo	6.0,	cyto	5.0,	nucl	1.0,	mito	1
			C8C3V9	chlo	7.0,	cyto	5.0,	nucl	1
			B9RYX6	chlo	7.0,	nucl	2.0,	mito	2.0,	plas	2
			C6TG61	chlo	3.0,	E.R.	3.0,	nucl	2.5,	vacu	2.0,	cysk_nucl	2.0,	cyto	1.0,
			A9SQB7	chlo	7.5,	chlo_mito	5.5,	cyto	3.0,	mito	2.5
			A9LY23	chlo	8.0,	mito	3.0,	nucl	2
			B9H7K5	chlo	4.0,	cyto	2.0,	plas	2.0,	nucl	1.5,	cysk_nucl	1.5,	mito	1.0,
			B3XXH1	chlo	8.0,	mito	3.0,	nucl	2
			B9SME4	chlo	9.0,	cyto	2.0,	nucl	1.0,	extr	1
			Q9ZSA8	chlo	10.0,	vacu	2.0,	cyto	1
			A2ZKN2	chlo	5.0,	E.R.	4.0,	plas	2.0,	vacu	2
			Q69LD8	chlo	5.0,	E.R.	4.0,	plas	2.0,	vacu	2
			Q5EFD6	chlo	6.0,	cyto	3.0,	nucl	2.0,	mito	1.0,	plas	1
			C8C3W1	chlo	6.0,	cyto	6.0,	nucl	1
			Q5XPX2	chlo	7.0,	nucl	2.0,	mito	2.0,	E.R.	2
			C5YEI2	chlo	5.0,	extr	5.0,	cyto	2.0,	nucl	1
			B9IGA2	chlo	6.0,	cyto	5.0,	nucl	2
			A5BCA1	chlo	6.0,	pero	4.0,	cyto	2.0,	nucl	1
			A2XWR5	chlo	5.0,	cyto	4.0,	nucl	3.0,	plas	1
			Q01HK3	chlo	5.0,	cyto	4.0,	nucl	3.0,	plas	1
			Q7XUN0	chlo	5.0,	cyto	4.0,	nucl	3.0,	plas	1
			B6TMV8	chlo	4.0,	cyto	4.0,	pero	3.0,	nucl	1.0,	extr	1
			A9LY27	chlo	9.0,	nucl	3.0,	mito	1
			C5YEI3	chlo	6.0,	cyto	3.0,	plas	2.0,	nucl	1.0,	cysk	1
			B9H8K9	chlo	4.0,	cyto	3.0,	mito	3.0,	nucl	2.0,	plas	1
			Q0WYI5	chlo	8.0,	cyto	4.0,	nucl	1
			B9I1C4	chlo	12.0,	cyto	1
			Q6F6H9	chlo	7.0,	nucl	6
			D1MF88	chlo	6.0,	cyto	3.0,	mito	3.0,	extr	1
			Q53JP2	chlo	7.0,	cyto	3.0,	nucl	2.0,	plas	1
			A4S8T4	chlo	6.0,	mito	6.0,	nucl	1
			B9GS23	chlo	5.0,	cyto	3.0,	nucl	2.0,	mito	2.0,	plas	1.5,	golg_plas	1.5
			B9T5Z7	chlo	11.0,	E.R.	2
			B4XF32	chlo	6.0,	cyto	5.0,	nucl	1.0,	E.R.	1
			Q75V69	chlo	7.0,	cyto	3.0,	nucl	2.0,	extr	1
			B4XF31	chlo	6.0,	cyto	6.0,	nucl	1
			O23825	chlo	6.0,	cyto	5.0,	nucl	1.0,	vacu	1
			B4F8K3	chlo	4.0,	cyto	4.0,	extr	2.0,	pero	2.0,	nucl	1
			B4FQ42	chlo	4.0,	cyto	4.0,	mito	2.0,	extr	2.0,	vacu	1
			B8AYM7	chlo	11.0,	mito	3
			Q6AT12	chlo	11.0,	mito	3
			Q6ZBG4	chlo	5.0,	cyto	5.0,	mito	2.0,	nucl	1
			B9RMV2	chlo	8.5,	chlo_mito	5.8,	mito	2.0,	cyto_mito	1.8,	cyto	1
			C0HJ88	chlo	7.0,	mito	5.0,	nucl	1
			C7F6Z4	chlo	8.0,	mito	3.0,	cyto	2
			D2Y4P1	chlo	4.0,	cyto	4.0,	pero	3.0,	nucl	1.0,	mito	1
			C5Z4Z3	chlo	8.0,	cyto	4.0,	nucl	1
			D0VAW9	chlo	5.0,	nucl	3.0,	cyto	3.0,	mito	1.0,	vacu	1
			A5BSD9	chlo	5.0,	nucl	5.0,	cyto	1.0,	extr	1.0,	vacu	1
			C5YCV6	chlo	6.0,	cyto	6.0,	nucl	1
			C5ML37	chlo	6.0,	cyto	4.0,	nucl	2.0,	E.R.	1
			O04112	chlo	5.0,	cyto	5.0,	nucl	3
			Q96472	chlo	7.0,	cyto	5.0,	nucl	1
			Q8LCL0	chlo	12.5,	chlo_mito	7
			D3JWB5	chlo	6.0,	cyto	4.0,	nucl	2.0,	E.R.	1
			O80449	chlo	12.5,	chlo_mito	7
			B8A213	chlo	4.0,	cyto	4.0,	mito	2.0,	extr	2.0,	vacu	1
			C6TDD0	chlo	5.0,	cyto_nucl	4.5,	cyto	4.0,	nucl	3.0,	cysk	2
			Q9ZWR0	chlo	7.0,	cyto	4.0,	nucl	1.0,	E.R.	1
			C5XK83	chlo	7.0,	cyto	5.0,	nucl	1
			C6TLB3	chlo	6.0,	cyto	6.0,	nucl	1
			B5KY04	chlo	4.0,	cyto	4.0,	nucl	3.0,	E.R.	1.0,	cysk	1
			B6RNJ4	chlo	4.0,	cyto	4.0,	nucl	3.0,	E.R.	1.0,	cysk	1
			B9VI91	chlo	4.0,	cyto	4.0,	nucl	3.0,	E.R.	1.0,	cysk	1
			C5Z166	chlo	9.0,	cyto	2.0,	extr	2
			B4FLB6	chlo	5.0,	vacu	4.0,	extr	3.0,	nucl	1
			C5YZX3	chlo	14
			A5BNG2	chlo	6.0,	cyto	4.0,	mito	1.0,	plas	1.0,	extr	1
			Q8LAN3	chlo	6.0,	vacu	4.0,	mito	2.0,	extr	2
			B9T829	chlo	7.0,	cyto	3.5,	nucl_plas	2.5,	cyto_E.R.	2.5,	nucl	2
			A2ZA61	chlo	5.0,	cyto	4.0,	nucl	2.0,	mito	1.0,	plas	1
			Q8SB87	chlo	5.0,	cyto	4.0,	nucl	2.0,	mito	1.0,	plas	1
			A2YBD0	chlo	8.0,	mito	6
			B9S192	chlo	8.0,	cyto	3.0,	nucl	1.0,	extr	1
			A3ARI0	chlo	8.0,	mito	4.0,	nucl	1
			A2Y6H5	chlo	8.0,	cyto	3.0,	nucl	1.5,	nucl_plas	1.5
			B9IJQ7	chlo	5.0,	mito	5.0,	nucl	4
			B9FGS1	chlo	8.0,	cyto	3.0,	nucl	1.5,	nucl_plas	1.5
			Q8L970	chlo	8.0,	extr	3.0,	vacu	2
			B4FMY1	chlo	6.0,	cyto	3.0,	nucl	1.0,	plas	1.0,	extr	1.0,	vacu	1
			A9LY24	chlo	6.0,	cyto	4.0,	nucl	1.0,	mito	1.0,	pero	1
			A1YM59	chlo	7.0,	cyto	4.0,	nucl	1.0,	E.R.	1
			B8A7F7	chlo	6.0,	cyto	4.0,	nucl	2.0,	mito	1
			B9IJQ5	chlo	5.0,	nucl	2.0,	plas	2.0,	extr	2.0,	vacu	2
			C7J7Q7	chlo	13
			A9TRQ7	chlo	5.0,	plas	2.0,	extr	2.0,	nucl	1.5,	cysk_nucl	1.5,	cyto	1.0,
			B9HCX5	chlo	12.0,	cyto	1
			A5AIU5	chlo	11.0,	cyto	1.0,	extr	1
			C5XMM0	chlo	11.0,	cyto	2
			C0P6X7	chlo	6.0,	extr	4.0,	vacu	2.0,	nucl	1
			A1III8	chlo	5.0,	cyto	5.0,	nucl	1.0,	E.R.	1.0,	cysk	1
			B6TED5	chlo	7.0,	nucl	4.0,	cyto	1.0,	mito	1
			B8AP95	chlo	7.0,	cyto	2.0,	mito	2.0,	extr	2
			B4FGT5	chlo	7.0,	nucl	4.0,	cyto	1.0,	mito	1
			A9TRQ2	chlo	5.0,	vacu	3.0,	plas	2.0,	nucl	1.5,	cysk_nucl	1.5,	cyto	1
			A9PJM3	chlo	9.0,	cyto	3.0,	mito	2
			B9FLL1	chlo	6.0,	mito	4.0,	nucl	3
			B6SUN2	chlo	10.0,	cyto	4
			A2Y9N3	chlo	6.0,	cyto	5.0,	nucl	2
			B5M6A0	chlo	6.0,	cyto	6.0,	nucl	1
			B9GHE4	chlo	6.0,	E.R.	2.0,	nucl	1.0,	cyto	1.0,	mito	1.0,	extr	1.0,
			A2ZA58	chlo	6.0,	nucl	3.0,	cyto	3.0,	mito	1
			Q94LP7	chlo	6.0,	nucl	3.0,	cyto	3.0,	mito	1
			Q7XC87	chlo	7.0,	nucl	3.0,	mito	3
			Q53C60	chlo	5.0,	cyto	4.0,	nucl	3.0,	cysk	1
			B7U9D1	chlo	5.0,	cyto	5.0,	mito	4
			B4FRN2	chlo	6.0,	cyto	5.0,	nucl	1.0,	mito	1
			B6U2W7	chlo	9.0,	cyto	4
			Q07512	chlo	4.0,	cyto	4.0,	pero	3.0,	nucl	2
			Q41452	chlo	4.0,	cyto	4.0,	pero	3.0,	nucl	1.0,	E.R.	1
			P51093	chlo	6.0,	mito	5.0,	cyto	2
			Q43383	chlo	3.0,	nucl	3.0,	cyto	3.0,	plas	3.0,	extr	1
			Q94LP4	chlo	5.0,	nucl	5.0,	cyto	1.0,	mito	1.0,	plas	1
			C0PHB6	chlo	10.0,	nucl	2.0,	mito	2
			C0P8E2	chlo	9.0,	mito	3.0,	nucl	1
			C6TJY4	chlo	12.0,	nucl	1
			C4J2P7	chlo	7.0,	E.R.	3.0,	cyto	1.0,	mito	1.0,	plas	1
			B9I0A2	chlo	6.0,	extr	5.0,	nucl	1.0,	cyto	1
			C6TG86	chlo	11.0,	nucl	1.0,	extr	1
			B6TLD2	chlo	9.0,	cyto	4
			Q75KC1	chlo	10.0,	nucl	1.0,	cyto	1.0,	mito	1
			B6SZM8	chlo	13
			C0PKF3	chlo	13
			A2ZXZ3	chlo	7.0,	nucl	4.0,	cyto	2
			B9GSW8	chlo	5.0,	nucl	4.0,	cyto	2.0,	mito	2
			B4FFN2	chlo	9.0,	cyto	3.0,	mito	2
			C6THC6	chlo	13
			B8A2B7	chlo	7.0,	cyto	5.0,	pero	2
			C1E5N8	chlo	13
			C5XRW5	chlo	7.0,	plas	2.0,	vacu	2.0,	E.R.	2
			C5XLZ8	chlo	6.0,	cyto	5.0,	mito	2
			B8ACP7	chlo	7.0,	mito	3.0,	vacu	2.0,	nucl	1
			B6ZN57	chlo	9.0,	nucl	2.0,	vacu	2
			C6TNC3	chlo	8.0,	nucl	3.0,	cyto	2
			B9HM91	chlo	12.0,	nucl	1
			Q6YW16	chlo	5.0,	nucl	4.0,	cyto	4
			Q336T0	chlo	5.0,	nucl	5.0,	cyto	2.0,	plas	1
			C1MN20	chlo	7.0,	cyto	6
			C1EDA0	chlo	14
			C5YP40	chlo	11.0,	nucl	1.0,	cyto	1
			Q0JDF5	chlo	5.0,	nucl	5.0,	cyto	3
			B9I9F6	chlo	4.0,	nucl	4.0,	cyto	4.0,	mito	1
			C0HHJ5	chlo	8.0,	extr	2.0,	vacu	2.0,	nucl	1
			Q6AVM9	chlo	8.0,	vacu	3.0,	cyto	2
			B4FBV2	chlo	7.0,	extr	3.0,	vacu	2.0,	nucl	1
			A2Y5Z3	chlo	8.0,	vacu	3.0,	cyto	2
			Q94ID5	chlo	7.0,	cyto	4.0,	nucl	1.5,	nucl_plas	1.5
			C5YA09	chlo	8.0,	nucl	4.0,	mito	2
			B9S9D6	chlo	4.0,	extr	3.0,	nucl	2.0,	vacu	2.0,	plas	1.5,	mito_plas	1.5
			A4S6U7	chlo	8.0,	nucl	3.0,	mito	3
			B6SGV6	chlo	6.0,	plas	3.0,	cyto	2.0,	E.R.	2
			B4FHR2	chlo	5.0,	mito	5.0,	cyto	2.0,	nucl	1
			A1YAC2	chlo	6.0,	vacu	4.0,	nucl	1.0,	extr	1.0,	E.R.	1
			C1N0L9	chlo	12.0,	mito	1.5,	cyto_mito	1.5
			Q108Z2	chlo	8.0,	vacu	2.0,	nucl	1.0,	cyto	1.0,	plas	1
			C6TBQ6	chlo	4.0,	vacu	3.0,	cyto	2.0,	extr	2.0,	nucl	1.0,	plas	1
			B8AW05	chlo	6.5,	chlo_mito	4.5,	nucl	4.0,	mito	1.5,	cyto	1
			Q01ML9	chlo	6.5,	chlo_mito	4.5,	nucl	4.0,	mito	1.5,	cyto	1
			Q7XR83	chlo	6.5,	chlo_mito	4.5,	nucl	4.0,	mito	1.5,	cyto	1
			C5XCJ8	chlo	4.0,	extr	3.0,	vacu	3.0,	E.R.	3
			Q4PSM2	chlo	9.0,	cyto	3.0,	plas	2
			Q259W6	chlo	8.0,	nucl	5
			B9HA94	chlo	6.0,	cyto	4.0,	nucl	2.0,	mito	2
			A1A6I8	chlo	6.0,	cyto	4.0,	nucl	3
			Q68Y45	chlo	6.0,	cyto	6.0,	nucl	1
			Q9ZVW5	chlo	6.0,	nucl	3.5,	cyto_nucl	2.5,	cysk	2.0,	extr	1
			B8AVY1	chlo	8,	cyto	5
			Q9ZQS7	chlo	6,	cyto	6,	mito	1
			Q9SXS5	chlo	6,	cyto	5,	cysk	2
			B4XF45	chlo	8,	cyto	4,	nucl	1
			B9SXN3	chlo	11.5,	chlo_mito	7.5,	mito	2.5
			C6TB75	chlo	4,	nucl	4,	vacu	2,	cyto	1,	mito	1,	extr	1
			Q7XM21	chlo	8,	cyto	5
			B9RSW4	chlo	10,	vacu	2,	plas	1
			Q673G3	chlo	8,	cyto	4,	nucl	1
			B9GHE6	chlo	6,	cyto	4,	E.R.	2,	nucl	1
			B9HCX4	chlo	9,	nucl	2,	cyto	2
			A9TRQ6	chlo	5,	plas	2,	vacu	2,	nucl	1.5,	cysk_nucl	1.5,	cyto	1,	mito	1
			B9FIP9	chlo	6,	cyto	3,	mito	3,	pero	2
			C5YVI4	chlo	5,	cyto	5,	pero	2,	mito	1
			B9F7R6	chlo	7,	cyto	7
			A1III7	chlo	9,	cyto	3,	mito	2
			B8A259	chlo	4,	extr	4,	cyto	3,	mito	2
			A5C9G2	chlo	5,	nucl	2,	cyto	1,	mito	1,	plas	1,	extr	1,	vacu	1,
			Q94IE3	chlo	9,	mito	5
			F4J0A8	chlo	12,	nucl	2
			Q9FR99	cysk	6.0,	cyto	5.0,	chlo	2
			Q0WPW4	cysk	9.0,	cyto	5
			B9INW9	cysk	7.0,	cyto	4.5,	cyto_E.R.	3.0,	nucl	1
			Q2PGC6	cysk	12.0,	cyto	1
			B9N5C0	cysk	11.0,	nucl	1.0,	cyto	1
			A9PE62	cysk	8.0,	cyto	5
			Q2XP01	cysk	10.0,	cyto	2.0,	nucl	1
			A8QKF0	cysk	8.0,	cyto	5
			Q2V2G4	cysk	5.0,	cyto	4.0,	chlo	3.0,	nucl	1
			B9GUE0	cysk	5.0,	nucl	4.0,	cyto	3.0,	extr	1
			C6TKD0	cysk	12.0,	cyto	2
			A3QRM3	cysk	11.0,	cyto	2
			A3QRM4	cysk	8.0,	cyto	4.0,	nucl	2
			Q9FFQ5	cysk	9.0,	cyto	4.5,	cyto_E.R.	3
			C6T994	cysk	13
			A5BHZ5	cysk	12.0,	cyto	2
			Q40839	cysk	11.0,	nucl	1.0,	cyto	1
			B9RZI7	cysk	8.0,	cyto	4.0,	golg	1
			C6TAL1	cysk	13
			Q6EFA2	cysk	9.0,	cyto	4
			C5YZ54	cysk	10.0,	cyto	3
			B9GJ58	cysk	11.0,	cyto	3
			A2XZZ0	cysk	9.0,	cyto	3.0,	chlo	1
			B9GLG6	cysk	10.0,	cyto	3
			C6KMJ4	cysk	10.0,	cyto	3
			B2GVM7	cysk	7.0,	cyto	4.0,	nucl	2
			C6T9W4	cysk	10.0,	chlo	2.0,	cyto	2
			Q400V0	cysk	5.0,	cyto	4.5,	cyto_E.R.	3.3,	nucl	2.0,	E.R._vacu	1.3
			D0U262	cysk	8.0,	cyto	5.5,	cyto_E.R.	3.5
			B9A0T9	cysk	10.0,	cyto	3
			Q5W1M7	cysk	7.0,	cyto	6
			B9I0Q4	cysk	13
			A9NQK0	cysk	6.0,	cyto	5.0,	nucl	2
			B9GLG4	cysk	9.0,	chlo	1.0,	nucl	1.0,	cyto	1.0,	pero	1
			A5BSV6	cysk	6.0,	cyto	5.0,	nucl	1.0,	extr	1
			Q5ZFR2	cysk	12.0,	chlo	1
			Q9LJ66	cysk	9.0,	nucl	4
			C6TC69	cysk	6.0,	cyto	3.0,	nucl	2.0,	chlo	1.0,	extr	1
			B9I5M3	cysk	7.0,	cyto	4.0,	nucl	2
			A1EGW9	cysk	11.0,	cyto	2
			Q08LX1	cysk	12.0,	cyto	2
			B9HRV5	cysk	8.0,	cyto	3.0,	chlo	1.0,	nucl	1
			Q9FR98	cysk	6.0,	cyto	5.0,	chlo	2
			Q9LJ65	cysk	6.0,	cyto	3.0,	nucl	2.0,	extr	1.0,	pero	1
			Q400U7	cysk	6.0,	cyto	4.0,	nucl	2.0,	chlo	1
			Q71VM7	cysk	7.0,	cyto	4.0,	chlo	2
			A9P1C4	cysk	5.5,	cysk_plas	3.5,	nucl	3.0,	cyto	2.0,	pero	2
			Q8L9Z7	cysk	6.0,	cyto	3.0,	nucl	2.0,	extr	1.0,	pero	1
			B9SNS2	cysk	7.0,	cyto	6
			Q2HTD9	cysk	7.0,	cyto	6
			Q52QX6	cysk	5.0,	cyto	4.0,	nucl	2.0,	plas	1.0,	extr	1
			B9T2A7	cysk	4.0,	chlo	3.0,	nucl	3.0,	plas	2.0,	cyto	1
			A8IM33	cysk	8.0,	cyto	4.0,	nucl	1
			D5AE21	cysk	7.5,	cysk_plas	4.5,	nucl	3.0,	cyto	3
			A5I8L8	cysk	11.0,	cyto	3
			O65158	cysk	8.0,	cyto	5
			A6XFT1	cysk	9.0,	cyto	4
			Q8GUW3	cysk	8.0,	cyto	4.5,	cyto_E.R.	3
			Q2QDF8	cysk	9.0,	cyto	3.0,	pero	1
			B9GTZ8	cysk	7.0,	cyto	5.5,	cyto_E.R.	3.5
			D2XQ32	cysk	9.0,	cyto	3.0,	pero	1
			Q70BE4	cysk	8.0,	cyto	4.5,	cyto_E.R.	3
			A1E2R5	cysk	9.0,	cyto	3.5,	cyto_E.R.	2.8
			A8D287	cysk	8.0,	cyto	4.5,	cyto_E.R.	3
			Q70Y37	cysk	13
			B3XXG7	cysk	10.0,	cyto	3
			Q9XI75	cysk	8.0,	cyto	5
			C5H4E6	cysk	8.0,	cyto	5									pero	1
			B9HIK3	cysk	6.0,	chlo	4.0,	cyto	4
			C5Z5V4	cysk	10.0,	chlo	1.0,	nucl	1.0,	cyto	1					vacu	1
			B8QGU1	cysk	7.0,	cyto	4.0,	chlo	1.0,	mito	1
			C1EDS2	cysk	12.0,	nucl	2
			Q08LX3	cysk	11,	chlo	1,	nucl	1
			Q2LC50	cysk	13
			C3VC57	cysk	14
			B6SZR4	cysk	7,	cyto	3,	nucl	2,	chlo	1
			A5BC68	cysk	4.5,	cyto	4,	chlo	3,	cysk_plas	3,	nucl	2
			Q4QUR7	cysk	7,	cyto	6
			D4N501	cyto	7.0,	chlo	2.0,	pero	2.0,	nucl	1.0,	E.R.	1
			Q84MB3	cyto	8.0,	chlo	1.0,	nucl	1.0,	plas	1.0,	extr	1.0,	pero	1
			Q0J1C1	cyto	13
			P24157	cyto	8.0,	cysk	3.0,	nucl	2
			Q08508	cyto	9.0,	cysk	3.0,	chlo	1
			P54847	cyto	6.0,	cysk	3.0,	chlo	1.0,	mito	1.0,	pero	1.0,	golg	1
			A2Z1W9	cyto	13
			O65378	cyto	11.5,	cyto_E.R.	6.5,	extr	1
			P31528	cyto	8.0,	nucl	4.0,	cysk	2
			P05116	cyto	8.5,	cyto_E.R.	5.0,	cysk	3.0,	chlo	1
			P07920	cyto	8.5,	cyto_E.R.	5.0,	cysk	4
			Q08506	cyto	9.0,	cysk	3.0,	chlo	2
			P41213	cyto	5.5,	chlo	4.0,	cyto_E.R.	3.5,	nucl	3
			Q06588	cyto	10.0,	cysk	2.0,	chlo	1
			Q7XZQ7	cyto	11.0,	nucl	2
			Q9S818	cyto	9.0,	cysk	2.0,	chlo	1.0,	nucl	1
			Q9SKK4	cyto	10.0,	cysk	2.0,	golg	1
			P31239	cyto	11.0,	chlo	1.0,	cysk	1
			Q7XZQ8	cyto	9.0,	nucl	2.0,	chlo	1.0,	mito	1
			Q39224	cyto	5.0,	chlo	3.0,	extr	2.0,	cysk	2.0,	nucl	1
			P28038	cyto	7.0,	nucl	4.0,	chlo	1.0,	plas	1
			Q04644	cyto	9.5,	cyto_E.R.	5.5,	cysk	2.0,	chlo	1
			Q05964	cyto	8.0,	nucl	2.0,	cysk	2.0,	chlo	1
			Q06942	cyto	8.0,	chlo	3.0,	nucl	2
			P31238	cyto	8.5,	cyto_E.R.	5.3,	cysk	2.0,	E.R._vacu	1.3,	chlo	1
			Q41931	cyto	10.0,	chlo	1.0,	E.R.	1.0,	pero	1
			Q43792	cyto	9.0,	chlo	2.0,	cysk	2
			P41090	cyto	5.0,	chlo	4.0,	nucl	2.0,	cysk	2
			O48882	cyto	12.5,	cyto_E.R.	7
			Q9MB94	cyto	8.5,	cyto_E.R.	5.0,	cysk	3.0,	chlo	2
			Q00985	cyto	9.5,	cyto_E.R.	5.5,	chlo	1.0,	nucl	1.0,	cysk	1
			Q9ZQZ1	cyto	11.0,	mito	2
			Q09052	cyto	10.5,	cyto_E.R.	6.0,	mito	1.0,	cysk	1
			Q9ZUN4	cyto	8.0,	nucl	4.0,	cysk	1
			Q40062	cyto	11.0,	chlo	2
			Q9LIG0	cyto	12.0,	mito	1
			A2A1A0	cyto	6.0,	cysk	3.0,	nucl	2.0,	chlo	1.0,	extr	1
			Q0WWD6	cyto	9.0,	cysk	2.0,	chlo	1.0,	nucl	1
			O04277	cyto	7.0,	nucl	6
			Q9LD21	cyto	7.0,	nucl	6
			P93473	cyto	7.0,	nucl	6
			Q7Y0R2	cyto	9.0,	cysk	2.0,	chlo	1.0,	nucl	1
			B2CNC8	cyto	11.0,	nucl	1.0,	plas	1
			Q0PKW7	cyto	11.0,	nucl	1.0,	plas	1
			Q84KJ1	cyto	10.0,	nucl	3
			Q84KJ0	cyto	8.0,	nucl	3.0,	cysk	2
			Q2PHJ7	cyto	3.0,	extr	3.0,	nucl	2.0,	mito	2.0,	vacu	2.0,	chlo	1
			A5C292	cyto	6.0,	extr	3.0,	chlo	1.0,	nucl	1.0,	mito	1.0,	vacu	1
			Q4VQ74	cyto	10.0,	nucl	3
			Q6DTI1	cyto	8.5,	cyto_E.R.	5.3,	nucl	3.0,	E.R._vacu	1.3
			B9VMA8	cyto	14
			Q84TM1	cyto	10.0,	nucl	2.0,	cysk	1
			Q9XJ43	cyto	7.0,	chlo	2.0,	nucl	2.0,	cysk	2
			Q6BEG8	cyto	8.0,	chlo	3.0,	cysk_nucl	2.0,	nucl	1.5
			Q2PHK5	cyto	5.0,	cysk	5.0,	nucl	2.0,	plas	1
			B1GV57	cyto	9.5,	cyto_E.R.	5.8,	E.R._vacu	1.3,	mito	1.0,	extr	1
			B1GV59	cyto	9.5,	cyto_E.R.	5.8,	E.R._vacu	1.3,	mito	1.0,	extr	1
			B1GV63	cyto	7.5,	cyto_E.R.	4.8,	cysk	3.0,	E.R._vacu	1.3,	mito	1
			Q1PHN5	cyto	4.0,	chlo	3.0,	pero	3.0,	nucl	2.0,	E.R.	1
			A5BWA8	cyto	6.0,	cysk	4.0,	nucl	2.0,	chlo	1
			A2IBI0	cyto	8.0,	nucl	3.0,	chlo	1.0,	plas	1
			B7SFQ1	cyto	9.5,	cyto_E.R.	5.8,	E.R._vacu	1.3,	mito	1.0,	extr	1
			C1E0F5	cyto	5.0,	pero	5.0,	mito	2.0,	chlo	1
			Q6V0J1	cyto	10.0,	nucl	3
			A9ZMJ0	cyto	5.0,	chlo	4.0,	nucl	2.0,	cysk_plas	1.3,	mito_plas	1.3
			Q0ZBL9	cyto	5.0,	nucl	3.0,	mito	3.0,	plas	2
			Q84QS6	cyto	7.0,	chlo	5.0,	nucl	1
			C6TAM7	cyto	10.0,	nucl	2.0,	mito	1
			A5HUP4	cyto	6.0,	chlo	4.0,	nucl	1.0,	mito	1.0,	vacu	1
			A8CGG3	cyto	10.0,	chlo	1.0,	mito	1.0,	E.R.	1
			A3A099	cyto	6.0,	nucl	3.0,	chlo	2.0,	plas	1.0,	pero	1
			Q3S684	cyto	7.0,	cysk	3.5,	cysk_plas	2.5,	chlo	2
			C3UZH3	cyto	7.0,	cysk	3.5,	cysk_plas	2.5,	chlo	2
			Q2EGB7	cyto	7.0,	cysk	3.5,	cysk_plas	2.5,	chlo	2
			B4XF37	cyto	5.0,	chlo	4.0,	mito	3.0,	plas	1
			A0EKE8	cyto	7.0,	cysk	3.5,	cysk_plas	2.5,	chlo	2
			Q9SP50	cyto	12.0,	cysk	1.5,	cysk_plas	1.5
			Q9SP49	cyto	11.0,	cysk	1.5,	cysk_plas	1.5
			Q8L5N4	cyto	8.0,	cysk	3.5,	cysk_plas	2.5,	chlo	2
			C6ZIF9	cyto	9.0,	nucl	4
			O22583	cyto	10.0,	nucl	2.0,	chlo	1
			Q5ZFI9	cyto	6.0,	nucl	4.0,	pero	2.0,	vacu	1
			A2IBH2	cyto	5.0,	chlo	4.0,	nucl	1.0,	mito	1.0,	plas	1.0,	pero	1
			B9STI0	cyto	6.0,	nucl	3.0,	cysk	2.5,	cysk_plas	2.0,	chlo	1
			Q5ZFI0	cyto	6.0,	nucl	5.0,	pero	2
			B4XF35	cyto	5.0,	chlo	4.0,	mito	3.0,	plas	1
			Q5ZFH3	cyto	6.0,	nucl	4.0,	pero	2.0,	vacu	1
			Q5ZFG1	cyto	6.0,	nucl	4.0,	pero	2.0,	vacu	1
			Q9ZQS9	cyto	6.0,	chlo	5.0,	mito	1.0,	plas	1
			B9RJ53	cyto	12.0,	extr	1
			Q5ZFH7	cyto	6.0,	nucl	5.0,	pero	2
			B0ZTA6	cyto	8.0,	cysk	3.0,	nucl	1.0,	mito	1
			Q5ZFG5	cyto	6.0,	nucl	4.0,	pero	2.0,	vacu	1
			Q5ZFH1	cyto	6.0,	nucl	5.0,	pero	2
			Q5ZFG3	cyto	6.0,	nucl	4.0,	pero	2.0,	vacu	1
			Q5ZFI6	cyto	6.0,	nucl	5.0,	pero	2
			Q84V01	cyto	10.0,	nucl	1.0,	mito	1.0,	E.R.	1
			Q5ZFI5	cyto	6.0,	nucl	4.0,	pero	2.0,	vacu	1
			Q5ZFH0	cyto	6.0,	nucl	4.0,	pero	2.0,	vacu	1
			Q9LEA6	cyto	6.0,	nucl	4.0,	pero	2.0,	vacu	1
			C6KE49	cyto	7.0,	chlo	3.0,	nucl	1.0,	mito	1.0,	plas	1
			Q5ZFE9	cyto	6.0,	nucl	4.0,	pero	2.0,	vacu	1
			B9RJ55	cyto	7.0,	nucl	4.0,	plas	1.5,	golg_plas	1.5
			Q5ZFG9	cyto	6.0,	nucl	5.0,	pero	2
			Q6PLS2	cyto	6.0,	nucl	3.0,	pero	2.0,	plas	1.5,	cysk_plas	1.5
			B5TK06	cyto	8.0,	cysk_plas	2.0,	plas	1.5,	cysk	1.5,	chlo	1.0,	nucl	1
			Q5ZFI8	cyto	7.0,	nucl	4.0,	pero	2
			Q5ZFH8	cyto	6.0,	nucl	4.0,	pero	2.0,	vacu	1
			Q0EDG6	cyto	12.0,	chlo	1
			Q93WH9	cyto	7.0,	chlo	4.0,	mito	2
			Q52N01	cyto	8.0,	chlo	3.0,	nucl	2
			D5FJ42	cyto	7.0,	chlo	2.0,	nucl	2.0,	mito	1.0,	plas	1
			B9GPT0	cyto	4.0,	nucl	3.0,	chlo	2.0,	plas	2.0,	cysk	2
			Q2PGC5	cyto	12.0,	cysk	1
			B6A7R4	cyto	7.0,	cysk	4.0,	mito	1.0,	extr	1
			A9YTE0	cyto	8.0,	cysk	2.5,	cysk_plas	2.0,	chlo	1.0,	nucl	1
			Q5ZFG0	cyto	6.0,	nucl	4.0,	pero	2.0,	vacu	1
			Q53B84	cyto	7.0,	nucl	4.0,	mito	1.0,	extr	1
			Q93X06	cyto	7.0,	chlo	4.0,	mito	2
			B9S888	cyto	9.0,	chlo	1.0,	nucl	1.0,	mito	1.0,	E.R.	1
			Q76KN8	cyto	6.0,	nucl	5.0,	pero	2
			Q5ZFF7	cyto	6.0,	nucl	4.0,	pero	2.0,	vacu	1
			B5TK04	cyto	5.0,	chlo	3.0,	mito	2.0,	nucl	1.0,	plas	1.0,	cysk	1
			A2XA01	cyto	10.0,	chlo	2.0,	nucl	1
			Q6Z306	cyto	10.0,	chlo	2.0,	nucl	1
			Q5ZFH9	cyto	6.0,	nucl	4.0,	pero	2.0,	vacu	1
			Q52MZ9	cyto	10.0,	chlo	2.0,	nucl	1
			C6ZIG0	cyto	9.0,	nucl	3.0,	extr	1
			Q5ZFI2	cyto	6.0,	nucl	3.0,	pero	2.0,	plas	1.5,	cysk_plas	1.5
			D5L701	cyto	7.0,	chlo	4.0,	nucl	2
			B5TK05	cyto	5.0,	chlo	3.0,	mito	2.0,	nucl	1.0,	plas	1.0,	cysk	1
			B5M077	cyto	10.0,	cysk	2.0,	nucl	1
			Q8LP22	cyto	10.0,	chlo	2.0,	mito	1
			B5TK08	cyto	5.0,	chlo	3.0,	nucl	2.0,	mito	2.0,	plas	1
			Q2V2G3	cyto	9.0,	chlo	2.0,	cysk	2
			Q52N00	cyto	10.0,	chlo	1.0,	nucl	1.0,	mito	1
			O04103	cyto	5.0,	chlo	2.0,	nucl	2.0,	mito	2.0,	cysk	2
			Q5ZFF4	cyto	6.0,	nucl	4.0,	pero	2.0,	vacu	1
			A5A379	cyto	5.0,	chlo	3.0,	mito	2.0,	cysk	2.0,	nucl	1
			A5BV11	cyto	10.0,	cysk	2.0,	chlo	1
			A4F1R2	cyto	8.5,	cyto_nucl	5.5,	nucl	1.5,	mito	1.0,	plas	1.0,	E.R.	1
			Q5ZFF8	cyto	6.0,	nucl	3.0,	pero	2.0,	plas	1.5,	cysk_plas	1.5
			B5TK03	cyto	6.0,	chlo	3.0,	mito	2.0,	nucl	1.0,	plas	1
			C6TCJ0	cyto	7.0,	chlo	4.0,	mito	1.0,	plas	1
			Q9AYT0	cyto	5.0,	chlo	3.0,	nucl	3.0,	mito	1.0,	plas	1
			A5A377	cyto	6.0,	chlo	3.0,	cysk	3.0,	nucl	1
			A4F1R3	cyto	10.0,	cysk_plas	2.0,	plas	1.5,	cysk	1.5
			B0FLP4	cyto	10.0,	nucl	2.0,	plas	1
			A3ABQ0	cyto	9.0,	mito	2.0,	chlo	1.0,	nucl	1							extr
			B5TK07	cyto	5.0,	chlo	3.0,	nucl	2.0,	mito	2.0,	plas	1
			B9W0C2	cyto	6.0,	nucl	3.0,	mito	2.0,	chlo	1.0,	pero	1
			Q2TUW0	cyto	8.0,	chlo	3.0,	mito	1.0,	plas	1
			O22460	cyto	7.0,	chlo	2.0,	nucl	2.0,	plas	1.5,	cysk_plas	1.5
			C5WUE7	cyto	6.0,	chlo	3.0,	nucl	2.0,	plas	2
			Q2TUV8	cyto	7.0,	chlo	4.0,	mito	1.0,	plas	1
			D0UZK7	cyto	9.0,	nucl	2.0,	plas	1.5,	golg_plas	1.5
			B9RI27	cyto	11.0,	extr	2
			B2ZZ95	cyto	9.0,	chlo	2.0,	nucl	2
			Q6PQQ9	cyto	8.0,	nucl	3.0,	cysk	1.5,	cysk_plas	1.5
			A6MJM9	cyto	7.0,	chlo	3.0,	nucl	3
			A2ICD1	cyto	8.0,	nucl	3.0,	chlo	2
			Q84TM0	cyto	7.5,	cyto_E.R.	4.5,	nucl	3.0,	cysk	1.5,	cysk_plas	1.5
			C5WRX6	cyto	8.0,	nucl	5
			B4FZ24	cyto	7.0,	chlo	2.0,	nucl	2.0,	plas	2
			Q9FFQ4	cyto	12.0,	nucl	2
			B4FS68	cyto	8.0,	chlo	1.0,	nucl	1.0,	mito	1.0,	plas	1.0,	cysk	1
			C7G0X5	cyto	9.0,	chlo	3.0,	nucl	1
			B8ALY0	cyto	7.0,	nucl	6
			A5BQV8	cyto	7.0,	nucl	4.0,	cysk	2
			Q109B5	cyto	8.0,	nucl	5
			Q6J2M3	cyto	8.0,	chlo	4.0,	nucl	2
			A2WYT3	cyto	5.0,	pero	3.0,	nucl	2.0,	vacu	1.5,	E.R._vacu	1.5,	plas	1
			B9GJ60	cyto	6.0,	chlo	4.0,	mito	2.0,	nucl	1
			Q942Y0	cyto	5.0,	pero	3.0,	nucl	2.0,	vacu	1.5,	E.R._vacu	1.5,	plas	1
			Q84UT8	cyto	6.0,	cysk	3.5,	cysk_plas	2.5,	chlo	1.0,	mito	1.0,	pero	1
			A5AF80	cyto	5.0,	chlo	3.0,	nucl	3.0,	cysk	2
			Q6RIB1	cyto	8.0,	nucl	2.0,	plas	1.5,	golg_plas	1.5,	chlo	1
			B9I292	cyto	7.0,	nucl	3.0,	cysk	2.0,	mito	1
			B3XXH4	cyto	9.0,	nucl	4
			C5XEL8	cyto	5.0,	mito	4.0,	nucl	3.0,	chlo	2
			Q07DT9	cyto	7.0,	nucl	3.0,	cysk	1.5,	cysk_plas	1.5,	chlo	1
			C5YIE1	cyto	7.0,	nucl	4.0,	chlo	1.0,	plas	1
			A9P059	cyto	4.0,	pero	4.0,	chlo	2.0,	extr	2.0,	nucl	1
			Q6QD85	cyto	8.0,	nucl	2.0,	chlo	1.0,	mito	1.0,	plas	1
			B8YI25	cyto	6.0,	nucl	3.0,	chlo	2.0,	cysk	1.5,	cysk_plas	1.5
			Q2PF17	cyto	5.0,	chlo	3.0,	cysk	3.0,	nucl	1.0,	mito	1
			B9SIL1	cyto	8.0,	cysk	3.0,	chlo	2
			C6F121	cyto	8.0,	nucl	5
			Q9ZWQ0	cyto	4.0,	nucl	3.0,	mito	3.0,	chlo	2.0,	plas	1
			Q40994	cyto	6.0,	chlo	3.0,	nucl	2.0,	pero	2
			B9SIK8	cyto	5.0,	nucl	4.0,	chlo	2.0,	cysk	2
			C5XSV9	cyto	12.0,	chlo	1
			C6EVZ9	cyto	5.0,	cysk	2.5,	cysk_plas	2.5,	mito	2.0,	plas	1.5,	chlo	1.0,
			B9I0Q3	cyto	5.0,	chlo	3.0,	mito	2.0,	cysk	2.0,	nucl	1
			B5AK92	cyto	8.0,	nucl	2.0,	mito	2.0,	chlo	1
			Q0PHB0	cyto	7.0,	nucl	3.0,	cysk_plas	2.0,	plas	1.5,	cysk	1.5
			B9RXC5	cyto	7.0,	nucl	5.0,	vacu	1
			A9RL75	cyto	10.0,	nucl	2.0,	plas	1
			A9NS18	cyto	4.0,	pero	4.0,	chlo	2.0,	extr	2.0,	nucl	1
			C8C3X5	cyto	6.0,	chlo	4.0,	nucl	1.0,	mito	1.0,	plas	1
			A9S0V0	cyto	9.0,	nucl	2.0,	chlo	1.0,	vacu	1
			Q5DX18	cyto	7.0,	nucl	4.0,	chlo	2
			C8C3X2	cyto	6.0,	chlo	4.0,	E.R.	1.5,	E.R._vacu	1.5,	plas	1
			Q673G7	cyto	7.0,	chlo	4.0,	mito	1.0,	E.R.	1
			B9SIL0	cyto	6.0,	chlo	3.0,	nucl	2.0,	cysk	2
			D5AD90	cyto	12.0,	nucl	1
			A8D8H0	cyto	6.0,	chlo	5.0,	mito	1.0,	plas	1
			B9HSC7	cyto	9.0,	cysk	3.0,	nucl	1
			Q1EP55	cyto	6.0,	chlo	3.0,	nucl	3.0,	plas	1
			A2WQ39	cyto	10.5,	cyto_E.R.	6.3,	E.R._vacu	1.3
			C5X0W0	cyto	7.0,	nucl	4.0,	plas	2
			O24648	cyto	6.0,	nucl	4.0,	mito	2.0,	plas	1
			C8C3X4	cyto	6.0,	chlo	5.0,	plas	1.0,	E.R.	1
			A3APX7	cyto	6.0,	nucl	3.0,	cysk	2.0,	chlo	1.0,	plas	1
			Q10AC7	cyto	9.0,	chlo	1.0,	nucl	1.0,	plas	1.0,	cysk	1
			B9RT28	cyto	7.0,	nucl	5.0,	cysk	2
			P93403	cyto	9.5,	cyto_E.R.	5.8,	chlo	2.0,	E.R._vacu	1.3
			B4FP62	cyto	5.0,	nucl	4.0,	cysk	2.0,	chlo	1.0,	plas	1
			B9IDF7	cyto	7.0,	mito	4.0,	cysk	2
			Q8H8H7	cyto	10.0,	nucl	3
			Q0PWF8	cyto	7.0,	nucl	3.0,	chlo	1.0,	plas	1.0,	cysk	1			cysk	1
			A3QRM2	cyto	6.0,	cysk	4.0,	nucl	3
			Q1AE44	cyto	5.0,	nucl	4.0,	plas	1.5,	golg_plas	1.5,	mito	1.0,	pero	1
			Q59I71	cyto	12.0,	chlo	1
			A2XP95	cyto	7.0,	nucl	2.0,	cysk	2.0,	chlo	1.0,	plas	1
			B9GJ59	cyto	6.0,	chlo	4.5,	chlo_mito	3.0,	plas	1.0,	vacu	1
			Q3V5Z1	cyto	11.0,	nucl	2
			Q6PL00	cyto	9.0,	chlo	2.0,	cysk	2
			B9SEL5	cyto	5.0,	nucl	4.0,	mito	2.5,	cyto_mito	2.0,	plas	1
			Q93VC3	cyto	9.5,	cyto_E.R.	5.8,	chlo	3
			A9S192	cyto	6.0,	nucl	5.0,	cysk	2
			A9NRA5	cyto	5.0,	pero	4.0,	chlo	2.0,	nucl	1.0,	extr	1
			C8C3X3	cyto	6.0,	chlo	5.0,	mito	1.0,	plas	1
			B9SIK9	cyto	7.0,	nucl	3.0,	cysk	2.0,	chlo	1
			C5XL35	cyto	9.0,	chlo	1.0,	nucl	1.0,	mito	1.0,	extr	1
			B9I957	cyto	9.0,	nucl	2.0,	mito	1.0,	vacu	1							vacu
			C5YCV2	cyto	9.0,	chlo	4
			C0HFM9	cyto	6.0,	mito	6.0,	nucl	2
			Q84L21	cyto	7.0,	chlo	4.0,	nucl	1.0,	mito	1					nucl	1
			A9NVW2	cyto	5.0,	pero	3.0,	chlo	2.0,	extr	2.0,	nucl	1
			A0T2M7	cyto	6.0,	chlo	5.0,	nucl	1.0,	mito	1
			C8C3X1	cyto	6.0,	chlo	5.0,	mito	1.0,	plas	1
			B6U6C1	cyto	7.0,	chlo	2.0,	plas	2.0,	nucl	1.0,	pero	1
			Q2QCW8	cyto	6.0,	chlo	5.0,	nucl	2
			Q673G6	cyto	11.0,	chlo	2
			Q6L4Y3	cyto	6.0,	chlo	3.0,	pero	3.0,	mito	2
			C5Z6E6	cyto	10.0,	chlo	1.0,	nucl	1.0,	plas	1
			B8AYC9	cyto	5.0,	chlo	4.0,	mito	4
			C8C3W7	cyto	6.0,	chlo	5.0,	nucl	1.0,	mito	1
			Q8S931	cyto	10.5,	cyto_E.R.	6.0,	cysk	3
			A9T3P8	cyto	7.0,	cysk	3.0,	chlo	2.0,	nucl	1
			Q9ZSA7	cyto	6.0,	cysk	5.5,	cysk_plas	3.5,	nucl	1
			A9NMM4	cyto	8.5,	cyto_E.R.	5.0,	nucl	2.0,	chlo	1.0,	plas	1
			A2WLB3	cyto	7.0,	chlo	4.0,	nucl	1.0,	mito	1
			Q94IE4	cyto	7.0,	chlo	4.0,	nucl	1.0,	mito	1
			C5YY68	cyto	7.0,	nucl	3.0,	chlo	1.0,	mito	1.0,	plas	1
			Q9XHR0	cyto	6.0,	nucl	4.0,	chlo	1.0,	mito	1.0,	plas	1
			C5WSA5	cyto	8.0,	chlo	3.0,	mito	1.0,	extr	1
			B4FRE2	cyto	11.0,	chlo	1.0,	nucl	1
			Q4W8D2	cyto	8.0,	cysk	3.0,	nucl	2
			O24018	cyto	9.0,	nucl	4
			Q0JQ78	cyto	7.0,	chlo	4.0,	nucl	1.0,	mito	1
			Q94ID4	cyto	7.0,	chlo	4.0,	nucl	1.0,	mito	1
			Q9FU53	cyto	7.0,	chlo	4.0,	nucl	1.0,	mito	1
			B2NI88	cyto	10.0,	nucl	3
			Q01MB0	cyto	8.0,	chlo	3.0,	nucl	2
			Q6YYX9	cyto	9.0,	pero	2.0,	chlo	1.0,	plas	1
			Q7XXC4	cyto	6.0,	cysk	4.0,	chlo	1.0,	nucl	1.0,	plas	1
			P93459	cyto	9.0,	cysk	3.0,	chlo	1
			A2XP93	cyto	7.0,	chlo	3.0,	nucl	3
			C5XAC5	cyto	6.0,	nucl	4.0,	plas	1.0,	pero	1.0,	cysk	1
			B9FYK1	cyto	10.0,	chlo	2.0,	pero	2
			A2YY48	cyto	10.0,	pero	2.0,	plas	1
			B4FV70	cyto	10.0,	chlo	2.0,	mito	1
			Q71VM9	cyto	8.5,	cyto_E.R.	5.0,	chlo	2.0,	cysk	2
			B3STR3	cyto	8.0,	nucl	2.0,	pero	2.0,	chlo	1
			B9I0W3	cyto	10.0,	nucl	4
			B9T5W6	cyto	7.0,	nucl	5.0,	chlo	1
			A5B7D2	cyto	6.0,	pero	3.0,	nucl	2.0,	extr	2					plas	1.0,
			C5H9Q8	cyto	8.0,	nucl	2.0,	mito	2.0,	chlo	1
			A2XPB9	cyto	8.0,	chlo	3.0,	nucl	2
			Q7Y1E3	cyto	8.0,	chlo	3.0,	nucl	2
			A9NRM2	cyto	11.0,	nucl	2
			A9NLF0	cyto	8.0,	nucl	2.0,	chlo	1.0,	mito	1.0,	plas	1
			Q9ZQA5	cyto	6.0,	nucl	4.0,	chlo	1.0,	plas	1.0,	vacu	1
			O80850	cyto	7.0,	nucl	3.0,	cysk	3
			Q7FAL4	cyto	6.0,	nucl	5.0,	chlo	1.0,	cysk	1
			C5YD56	cyto	7.0,	chlo	6
			B6TF99	cyto	11.0,	chlo	2
			Q6AV32	cyto	10.0,	chlo	2.0,	mito	1
			A2XJL0	cyto	10.0,	chlo	2.0,	mito	1
			B9A0U0	cyto	9.0,	nucl	3.0,	chlo	2
			C5XH53	cyto	10.0,	chlo	2.0,	plas	1
			Q2KTE3	cyto	9.0,	nucl	2.0,	cysk	2
			A2XQV8	cyto	6.0,	cysk	4.0,	chlo	1.0,	nucl	1.0,	plas	1
			B9N703	cyto	6.0,	nucl	4.0,	chlo	1.0,	extr	1.0,	cysk	1
			C0PMW4	cyto	7.0,	nucl	4.0,	chlo	2
			C5YNI2	cyto	6.0,	chlo	4.0,	nucl	2.0,	mito	2
			A9SS38	cyto	8.0,	cysk_plas	2.0,	plas	1.5,	cysk	1.5,	chlo	1.0,	nucl	1
			B9F9Q4	cyto	9.0,	chlo	2.0,	mito	2
			O80851	cyto	9.0,	chlo	2.0,	nucl	2
			B9RP90	cyto	5.0,	extr	4.0,	nucl	3.0,	vacu	1
			A9NRI6	cyto	6.0,	nucl	3.0,	chlo	2.0,	cysk	2
			B9S195	cyto	8.0,	cysk	3.0,	mito	2
			A5I8L7	cyto	10.5,	cyto_E.R.	6.0,	chlo	2
			Q6PKZ9	cyto	8.0,	nucl	2.0,	chlo	1.0,	plas	1.0,	pero	1
			B9SR52	cyto	8.0,	nucl	3.0,	cysk	2
			A2WQ43	cyto	4.0,	vacu	3.0,	chlo	2.0,	plas	2.0,	E.R.	2
			Q2QDG0	cyto	10.0,	cysk	3
			B9STI2	cyto	11.0,	nucl	2
			B9IKS1	cyto	11.0,	nucl	3
			Q9XER3	cyto	9.0,	nucl	2.0,	chlo	1.0,	cysk	1
			B9FC47	cyto	6.0,	nucl	5.0,	chlo	1.0,	cysk	1
			Q75IL5	cyto	7.0,	chlo	3.0,	cysk	3
			Q9SB32	cyto	11.0,	chlo	1.0,	vacu	1
			A9NUJ7	cyto	7.0,	nucl	3.0,	chlo	2.0,	cysk	2
			Q4A3R2	cyto	11.0,	cysk	1.5,	cysk_plas	1.5
			C5YN60	cyto	8.0,	chlo	3.0,	mito	1.0,	plas	1
			Q19PX3	cyto	12.0,	cysk	1
			A6XFT3	cyto	10.0,	chlo	2.0,	nucl	1
			Q8GTA4	cyto	9.0,	cysk	2.0,	chlo	1.0,	nucl	1
			Q6F6H5	cyto	11.0,	chlo	1.0,	nucl	1							mito	1
			Q7G1T5	cyto	6.0,	nucl	3.0,	plas	2.0,	chlo	1.0,	cysk	1
			A5I8L4	cyto	11.5,	cyto_E.R.	6.5,	chlo	1
			B3F8K8	cyto	9.0,	nucl	3.0,	plas	1
			Q8VZX7	cyto	9.0,	nucl	2.0,	chlo	1.0,	cysk	1
			B4FCC6	cyto	6.0,	chlo	4.0,	pero	2.0,	nucl	1
			O49170	cyto	7.0,	cysk	4.0,	chlo	2
			B2NIX0	cyto	6.0,	cysk	6.0,	chlo	1
			Q8W2D6	cyto	9.0,	cysk	3.0,	nucl	2
			C5YP73	cyto	4.5,	cyto_nucl	4.5,	chlo	4.0,	nucl	3.5,	plas	1			extr	1.0,
			Q0WYI4	cyto	7.0,	chlo	3.0,	mito	2.0,	extr	2
			A9P2I3	cyto	9.0,	nucl	2.0,	chlo	1.0,	E.R.	1
			C6TEW0	cyto	6.0,	nucl	5.0,	pero	2
			Q2HTI2	cyto	11.0,	chlo	1.0,	cysk	1
			C5YCV5	cyto	7.0,	chlo	4.0,	nucl	1.0,	mito	1
			B9S2U4	cyto	8.0,	nucl	3.0,	cysk	3
			B9S0A9	cyto	7.0,	E.R.	3.0,	chlo	2.0,	mito	1
			A5AYX4	cyto	7.0,	nucl	4.0,	chlo	1.0,	extr	1
			Q2KTE4	cyto	8.0,	cysk	4.0,	chlo	2
			B9TAQ8	cyto	9.5,	cyto_E.R.	5.5,	chlo	1.0,	nucl	1.0,	cysk	1
			C6JUP8	cyto	8.0,	chlo	3.0,	cysk	2
			B9EWT8	cyto	10.5,	cyto_E.R.	6.3,	E.R._vacu	1.3
			B9SR56	cyto	7.0,	nucl	6
			A9YUS7	cyto	7.5,	cyto_E.R.	4.5,	nucl	4.0,	chlo	1
			Q43613	cyto	9.5,	cyto_E.R.	5.5,	cysk	3
			C0PSL2	cyto	11.0,	cysk	2
			Q4QUR8	cyto	7.0,	cysk	3.0,	chlo	2.0,	nucl	1
			Q0WYI6	cyto	6.0,	chlo	4.0,	extr	2.0,	nucl	1
			A0SWU5	cyto	8.5,	cyto_E.R.	5.0,	cysk	4
			A9NVS6	cyto	5.0,	nucl	3.0,	cysk	2.5,	chlo	2.0,	cysk_plas	2
			Q60FR6	cyto	12.0,	pero	2
			Q673G4	cyto	12.0,	pero	2
			A2YSK1	cyto	9.0,	chlo	2.0,	mito	1.0,	plas	1
			Q94JL7	cyto	8.0,	cysk	4.0,	chlo	1
			B9I0Q7	cyto	10.0,	nucl	3
			B7E2Q6	cyto	13
			Q75QN1	cyto	9.0,	chlo	3.0,	nucl	1
			Q2KTE5	cyto	8.0,	cysk	4.0,	chlo	2
			B9S197	cyto	12.0,	nucl	1
			Q9SP53	cyto	9.0,	chlo	4
			A9NNT1	cyto	8.0,	nucl	5
			O82737	cyto	9.0,	extr	3.0,	nucl	1
			Q67VR7	cyto	10.0,	chlo	1.0,	nucl	1.0,	plas	1
			C5XTH3	cyto	9.0,	pero	2.0,	chlo	1.0,	nucl	1
			D5A7S3	cyto	9.5,	cyto_nucl	6.0,	nucl	1.5,	plas	1.0,	pero	1
			B9STI1	cyto	8.0,	nucl	3.0,	chlo	2
			C5XRG4	cyto	6.0,	nucl	4.0,	chlo	2.0,	plas	2
			Q67UG1	cyto	11.5,	cyto_E.R.	6.5,	chlo	1
			Q4JH25	cyto	7.0,	nucl	6
			Q39683	cyto	8.0,	nucl	4.0,	cysk	2
			B8YI13	cyto	8.0,	cysk	3.0,	nucl	2
			A8D8H3	cyto	11.0,	chlo	1.0,	nucl	1
			Q9ZRC9	cyto	7.0,	cysk	4.0,	chlo	1.0,	nucl	1
			Q40876	cyto	7.5,	cyto_E.R.	4.5,	nucl	2.0,	cysk	2.0,	chlo	1
			C5Y1V9	cyto	11.0,	nucl	2
			Q948K9	cyto	7.0,	cysk	3.0,	nucl	2.0,	chlo	1
			A2XKV2	cyto	8.0,	chlo	3.0,	pero	3
			Q6AVK5	cyto	8.0,	chlo	3.0,	pero	3
			A2YF86	cyto	10.0,	pero	2.0,	plas	1
			Q5W1K1	cyto	8.0,	cysk	3.0,	pero	2
			C6TMC0	cyto	6.0,	cysk	6.0,	nucl	1
			B9STI5	cyto	8.0,	nucl	3.0,	chlo	1.0,	mito	1
			B4FVP4	cyto	10.0,	cysk	2.0,	chlo	1
			A7KAV4	cyto	9.5,	cyto_E.R.	5.8,	cysk	2.0,	E.R._vacu	1.3
			Q2KTE6	cyto	9.0,	cysk	4
			D5ADL4	cyto	8.0,	nucl	3.0,	extr	2
			A5A371	cyto	9.0,	nucl	2.0,	cysk	2
			B4FWM5	cyto	6.0,	chlo	4.0,	nucl	1.0,	mito	1.0,	cysk	1
			Q9M4U2	cyto	7.0,	cysk	4.0,	chlo	1.0,	nucl	1
			C6THU7	cyto	7.0,	chlo	2.0,	pero	2.0,	nucl	1.0,	mito	1
			Q43590	cyto	8.0,	cysk	5
			B0ZTB4	cyto	7.0,	nucl	3.0,	cysk	2.0,	chlo	1					mito	1
			B8BCI9	cyto	11.5,	cyto_E.R.	6.5,	chlo	1
			B9GJ32	cyto	7.0,	nucl	2.0,	cysk	2.0,	chlo	1.0,	plas	1
			Q9FFF6	cyto	10.0,	pero	3
			B9T7L2	cyto	6.0,	chlo	2.0,	nucl	2.0,	pero	2.0,	cysk	2
			A0S5Z6	cyto	7.0,	nucl	3.0,	cysk	2.0,	chlo	1
			B5TXD1	cyto	10.5,	cyto_E.R.	6.3,	E.R._vacu	1.3
			Q0WYI8	cyto	7.0,	chlo	3.0,	mito	2.0,	extr	2
			Q43640	cyto	6.0,	cysk	5.0,	mito	1.0,	plas	1
			A5H0K1	cyto	7.0,	nucl	3.0,	cysk	2.0,	chlo	1
			B9T417	cyto	9.0,	nucl	3.0,	extr	1
			B2BA73	cyto	7.0,	nucl	3.0,	chlo	1.0,	mito	1.0,	pero	1
			B6TQ13	cyto	8.0,	nucl	3.0,	plas	1.0,	cysk	1
			C5XP04	cyto	6.0,	chlo	5.0,	pero	2
			Q41681	cyto	9.0,	cysk	4
			Q7FY62	cyto	9.0,	cysk	4
			A5A373	cyto	11.0,	chlo	1.0,	nucl	1
			Q84UK0	cyto	8.5,	cyto_E.R.	5.3,	E.R._vacu	1.3,	chlo	1.0,	nucl	1.0,	cysk	1
			Q0WYI7	cyto	6.0,	mito	4.0,	chlo	3
			Q6JN56	cyto	10.0,	chlo	2.0,	nucl	1
			C5Y7A6	cyto	6.0,	pero	3.0,	chlo	2.0,	nucl	1.0,	extr	1
			B9RJ58	cyto	9.0,	extr	2.0,	chlo	1.0,	nucl	1
			Q4QUR6	cyto	11.0,	nucl	1.0,	plas	1
			Q153I3	cyto	8.0,	chlo	2.0,	nucl	2.0,	plas	1
			A5BD50	cyto	13
			O24265	cyto	11.0,	chlo	1.0,	pero	1
			B9T708	cyto	12.0,	nucl	2
			Q09EZ3	cyto	7.0,	cysk	3.0,	plas	2.0,	chlo	1
			Q84L23	cyto	7.0,	cysk	3.0,	plas	2.0,	chlo	1
			C7DTK0	cyto	12.0,	pero	1
			Q2HSM4	cyto	10.0,	nucl	3
			Q43741	cyto	7.0,	chlo	4.0,	nucl	2
			A5B3E7	cyto	13
			B8AY41	cyto	10.0,	chlo	2.0,	nucl	1
			Q65XE5	cyto	10.0,	chlo	2.0,	nucl	1
			B6UA92	cyto	8.0,	pero	4.0,	chlo	1
			A9S3X1	cyto	8.0,	nucl	5
			C6TH39	cyto	5.0,	plas	4.0,	nucl_plas	3.5,	chlo	2.0,	pero	1
			A2YUW1	cyto	7.0,	chlo	4.0,	mito	2
			Q6ZBF4	cyto	7.0,	chlo	4.0,	mito	2
			D1MCA7	cyto	8.0,	cysk	3.0,	nucl	2
			C6TJL5	cyto	10.0,	chlo	3
			C6TM90	cyto	9.0,	chlo	3.0,	cysk	2
			A3BSS6	cyto	7.0,	chlo	4.0,	mito	2
			Q6DV45	cyto	7.0,	nucl	3.0,	cysk	3
			Q2QCY1	cyto	9.5,	cyto_E.R.	5.5,	mito	2.0,	chlo	1
			Q8S9H5	cyto	8.0,	cysk	3.0,	pero	2
			A9NW44	cyto	12.0,	chlo	1
			C5X6L0	cyto	8.0,	nucl	2.0,	vacu	1.5,	E.R._vacu	1.5,	plas	1
			Q9M7K5	cyto	9.0,	nucl	2.0,	cysk	2
			Q5DX19	cyto	7.0,	nucl	3.0,	cysk	2.5,	cysk_plas	2
			Q6QZP1	cyto	9.5,	cyto_E.R.	5.8,	nucl	2.0,	E.R._vacu	1.3
			A9PJ26	cyto	10.5,	cyto_E.R.	6.0,	nucl	1.0,	cysk	1
			O81606	cyto	9.0,	chlo	2.0,	cysk	2
			Q2QCX5	cyto	5.0,	nucl	4.0,	cysk	3.0,	chlo	1
			Q5KSL7	cyto	5.0,	chlo	4.0,	mito	1.5,	mito_plas	1.5,	nucl	1.0,	E.R.	1
			Q53AS3	cyto	8.0,	pero	3.0,	chlo	1.0,	cysk	1
			Q6JN53	cyto	9.0,	chlo	3.0,	nucl	1
			A9NUW5	cyto	10.5,	cyto_E.R.	6.5,	E.R.	1.5
			B9H2B5	cyto	8.0,	chlo	2.0,	nucl	2.0,	cysk	1
			A5BHZ4	cyto	3.0,	plas	3.0,	E.R.	3.0,	vacu	2.0,	chlo	1.0,	nucl	1
			B9N8H1	cyto	10.5,	cyto_E.R.	6.0,	nucl	1.0,	cysk	1
			B8YLW1	cyto	8.0,	chlo	2.0,	nucl	2.0,	cysk	2
			B6TSS1	cyto	9.0,	pero	2.0,	chlo	1.0,	nucl	1
			Q94F66	cyto	6.0,	cysk	6.0,	chlo	1
			Q4QUS0	cyto	10.0,	nucl	2.0,	chlo	1
			B3RFV7	cyto	10.0,	nucl	2.0,	chlo	1
			C0PFZ6	cyto	10.5,	cyto_E.R.	6.3,	E.R._vacu	1.3
			Q94IN6	cyto	10.5,	cyto_E.R.	6.0,	extr	1.0,	pero	1
			Q2L6K2	cyto	7.0,	chlo	6
			B3TLX1	cyto	4.0,	chlo	3.5,	chlo_mito	3.5,	mito	2.5,	nucl	2.0,	extr	1
			C5X274	cyto	9.5,	cyto_E.R.	5.8,	chlo	2.0,	E.R._vacu	1.3
			Q673G5	cyto	9.0,	chlo	3.0,	nucl	1
			C4J8V0	cyto	7.0,	chlo	5.0,	mito	1
			Q8W3Y3	cyto	7.5,	cyto_E.R.	4.5,	cysk	3.0,	nucl	2
			C5Y9X8	cyto	6.0,	chlo	3.0,	pero	3.0,	mito	1
			A2IBP3	cyto	9.5,	cyto_E.R.	5.8,	cysk	2.0,	E.R._vacu	1.3
			Q400U9	cyto	7.5,	cyto_E.R.	4.5,	nucl	3.0,	cysk	2
			B9HZH4	cyto	9.5,	cyto_E.R.	5.5,	cysk	3
			Q43405	cyto	9.5,	cyto_E.R.	6.0,	E.R.	1.5,	chlo	1.0,	extr	1
			Q4QUR5	cyto	10.0,	nucl	2.0,	chlo	1
			Q53U27	cyto	11.0,	nucl	2
			O64946	cyto	6.0,	cysk	6.0,	chlo	1
			B9HX60	cyto	7.0,	chlo	3.0,	cysk	2.0,	nucl	1
			B9RPD0	cyto	10.0,	nucl	3
			Q6R3N2	cyto	10.0,	chlo	1.0,	nucl	1.0,	mito	1
			A9TGN8	cyto	8.0,	pero	2.0,	chlo	1.0,	nucl	1.0,	mito	1
			B0F9M0	cyto	7.5,	cyto_E.R.	4.5,	nucl	3.0,	cysk	2
			Q6JN54	cyto	11.0,	chlo	2
			A9PIV6	cyto	7.0,	cysk	3.5,	cysk_plas	3.0,	plas	1.5,	golg	1
			B8BPQ8	cyto	9.0,	extr	3.0,	chlo	2
			Q69LD9	cyto	9.0,	extr	3.0,	chlo	2
			Q94CL5	cyto	6.0,	cysk	5.0,	chlo	2
			C6TC18	cyto	10.0,	cysk	2.0,	nucl	1
			B9GJ31	cyto	8.5,	cyto_E.R.	5.0,	chlo	2.0,	cysk	2
			A8I1T0	cyto	5.5,	cyto_E.R.	3.5,	chlo	3.0,	nucl	2.0,	mito	2
			Q330J7	cyto	6.0,	cysk	5.0,	pero	2
			Q10MY3	cyto	5.0,	chlo	4.0,	cysk	3.0,	nucl	1
			A2XFF9	cyto	5.0,	chlo	4.0,	cysk	3.0,	nucl	1
			B9T7K8	cyto	7.0,	nucl	5.0,	chlo	1
			A5BSR8	cyto	12.0,	nucl	1
			A2Z096	cyto	12.5,	cyto_E.R.	7
			A9NQA3	cyto	11.0,	nucl	3
			C5Z038	cyto	9.0,	chlo	2.0,	mito	2
			O04162	cyto	4.0,	extr	4.0,	nucl	3.0,	chlo	1.0,	vacu	1
			B9GK41	cyto	7.0,	nucl	5.0,	chlo	2
			Q56I80	cyto	12.0,	chlo	1
			Q6EQL8	cyto	10.0,	chlo	3
			Q75IP9	cyto	9.0,	chlo	2.0,	nucl	2
			Q9SB33	cyto	7.0,	chlo	3.0,	nucl	1.0,	plas	1.0,	extr	1
			Q0WSU6	cyto	7.0,	chlo	3.0,	nucl	1.0,	plas	1.0,	extr	1
			Q9XER2	cyto	11.0,	chlo	1.0,	cysk	1
			A3BXX0	cyto	11.0,	nucl	2
			O24108	cyto	8.0,	chlo	2.0,	cysk	2.0,	nucl	1
			A9TK64	cyto	7.0,	chlo	2.0,	cysk	2.0,	nucl	1.0,	mito	1
			C5Z653	cyto	10.0,	chlo	3
			Q2PT74	cyto	10.5,	cyto_E.R.	6.0,	cysk	2
			C5WNJ8	cyto	7.0,	chlo	3.0,	plas	2.0,	nucl	1
			Q5DWW0	cyto	9.0,	cysk	2.0,	chlo	1.0,	nucl	1
			Q9ZWP2	cyto	8.5,	cyto_E.R.	5.0,	cysk	4
			Q9LY36	cyto	7.0,	nucl	6
			Q66MF0	cyto	4.0,	chlo	3.0,	nucl	3.0,	plas	1.5,	mito_plas	1.5,	E.R.	1
			Q9LY48	cyto	8.0,	nucl	5
			C7J6V8	cyto	10.0,	nucl	2.0,	extr	2
			Q84L58	cyto	9.5,	cyto_E.R.	5.5,	cysk	2.0,	chlo	1
			Q2PF18	cyto	8.0,	chlo	3.0,	nucl	1.0,	mito	1
			Q39549	cyto	8.0,	pero	3.0,	chlo	2
			A3B8Y2	cyto	10.0,	chlo	1.0,	nucl	1.0,	golg	1
			C5Z4T3	cyto	6.0,	chlo	4.0,	nucl	2.0,	plas	1
			B9T707	cyto	7.5,	cyto_nucl	7.3,	cyto_E.R.	4.8,	nucl	3.0,	chlo	1
			C5NSL5	cyto	7.0,	cysk	2.0,	chlo	1.0,	nucl	1.0,	extr	1.0,	golg	1
			B9A0T8	cyto	7.5,	cyto_E.R.	4.5,	cysk	4.0,	nucl	1
			C6T761	cyto	6.0,	nucl	4.0,	extr	3
			C5X1Y7	cyto	8.0,	nucl	3.0,	chlo	1.0,	mito	1
			B5G4T3	cyto	7.0,	nucl	3.0,	chlo	2.0,	plas	1
			C0SPH3	cyto	7.0,	nucl	3.0,	chlo	2.0,	plas	1
			C5WRY7	cyto	5.0,	mito	4.0,	chlo	3.0,	pero	2
			O04076	cyto	8.0,	cysk	3.0,	chlo	1.0,	nucl	1
			A5BHZ3	cyto	11.0,	chlo	1.0,	nucl	1
			A9PI66	cyto	8.0,	cysk	3.0,	nucl	2
			A5B476	cyto	5.0,	plas	3.0,	chlo	2.0,	nucl	2.0,	pero	1
			C1ICC3	cyto	10.0,	nucl	2.0,	chlo	1
			C1ICC4	cyto	10.0,	nucl	2.0,	chlo	1
			A3BZF7	cyto	12.0,	chlo	2
			C5YF79	cyto	13
			A9PE88	cyto	5.0,	cysk	5.0,	extr	2.0,	nucl	1
			B8LQ40	cyto	8.5,	cyto_E.R.	5.0,	nucl	3.0,	plas	1
			C5WZM7	cyto	7.0,	chlo	5.0,	nucl	1
			Q7XZR2	cyto	5.5,	cyto_nucl	5.0,	nucl	3.5,	cysk	3.0,	chlo	1
			A2WPQ4	cyto	10.0,	chlo	2.0,	nucl	1
			B9FMG6	cyto	9.0,	chlo	3.0,	nucl	2
			C5WSA6	cyto	10.0,	chlo	2.0,	nucl	1
			D4N2S2	cyto	5.5,	cyto_E.R.	3.5,	cysk	3.0,	chlo	2.0,	nucl	2
			A5BUG5	cyto	7.0,	chlo	3.0,	nucl	2.0,	mito	1
			C5YP38	cyto	7.0,	cysk	6
			C4JC57	cyto	7.0,	pero	5.0,	mito	2
			B9HUA4	cyto	8.0,	cysk	4.0,	plas	1
			C1ICB2	cyto	11.0,	chlo	2
			Q84TC2	cyto	6.0,	cysk	3.0,	chlo	2.0,	nucl	1.0,	mito	1
			B7FHL4	cyto	9.0,	nucl	4
			A2XY60	cyto	11.0,	extr	2
			C1ICB1	cyto	11.0,	nucl	1.0,	plas	1
			C1ICC6	cyto	10.0,	nucl	2.0,	plas	1
			C1ICD8	cyto	8.0,	nucl	3.0,	chlo	1.0,	plas	1
			C1ICB7	cyto	10.0,	nucl	2.0,	chlo	1
			C1ICB9	cyto	10.0,	nucl	2.0,	chlo	1
			C1ICD5	cyto	10.0,	chlo	1.0,	nucl	1.0,	plas	1
			C1ICD6	cyto	10.0,	chlo	1.0,	nucl	1.0,	plas	1
			C1ICC1	cyto	9.0,	nucl	2.0,	chlo	1.0,	plas	1
			C1ICC0	cyto	9.0,	nucl	2.0,	chlo	1.0,	plas	1
			C1ICB3	cyto	10.0,	nucl	2.0,	plas	1
			C1ICB4	cyto	10.0,	nucl	2.0,	plas	1
			C1ICB8	cyto	10.0,	nucl	2.0,	chlo	1
			C1ICD4	cyto	10.0,	chlo	1.0,	nucl	1.0,	plas	1
			C6TMK8	cyto	10.0,	cysk	3
			B9STI6	cyto	7.0,	cysk	3.0,	nucl	2.0,	chlo	1
			C6TEH2	cyto	8.0,	cysk	3.0,	nucl	2
			B9HUA5	cyto	9.0,	nucl	2.0,	chlo	1.0,	pero	1
			Q00XY6	cyto	5.0,	chlo	2.0,	nucl	2.0,	cysk	2.0,	mito	1.0,	plas	1
			A2ZQJ7	cyto	11.0,	pero	2
			Q3T7D5	cyto	9.0,	chlo	3.0,	nucl	1
			C1ICB0	cyto	11.0,	nucl	1.0,	plas	1
			C1ICC5	cyto	10.0,	nucl	2.0,	plas	1
			C1ICC9	cyto	10.0,	nucl	2.0,	plas	1
			B9F980	cyto	11.0,	cysk	2
			C5Z5D8	cyto	7.5,	cyto_E.R.	4.5,	nucl	3.0,	chlo	2
			C1ICD2	cyto	10.0,	nucl	2.0,	plas	1
			B7EDK8	cyto	7.0,	cysk	3.0,	mito	2.0,	pero	2
			A2XID7	cyto	7.0,	cysk	3.0,	mito	2.0,	pero	2
			A3AXY8	cyto	6.0,	chlo	5.0,	nucl	1.0,	plas	1
			C1ICA7	cyto	10.0,	nucl	2.0,	chlo	1
			Q9LWE4	cyto	6.0,	mito	2.0,	E.R.	2.0,	chlo	1.0,	nucl	1.0,	plas	1
			B8AGN6	cyto	11.0,	nucl	1.0,	mito	1
			A5AZG3	cyto	10.0,	nucl	4
			Q9SRM3	cyto	9.0,	nucl	5
			Q9M4U7	cyto	11.5,	cyto_E.R.	6.5,	mito	1
			Q0DKQ3	cyto	12.0,	chlo	1
			Q8LA31	cyto	7.0,	nucl	5.0,	nucl_plas	4
			Q8LAJ2	cyto	9.0,	chlo	2.0,	nucl	2
			C0SPH2	cyto	6.0,	nucl	3.0,	chlo	2.0,	plas	2
			Q84K82	cyto	10.0,	nucl	3
			Q6V5E3	cyto	7.0,	nucl	3.0,	cysk	2.0,	extr	1
			Q1HK32	cyto	9.0,	chlo	2.0,	cysk	2
			Q1HK33	cyto	9.0,	chlo	2.0,	cysk	2
			C5Z7Z8	cyto	10.0,	chlo	2.0,	mito	1
			Q9MB74	cyto	8.0,	cysk	3.0,	nucl	2
			C5Z0X5	cyto	9.0,	chlo	4
			O49892	cyto	8.5,	cyto_E.R.	5.0,	cysk	4
			B6U9L0	cyto	9.0,	nucl	2.0,	cysk	2
			Q9LE86	cyto	10.0,	nucl	3
			Q84TM2	cyto	6.0,	cysk	3.0,	extr	2.0,	chlo	1.0,	nucl	1
			Q9AYS8	cyto	7.5,	cysk	5.0,	cyto_E.R.	4.8
			A0SVL8	cyto	7.0,	nucl	5.0,	chlo	1
			A4F1Q9	cyto	8.0,	chlo	3.0,	nucl	1.0,	plas	1
			Q60I97	cyto	9.0,	cysk	3.0,	chlo	2
			Q6ZHG2	cyto	12.0,	extr	1
			B5M698	cyto	6.0,	nucl	3.0,	chlo	2.0,	plas	2
			C7EZK9	cyto	10.0,	cysk	2.0,	chlo	1
			B9FI00	cyto	10.5,	cyto_E.R.	6.0,	chlo	2
			Q0G878	cyto	6.0,	cysk	5.0,	nucl	2
			A9PEP7	cyto	7.0,	chlo	3.0,	cysk	3
			A9PEF4	cyto	7.0,	cysk	3.0,	nucl	2.0,	chlo	1
			Q43581	cyto	10.0,	chlo	2.0,	cysk	2
			B9HZM1	cyto	7.0,	nucl	4.0,	chlo	1.0,	pero	1
			A2XA30	cyto	12.0,	extr	1
			A4ZYQ6	cyto	8.5,	cyto_E.R.	5.0,	cysk	4
			O24109	cyto	10.5,	cyto_E.R.	6.0,	cysk	3
			B9F7Z2	cyto	9.0,	nucl	2.0,	chlo	1.0,	extr	1
			Q8S2W3	cyto	6.0,	chlo	5.0,	nucl	1.0,	E.R.	1
			B6SI41	cyto	9.5,	cyto_E.R.	5.5,	cysk	2.0,	nucl	1
			O65031	cyto	12.0,	extr	1
			C5WRY6	cyto	7.0,	mito	2.0,	chlo	1.0,	nucl	1.0,	extr	1.0,	pero	1
			P93326	cyto	9.0,	chlo	3.0,	nucl	1
			B9I0Q6	cyto	5.0,	cysk	5.0,	chlo	1.0,	nucl	1.0,	golg	1
			O64947	cyto	7.5,	cyto_E.R.	4.8,	cysk	4.0,	E.R._vacu	1.3
			B8BAH5	cyto	8.0,	chlo	2.0,	plas	2.0,	mito	1
			Q6EFA3	cyto	5.0,	nucl	4.0,	cysk	2.0,	chlo	1.0,	plas	1
			Q39933	cyto	6.0,	cysk	6.0,	nucl	1
			C6TA05	cyto	10.0,	nucl	2.0,	chlo	1
			O48631	cyto	11.0,	cysk	2
			Q6PKZ8	cyto	7.0,	nucl	3.0,	chlo	2.0,	plas	1
			B0FL99	cyto	9.5,	cyto_E.R.	5.5,	nucl	2.0,	cysk	1
			Q9XFZ2	cyto	9.5,	cyto_E.R.	5.5,	nucl	2.0,	cysk	1
			B9H7J4	cyto	8.5,	cyto_E.R.	5.0,	cysk	3.0,	chlo	1
			A1EGX0	cyto	8.5,	cyto_E.R.	5.3,	cysk	2.0,	E.R._vacu	1.3,	chlo	1
			Q7X6V7	cyto	5.0,	extr	4.0,	pero	2.0,	chlo	1.0,	nucl	1
			Q43404	cyto	10.5,	cyto_E.R.	6.0,	mito	1.0,	cysk	1
			Q7FNW0	cyto	10.5,	cyto_E.R.	6.0,	mito	1.0,	cysk	1
			C6TMF5	cyto	7.0,	chlo	3.0,	nucl	2.0,	cysk	2
			Q7Y257	cyto	8.5,	cyto_E.R.	5.0,	cysk	3.0,	chlo	1
			A2Y9Y3	cyto	8.0,	chlo	3.0,	nucl	2
			Q069K4	cyto	11.5,	cyto_E.R.	6.5,	cysk	1
			C5WSD2	cyto	12.0,	chlo	1
			Q688Y4	cyto	7.0,	chlo	4.0,	pero	2
			Q75T14	cyto	11.0,	vacu	1.0,	cysk	1
			B9UZ51	cyto	8.0,	cysk	3.0,	nucl	2
			Q43610	cyto	9.5,	cyto_E.R.	5.5,	chlo	1.0,	nucl	1.0,	cysk	1
			Q8L5N5	cyto	7.0,	chlo	2.0,	nucl	1.0,	extr	1.0,	vacu	1.0,	E.R.	1
			A3BSS8	cyto	6.0,	chlo	3.0,	nucl	3.0,	mito	2
			B9HSN0	cyto	8.0,	nucl	4.0,	cysk	2
			A9LY21	cyto	5.0,	pero	4.0,	nucl	2.0,	chlo	1.0,	E.R.	1
			A4URE9	cyto	5.0,	nucl	4.0,	chlo	3.0,	mito	1
			Q8H619	cyto	12.0,	mito	1
			A0N0A5	cyto	6.0,	chlo	4.0,	cysk	3
			Q8H0C8	cyto	9.0,	cysk	3.0,	chlo	2
			B9HW24	cyto	8.0,	chlo	2.0,	nucl	2.0,	cysk	2
			Q6ZBE6	cyto	9.0,	chlo	2.0,	nucl	1.0,	mito	1
			A2Y9Y4	cyto	9.0,	mito	1.0,	pero	1.0,	cysk	1.0,	golg	1
			Q0DE51	cyto	9.0,	mito	1.0,	pero	1.0,	cysk	1.0,	golg	1
			A8WBX5	cyto	7.0,	cysk	6
			B6TF29	cyto	8.0,	pero	2.0,	nucl	1.0,	plas	1.0,	extr	1
			Q0J2D8	cyto	8.0,	nucl	2.0,	extr	2.0,	chlo	1
			C5Y1M4	cyto	6.0,	chlo	2.0,	nucl	2.0,	plas	2.0,	cysk	1
			Q39396	cyto	5.5,	cyto_E.R.	3.5,	cysk	3.0,	chlo	2.0,	nucl	2
			A4UTQ4	cyto	12.0,	chlo	1
			Q60I98	cyto	9.0,	chlo	2.0,	cysk	2
			Q8H620	cyto	7.0,	chlo	3.0,	nucl	3
			O82127	cyto	9.0,	cysk	2.0,	chlo	1.0,	nucl	1
			B9H637	cyto	11.0,	cysk	2
			A3AUT9	cyto	6.5,	cyto_nucl	4.5,	chlo	2.0,	nucl	1.5,	mito	1.0,	E.R.	1.0,
			Q60I99	cyto	8.0,	cysk	3.0,	chlo	2
			Q84QS2	cyto	8.0,	nucl	3.0,	cysk	3
			Q43618	cyto	8.5,	cyto_E.R.	5.0,	cysk	3.0,	chlo	1
			Q7G1I9	cyto	8.5,	cyto_E.R.	5.0,	cysk	3.0,	chlo	1
			Q8H947	cyto	10.0,	plas	2.0,	nucl	1
			Q5ZA21	cyto	10.0,	plas	2.0,	nucl	1
			C7U1K1	cyto	9.0,	cysk	3.0,	chlo	1
			B8AY39	cyto	5.0,	nucl	4.0,	chlo	2.0,	mito	1.0,	extr	1
			Q42927	cyto	6.0,	nucl	5.0,	cysk	3
			B9T297	cyto	10.0,	nucl	2.0,	mito	2
			Q40399	cyto	9.5,	cyto_E.R.	5.5,	cysk	4
			B9EW72	cyto	8.0,	chlo	2.0,	nucl	2.0,	plas	2
			A9ZMI9	cyto	6.0,	nucl	3.0,	cysk	3.0,	chlo	1
			Q6F6H3	cyto	8.0,	cysk	3.0,	chlo	1.0,	nucl	1
			P93269	cyto	12.5,	cyto_E.R.	7
			Q0R368	cyto	9.5,	cyto_E.R.	5.5,	chlo	1.0,	nucl	1.0,	cysk	1
			Q01IX6	cyto	6.0,	E.R.	4.0,	mito	2.0,	vacu	1
			Q7XKU5	cyto	6.0,	E.R.	4.0,	mito	2.0,	vacu	1
			B5KM60	cyto	6.0,	nucl	3.0,	chlo	2.0,	E.R.	1.0,	cysk	1
			B8ALX9	cyto	8.5,	cyto_nucl	8.3,	cyto_E.R.	5.3,	nucl	4
			B8BAH4	cyto	7.0,	chlo	5.0,	nucl	1
			B9S6P0	cyto	7.0,	chlo	2.0,	extr	2.0,	cysk	2
			Q673G2	cyto	7.0,	chlo	2.0,	nucl	1.0,	plas	1.0,	pero	1.0,	cysk	1
			Q9LY13	cyto	5.0,	nucl	4.0,	cysk	2.0,	chlo	1.0,	extr	1
			A9PI87	cyto	5.0,	nucl	4.0,	cysk	3.0,	chlo	1
			D5L0B2	cyto	8.0,	chlo	2.0,	mito	2.0,	nucl	1
			Q52T40	cyto	7.0,	chlo	3.0,	nucl	2.0,	mito	1
			Q9FPL2	cyto	8.0,	cysk	4.0,	chlo	2
			Q500Z3	cyto	11.0,	mito	1.0,	E.R.	1
			A4UTQ5	cyto	11.0,	chlo	1.0,	nucl	1
			A9RK10	cyto	4.0,	cysk	3.5,	cysk_plas	3.5,	nucl	3.0,	plas	2.5
			Q43547	cyto	6.5,	cysk	6.0,	cyto_E.R.	4
			C5X743	cyto	7.0,	nucl	4.0,	chlo	2
			A5C011	cyto	6.0,	nucl	3.0,	cysk	3.0,	plas	1
			B4FN73	cyto	12.0,	nucl	1
			Q9XIW9	cyto	6.0,	chlo	4.0,	nucl	3
			Q6LC46	cyto	6.5,	cysk	6.0,	cyto_E.R.	4
			A1INL5	cyto	9.5,	cyto_E.R.	5.5,	cysk	2.0,	nucl	1
			Q8S8S4	cyto	7.0,	nucl	5.0,	chlo	1
			B6TEH4	cyto	11.0,	nucl	1.0,	plas	1
			Q6TN17	cyto	6.0,	cysk	5.0,	nucl	2
			C5XAC4	cyto	10.0,	nucl	2.0,	chlo	1
			Q94F65	cyto	9.0,	cysk	4
			Q5ZAT3	cyto	5.0,	chlo	4.0,	nucl	1.0,	mito	1.0,	extr	1.0,	vacu	1
			C6T9R2	cyto	9.0,	cysk	3.0,	chlo	1
			C6TJH7	cyto	6.0,	nucl	4.0,	chlo	1.0,	pero	1.0,	cysk	1
			A3BAC9	cyto	7.0,	plas	2.0,	pero	2.0,	chlo	1.0,	nucl	1
			B6SZT0	cyto	6.0,	chlo	4.0,	pero	2.0,	mito	1
			Q6EQL1	cyto	11.0,	extr	2
			Q40344	cyto	6.0,	nucl	4.0,	cysk	4
			Q656N1	cyto	10.0,	chlo	1.0,	nucl	1.0,	mito	1
			C5Z5E0	cyto	6.5,	cyto_E.R.	4.3,	chlo	2.0,	cysk	2.0,	E.R._vacu	1.3,	nucl	1
			C8CB66	cyto	9.5,	cyto_E.R.	5.5,	cysk	3
			Q40131	cyto	5.0,	cysk	5.0,	mito	1.0,	plas	1.0,	pero	1
			C6TMZ4	cyto	6.0,	cysk	6.0,	chlo	1
			A3BAC8	cyto	10.0,	chlo	4
			C6TJ49	cyto	6.0,	nucl	5.0,	plas	1.0,	extr	1
			Q53B69	cyto	8.0,	nucl	2.0,	chlo	1.0,	mito	1.0,	plas	1
			Q9FN27	cyto	12.0,	E.R.	1
			Q652U1	cyto	10.0,	chlo	4
			Q9ZWQ9	cyto	7.0,	cysk	4.0,	nucl	2
			Q7XZQ6	cyto	8.0,	cysk	3.0,	pero	2
			Q9M547	cyto	6.0,	nucl	4.0,	cysk	1.5,	cysk_plas	1.5,	extr	1
			Q96330	cyto	9.5,	cyto_E.R.	5.8,	E.R._vacu	1.3,	mito	1.0,	extr	1
			P51091	cyto	7.0,	cysk	3.5,	cysk_plas	2.5,	chlo	2
			O04274	cyto	6.0,	chlo	3.0,	mito	2.0,	plas	1.0,	pero	1
			P51092	cyto	7.0,	mito	3.0,	chlo	2.0,	pero	1
			Q9LSW6	cyto	7.0,	cysk	5.0,	chlo	2
			Q9LSW7	cyto	10.0,	nucl	2.0,	chlo	1
			P93821	cyto	11.0,	nucl	2
			Q9LTH7	cyto	5.0,	cysk	2.5,	chlo	2.0,	nucl	2.0,	cysk_plas	2.0,	vacu	1
			P93824	cyto	7.0,	cysk	5.0,	chlo	1
			Q9C5K7	cyto	11.0,	nucl	2
			Q9M2C4	cyto	5.0,	chlo	4.0,	nucl	4
			Q94A78	cyto	8.0,	chlo	2.0,	nucl	2.0,	cysk	1
			P31237	cyto	6.0,	cysk	6.0,	nucl	2
			Q39705	cyto	8.5,	cyto_E.R.	5.0,	chlo	2.0,	cysk	2
			Q8S932	cyto	6.0,	chlo	3.0,	cysk	3.0,	pero	1
			P19464	cyto	8.0,	cysk	2.0,	chlo	1.0,	nucl	1.0,	plas	1
			A2ZA63	cyto	5.0,	chlo	4.0,	nucl	2.0,	cysk	2
			Q00TS2	cyto	13
			C1ICA8	cyto	10.0,	nucl	2.0,	chlo	1
			C1ICC8	cyto	10.0,	nucl	2.0,	chlo	1
			A9PHS1	cyto	7.0,	nucl	4.0,	chlo	1.0,	cysk	1
			Q8S208	cyto	10.0,	chlo	2.0,	nucl	1
			C1ICA9	cyto	10.0,	nucl	2.0,	chlo	1
			C1E7U0	cyto	7.0,	cysk	5.0,	nucl	1
			B4FMR9	cyto	11.0,	chlo	2
			C5WSD3	cyto	6.0,	chlo	3.0,	nucl	2.0,	mito	1.0,	plas	1
			B8BER8	cyto	12.0,	chlo	1
			Q66SY5	cyto	9.0,	nucl	2.0,	cysk	2
			B9S194	cyto	8.0,	chlo	3.0,	plas	1.0,	E.R.	1
			A2Y9Y5	cyto	9.0,	cysk	2.0,	chlo	1.0,	nucl	1
			Q8H618	cyto	9.0,	cysk	2.0,	chlo	1.0,	nucl	1
			Q65XE6	cyto	11.0,	chlo	3
			A2XVM4	cyto	9.0,	chlo	2.0,	pero	2
			Q01IA8	cyto	9.0,	chlo	2.0,	pero	2
			Q7XP65	cyto	9.0,	chlo	2.0,	pero	2
			A9LY19	cyto	4.0,	chlo	3.0,	nucl	3.0,	plas	2.0,	vacu	1
			C5XI44	cyto	6.0,	chlo	4.0,	nucl	3
			B9F176	cyto	8.0,	nucl	3.0,	mito	2
			B8AFR5	cyto	8.0,	nucl	3.0,	mito	2
			A9TPX8	cyto	7.0,	nucl	6
			A2YWB1	cyto	6.0,	nucl	5.0,	chlo	1.0,	mito	1
			Q6Z244	cyto	6.0,	nucl	5.0,	chlo	1.0,	mito	1
			B6SIR9	cyto	11.0,	nucl	1.0,	plas	1
			A2ZA57	cyto	10.0,	nucl	2.0,	chlo	1
			Q94LP9	cyto	10.0,	nucl	2.0,	chlo	1
			B8A1V7	cyto	6.0,	chlo	4.0,	mito	3
			A2XFG1	cyto	7.0,	chlo	3.0,	cysk	3
			Q68VK0	cyto	9.5,	cyto_E.R.	5.5,	nucl	2.0,	cysk	1
			A5AW66	cyto	6.0,	chlo	3.0,	nucl	2.0,	cysk	2
			Q9XIA5	cyto	12.0,	nucl	1
			Q43419	cyto	8.0,	nucl	3.0,	pero	2
			B6TBU1	cyto	8.0,	mito	2.0,	pero	2.0,	plas	1
			C5Z5D4	cyto	6.0,	pero	5.0,	chlo	2
			Q1ENY0	cyto	9.5,	cyto_E.R.	5.5,	chlo	2.0,	cysk	1
			B9FMG7	cyto	9.0,	chlo	3.0,	nucl	1
			B9IJB9	cyto	10.0,	nucl	3
			C5YAE8	cyto	10.0,	pero	2.0,	nucl	1
			A4S5K9	cyto	10.0,	nucl	2.0,	mito	1
			B6T4W5	cyto	9.0,	chlo	2.0,	nucl	1.0,	mito	1
			Q336T1	cyto	7.0,	chlo	3.0,	nucl	1.0,	mito	1.0,	plas	1
			Q336T2	cyto	6.0,	chlo	3.0,	nucl	3.0,	plas	1
			B9IJB7	cyto	9.0,	nucl	5
			A2ZA67	cyto	12.0,	chlo	1
			Q7XC75	cyto	12.0,	chlo	1
			B6TBV5	cyto	11.0,	chlo	2									E.R.	1
			A3C797	cyto	12.0,	chlo	1
			Q9LEM4	cyto	7.5,	cyto_nucl	6.5,	nucl	4.5
			A9NW35	cyto	6.0,	chlo	4.0,	nucl	1.0,	mito	1.0,	plas	1			E.R.	1
			A2Y7F0	cyto	10.0,	chlo	4
			C1ICD3	cyto	10.0,	chlo	1.0,	nucl	1.0,	plas	1
			B9IJC1	cyto	9.0,	nucl	4
			A5B7D1	cyto	6.0,	chlo	3.0,	extr	3.0,	nucl	2
			C5YP34	cyto	10.0,	nucl	3
			A2Y9Y2	cyto	11.0,	nucl	2
			A3B8Y0	cyto	10.0,	nucl	2.0,	E.R.	1
			A9SX23	cyto	6.0,	pero	4.0,	chlo	1.0,	nucl	1.0,	mito	1
			B7FJG7	cyto	7.0,	nucl	4.0,	chlo	1.0,	cysk	1
			B9SRB9	cyto	11.0,	nucl	2
			Q53B82	cyto	8.0,	nucl	3.0,	pero	2
			C5Y6L6	cyto	7.0,	nucl	3.0,	mito	2.0,	chlo	1
			A4K8J4	cyto	7.0,	chlo	3.0,	nucl	2.0,	mito	2
			Q9LEM3	cyto	6.5,	cyto_nucl	6.0,	nucl	4.5,	chlo	2
			Q8H113	cyto	5.0,	chlo	3.0,	nucl	3.0,	mito	3
			B9T4U5	cyto	11.0,	cysk	2
			C5YA08	cyto	9.0,	nucl	3.0,	chlo	1
			C5H4E2	cyto	9.0,	mito	2.0,	chlo	1.0,	extr	1
			C5H4E0	cyto	8.0,	cysk	3.0,	chlo	1.0,	mito	1
			A3BFR9	cyto	8.0,	nucl	4.0,	chlo	1
			B4FYU5	cyto	6.0,	chlo	5.0,	nucl	1.0,	plas	1
			D5LHU3	cyto	5.5,	cyto_nucl	5.5,	nucl	4.5,	chlo	3
			C5Z5D3	cyto	7.0,	chlo	6
			Q8GVB6	cyto	6.0,	nucl	3.0,	cysk	2.0,	chlo	1.0,	mito	1
			B9FZW7	cyto	9.0,	chlo	2.0,	nucl	2
			B1Q4U7	cyto	8.0,	nucl	4.0,	extr	1
			A5BJI3	cyto	7.0,	nucl	2.0,	cysk	2.0,	chlo	1.0,	plas	1
			Q109D6	cyto	6.0,	nucl	4.0,	chlo	2.0,	plas	1
			C1MT09	cyto	7.0,	cysk	3.0,	chlo	2.0,	nucl	1
			Q9AUY4	cyto	9.0,	nucl	2.0,	chlo	1.0,	cysk	1
			A9NS85	cyto	9.0,	plas	2.0,	chlo	1.0,	nucl	1
			C5WMV9	cyto	9.0,	nucl	2.0,	plas	1.0,	pero	1
			A3C793	cyto	6.0,	nucl	4.0,	chlo	2.0,	plas	1
			Q6L4C1	cyto	6.0,	vacu	2.0,	E.R.	2.0,	golg	2.0,	chlo	1
			Q5DUH4	cyto	8.0,	nucl	4.0,	cysk	2
			C5Y6L4	cyto	11.0,	chlo	1.0,	nucl	1
			Q8SB89	cyto	6.0,	chlo	4.0,	nucl	2.0,	plas	1
			Q9SNC7	cyto	6.0,	nucl	5.0,	chlo	1.0,	plas	1
			Q5SNI3	cyto	10.0,	pero	2.0,	vacu	1
			C5Z5D7	cyto	10.5,	cyto_E.R.	6.0,	cysk	2
			C5XJR8	cyto	6.0,	chlo	3.0,	nucl	2.0,	plas	1.0,	pero	1
			B2GVM3	cyto	12.0,	mito	1
			B9I2Z2	cyto	5.0,	nucl	4.0,	cysk_plas	2.0,	plas	1.5,	cysk	1.5,	extr	1
			A9PHC3	cyto	6.0,	nucl	2.0,	mito	2.0,	plas	2.0,	chlo	1
			B9ETK8	cyto	11.0,	pero	2
			B7FI05	cyto	8.0,	nucl	2.0,	cysk	2.0,	chlo	1
			C1E8L8	cyto	8.0,	chlo	2.0,	nucl	1.0,	plas	1.0,	cysk	1
			Q658E2	cyto	12.0,	chlo	1
			C0PKQ8	cyto	10.0,	extr	2.0,	chlo	1
			Q7XC81	cyto	8.5,	cyto_E.R.	5.0,	chlo	3.0,	extr	1
			B8ADP2	cyto	10.0,	pero	2.0,	vacu	1
			Q3HRW5	cyto	8.0,	cysk	5
			C6TAF9	cyto	8.0,	cysk	2.0,	chlo	1.0,	nucl	1.0,	extr	1
			C6TN41	cyto	10.0,	cysk	2.0,	nucl	1
			C6T8I5	cyto	10.5,	cyto_E.R.	6.0,	chlo	2
			B5KJ57	cyto	6.0,	cysk	5.0,	mito	1.0,	plas	1
			B5KJ58	cyto	6.0,	cysk	5.0,	mito	1.0,	plas	1
			C5H4E4	cyto	10.0,	cysk	2.0,	nucl	1
			Q84MB6	cyto	10.0,	chlo	1.0,	nucl	1.0,	cysk	1
			Q6A1K7	cyto	7.0,	nucl	6
			Q7XR84	cyto	9.0,	nucl	4
			Q01MM0	cyto	9.0,	nucl	4
			C5Y900	cyto	14
			Q8W096	cyto	6.0,	nucl	3.0,	chlo	2.0,	plas	1.0,	pero	1
			C6TDX2	cyto	8.0,	cysk	2.0,	chlo	1.0,	nucl	1.0,	mito	1
			Q9C6F0	cyto	12.0,	nucl	1
			C6TBL9	cyto	7.0,	nucl	5.0,	chlo	1
			A2ZUQ3	cyto	5.0,	chlo	3.0,	nucl	2.0,	mito	1.0,	plas	1.0,	pero	1
			A9TA04	cyto	10.0,	nucl	2.0,	cysk	2
			B9RKA0	cyto	12.0,	nucl	1
			C5YJ74	cyto	10.0,	extr	2.0,	nucl	1
			C6TJE6	cyto	5.5,	cyto_E.R.	3.5,	cysk	3.0,	nucl	2.0,	extr	2
			B9GU89	cyto	5.0,	plas	3.5,	nucl	3.0,	E.R._plas	2.5,	chlo	1
			B9G349	cyto	12.0,	extr	1
			A2Y9Y1	cyto	10.0,	plas	2.0,	chlo	1
			A3B8X9	cyto	8.0,	plas	3.0,	chlo	2
			Q0DE54	cyto	10.0,	plas	2.0,	chlo	1
			B8BHY0	cyto	5.5,	cyto_nucl	5.5,	nucl	4.5,	chlo	2.0,	plas	1
			Q5W726	cyto	5.0,	pero	4.0,	chlo	3.0,	plas	1
			Q9AVA5	cyto	5.0,	pero	4.0,	chlo	3.0,	plas	1
			A5AIS9	cyto	5.0,	nucl	2.0,	plas	2.0,	cysk	2.0,	extr	1.0,	pero	1
			A2Y0M2	cyto	5.0,	chlo	4.0,	pero	4
			A5B7D6	cyto	8.0,	nucl	4.0,	extr	2
			C6TEM5	cyto	6.0,	nucl	5.0,	extr	1.0,	vacu	1
			Q9M5K1	cyto	9.0,	cysk	4
			Q9M3R7	cyto	7.5,	cyto_nucl	6.5,	nucl	4.5
			A2YV89	cyto	13
			Q7EYC9	cyto	9.0,	chlo	2.0,	nucl	2
			A3BT57	cyto	13
			A9TUQ4	cyto	9.0,	nucl	2.0,	cysk	2
			C6TJN0	cyto	8.5,	cyto_E.R.	5.0,	mito	3.0,	nucl	1
			Q5Z7K8	cyto	8.0,	nucl	3.0,	cysk	2
			C5YPB3	cyto	13
			C6THB6	cyto	9.0,	nucl	5
			Q0D7Z6	cyto	9.0,	vacu	2.0,	chlo	1.0,	mito	1
			Q0R366	cyto	8.5,	cyto_E.R.	5.0,	chlo	2.0,	cysk	2
			B4FQ49	cyto	9.0,	extr	3.0,	nucl	2							E.R.	1.0,
			Q9SNC8	cyto	10.5,	cyto_E.R.	6.0,	nucl	1.0,	plas	1
			B7FI06	cyto	11.0,	extr	2
			C0PKS9	cyto	5.0,	nucl	4.0,	mito	2.0,	pero	2
			Q9SN92	cyto	8.0,	nucl	2.0,	cysk	2.0,	plas	1
			C4J0K8	cyto	5.0,	nucl	4.0,	mito	2.0,	pero	2
			C5H9Q7	cyto	8.0,	chlo	3.0,	nucl	1.0,	mito	1
			Q01FT5	cyto	11.0,	chlo	2
			Q0DGS3	cyto	7.0,	chlo	4.0,	nucl	1.5,	cysk_nucl	1.5
			C0PEP2	cyto	8.0,	chlo	2.0,	nucl	1.0,	pero	1.0,	cysk	1
			Q40060	cyto	11.0,	nucl	2
			Q6V5C9	cyto	7.0,	nucl	4.0,	cysk	2
			Q08507	cyto	9.5,	cyto_E.R.	5.5,	cysk	2,	chlo	1
			Q8L8C8	cyto	11,	nucl	1,	mito	1
			B9S9D4	cyto	6,	chlo	2,	nucl	2,	pero	2,	mito	1
			A5AQS2	cyto	9,	mito	2,	chlo	1,	plas	1
			A9TQE0	cyto	10,	nucl	4
			Q400P0	cyto	8.5,	cyto_E.R.	5,	nucl	3,	pero	1
			Q40881	cyto	9,	chlo	2,	nucl	1,	pero	1
			Q9LEB1	cyto	11,	chlo	2
			Q6ZBF0	cyto	9,	chlo	3,	nucl	1
			A0JBY7	cyto	4,	cysk	4,	chlo	3,	nucl	2
			B5KGF8	cyto	7,	chlo	2,	nucl	2,	cysk	2
			D2DFB1	cyto	7,	chlo	2,	cysk	2,	nucl	1,	mito	1
			B8ABN6	cyto	10,	chlo	4
			Q5QLC8	cyto	10,	chlo	4
			C6TH79	cyto	6,	cysk	4,	chlo	2,	nucl	2
			A4UNW2	cyto	10.5,	cyto_E.R.	6,	cysk	2
			Q6V5G0	cyto	7,	nucl	3,	extr	2,	cysk	1
			Q6H237	cyto	10.5,	cyto_E.R.	6,	chlo	1,	mito	1
[truncated: 366 more rows]
