# Supplementary material for: Unity in diversity, a systems approach to regulating plant cell physiology by 2-oxoglutarate-dependent dioxygenases
Source: Front Plant Sci. 2015 Mar 11;6:98. doi: 10.3389/fpls.2015.00098 (PMC4356072; doi:10.3389/fpls.2015.00098)
Supplement: Supplementary file 1 [file DataSheet1.ZIP › Table 4.XLSX]

## Sheet: Sheet1
Table T4 (A): Plant 2OG-dependent sequences and their subcellular locations (N = 1624)
	ACCO	FLAV	GIAC	P4HY	ALKO	MIHR	PROB
cytosol	207	229	107	1	16	5	426
cytoskeleton	30	13	3	0	1	2	29
nucleus	4	22	94	3	2	0	118
mitochondria	0	3	5	6	1	0	18
chloroplast	9	61	50	8	0	2	120
extracellular	0	0	2	2	1	0	4
plasma_memb	0	0	0	1	0	0	1
peroxisome	0	1	1	0	0	0	3
vacuole	0	0	0	4	0	0	6
Table T4 (B): Distribution of predicted highest occuring scores of subcellular locations of plant 2OG-dependent sequences (*)
	ACCO	FLAV	GIAC	P4HY	ALKO	MIHR	PROB
cytosol	1	1	1	0.125	1	1	1
cytoskeleton	0.144928	0.0567686	0.0280374	0	0.0625	0.4	0.0658824
nucleus	0.0193237	0.0960699	0.878505	0.375	0.125	0	0.275294
mitochondria	0	0.0131004	0.046729	0.75	0.0625	0	0.04
chloroplast	0.0434783	0.266376	0.46729	1	0	0.4	0.28
extracellular	0	0	0.0186916	0.25	0.0625	0	0.00705882
plasma_memb	0	0	0	0.125	0	0	0
peroxisome	0	0.00436681	0.00934579	0	0	0	0.00470588
vacuole	0	0	0	0.5	0	0	0.0117647
(*) Data are normalized values across all compartments of a particular enzyme cluster
Table T4 (C ): Details of prediction scores of subcellular locations of plant DB2OG ids (n = 1624)
(i) P4HY
chlo	8		Q8LAN3	chlo	6.0,	vacu	4.0,	mito	2.0,	extr	2
cyto	1		Q8L970	chlo	8.0,	extr	3.0,	vacu	2
extr	2		B6TED5	chlo	7.0,	nucl	4.0,	cyto	1.0,	mito	1
mito	6		B4FGT5	chlo	7.0,	nucl	4.0,	cyto	1.0,	mito	1
nucl	3		B6ZN57	chlo	9.0,	nucl	2.0,	vacu	2
plas	1		A1YAC2	chlo	6.0,	vacu	4.0,	nucl	1.0,	extr	1.0,	E.R.	1
vacu	4		B9RSW4	chlo	10,	vacu	2,	plas	1
mixed	1		F4J0A8	chlo	12,	nucl	2
			Q00TS2	cyto	13
	26		C0PIK8	extr	5.0,	vacu	5.0,	chlo	3
			Q6ZL00	extr	5.0,	vacu	5.0,	chlo	3
			Q338D2	mito	7.0,	chlo	4.0,	nucl	1.0,	vacu	1
			Q24JN5	mito	7.0,	chlo	4.0,	cyto	1.0,	plas	1
			B4FEP9	mito	6.0,	chlo	5.0,	plas	1.0,	vacu	1
			Q9SZT0	mito	8.0,	chlo	6
			Q6K7Q8	mito	6.0,	chlo	3.0,	nucl	3.0,	golg	2
			B9R8F4	mito	6.0,	vacu	2.0,	chlo	1.0,	nucl	1.0,	cyto	1.0,	plas	1.0,
			Q01F03	nucl	5.0,	chlo	4.0,	cyto	2.0,	cysk	2
			B9RUJ2	nucl	8.0,	cyto	4.0,	cysk	1
			C1DZC3	nucl	6.0,	mito	6.0,	cyto	1
			Q9LN20	plas	3.0,	cyto	2.0,	mito	2.0,	extr	2.0,	vacu	2.0,	nucl	1.0,
			Q53CF1	vacu	6.0,	extr	4.0,	E.R.	2.0,	chlo	1
			B6ZN58	vacu	7.0,	extr	3.0,	golg	2.0,	chlo	1
			B7FKS2	vacu	8.0,	extr	2.0,	golg	2.0,	chlo	1
			Q10RA7	vacu	6.0,	extr	5.0,	chlo	2
			B9SUL3	cyto_nucl	6.0,	nucl	5.5,	cyto	5.5,	chlo	2
(ii) ACCO
chlo	9		B9RYX6	chlo	7.0,	nucl	2.0,	mito	2.0,	plas	2
cysk	30		B9RMV2	chlo	8.5,	chlo_mito	5.8,	mito	2.0,	cyto_mito	1.8,	cyto	1
cyto	207		B9T829	chlo	7.0,	cyto	3.5,	nucl_plas	2.5,	cyto_E.R.	2.5,	nucl	2
nucl	4		Q8SB87	chlo	5.0,	cyto	4.0,	nucl	2.0,	mito	1.0,	plas	1
			B6SUN2	chlo	10.0,	cyto	4
	250		B7U9D1	chlo	5.0,	cyto	5.0,	mito	4
			B6U2W7	chlo	9.0,	cyto	4
			Q43383	chlo	3.0,	nucl	3.0,	cyto	3.0,	plas	3.0,	extr	1
			Q9ZVW5	chlo	6.0,	nucl	3.5,	cyto_nucl	2.5,	cysk	2.0,	extr	1
			Q9FR99	cysk	6.0,	cyto	5.0,	chlo	2
			Q0WPW4	cysk	9.0,	cyto	5
			Q40839	cysk	11.0,	nucl	1.0,	cyto	1
			C6KMJ4	cysk	10.0,	cyto	3
			Q400V0	cysk	5.0,	cyto	4.5,	cyto_E.R.	3.3,	nucl	2.0,	E.R._vacu	1.3
			D0U262	cysk	8.0,	cyto	5.5,	cyto_E.R.	3.5
			B9A0T9	cysk	10.0,	cyto	3
			Q5W1M7	cysk	7.0,	cyto	6
			Q5ZFR2	cysk	12.0,	chlo	1
			A1EGW9	cysk	11.0,	cyto	2
			Q08LX1	cysk	12.0,	cyto	2
			Q9FR98	cysk	6.0,	cyto	5.0,	chlo	2
			Q400U7	cysk	6.0,	cyto	4.0,	nucl	2.0,	chlo	1
			Q71VM7	cysk	7.0,	cyto	4.0,	chlo	2
			Q2HTD9	cysk	7.0,	cyto	6
			Q52QX6	cysk	5.0,	cyto	4.0,	nucl	2.0,	plas	1.0,	extr	1
			A8IM33	cysk	8.0,	cyto	4.0,	nucl	1
			A5I8L8	cysk	11.0,	cyto	3
			O65158	cysk	8.0,	cyto	5
			Q8GUW3	cysk	8.0,	cyto	4.5,	cyto_E.R.	3
			Q2QDF8	cysk	9.0,	cyto	3.0,	pero	1
			B9GTZ8	cysk	7.0,	cyto	5.5,	cyto_E.R.	3.5
			D2XQ32	cysk	9.0,	cyto	3.0,	pero	1
			Q70BE4	cysk	8.0,	cyto	4.5,	cyto_E.R.	3
			A1E2R5	cysk	9.0,	cyto	3.5,	cyto_E.R.	2.8
			A8D287	cysk	8.0,	cyto	4.5,	cyto_E.R.	3
			Q70Y37	cysk	13
			Q08LX3	cysk	11,	chlo	1,	nucl	1
			Q2LC50	cysk	13
			C3VC57	cysk	14
			Q84MB3	cyto	8.0,	chlo	1.0,	nucl	1.0,	plas	1.0,	extr	1.0,	pero	1
			Q0J1C1	cyto	13
			P24157	cyto	8.0,	cysk	3.0,	nucl	2
			Q08508	cyto	9.0,	cysk	3.0,	chlo	1
			P54847	cyto	6.0,	cysk	3.0,	chlo	1.0,	mito	1.0,	pero	1.0,	golg	1
			A2Z1W9	cyto	13
			O65378	cyto	11.5,	cyto_E.R.	6.5,	extr	1
			P31528	cyto	8.0,	nucl	4.0,	cysk	2
			P05116	cyto	8.5,	cyto_E.R.	5.0,	cysk	3.0,	chlo	1
			P07920	cyto	8.5,	cyto_E.R.	5.0,	cysk	4
			Q08506	cyto	9.0,	cysk	3.0,	chlo	2
			Q06588	cyto	10.0,	cysk	2.0,	chlo	1
			P31239	cyto	11.0,	chlo	1.0,	cysk	1
			Q04644	cyto	9.5,	cyto_E.R.	5.5,	cysk	2.0,	chlo	1
			P31238	cyto	8.5,	cyto_E.R.	5.3,	cysk	2.0,	E.R._vacu	1.3,	chlo	1
			Q41931	cyto	10.0,	chlo	1.0,	E.R.	1.0,	pero	1
			Q43792	cyto	9.0,	chlo	2.0,	cysk	2
			O48882	cyto	12.5,	cyto_E.R.	7
			Q9MB94	cyto	8.5,	cyto_E.R.	5.0,	cysk	3.0,	chlo	2
			Q00985	cyto	9.5,	cyto_E.R.	5.5,	chlo	1.0,	nucl	1.0,	cysk	1
			Q9ZQZ1	cyto	11.0,	mito	2
			Q09052	cyto	10.5,	cyto_E.R.	6.0,	mito	1.0,	cysk	1
			Q9ZUN4	cyto	8.0,	nucl	4.0,	cysk	1
			Q6PL00	cyto	9.0,	chlo	2.0,	cysk	2
			B9SEL5	cyto	5.0,	nucl	4.0,	mito	2.5,	cyto_mito	2.0,	plas	1
			Q8S931	cyto	10.5,	cyto_E.R.	6.0,	cysk	3
			P93459	cyto	9.0,	cysk	3.0,	chlo	1
			Q71VM9	cyto	8.5,	cyto_E.R.	5.0,	chlo	2.0,	cysk	2
			B9A0U0	cyto	9.0,	nucl	3.0,	chlo	2
			Q2KTE3	cyto	9.0,	nucl	2.0,	cysk	2
			B9S195	cyto	8.0,	cysk	3.0,	mito	2
			A5I8L7	cyto	10.5,	cyto_E.R.	6.0,	chlo	2
			Q6PKZ9	cyto	8.0,	nucl	2.0,	chlo	1.0,	plas	1.0,	pero	1
			Q2QDG0	cyto	10.0,	cysk	3
			Q9XER3	cyto	9.0,	nucl	2.0,	chlo	1.0,	cysk	1
			Q19PX3	cyto	12.0,	cysk	1
			Q8GTA4	cyto	9.0,	cysk	2.0,	chlo	1.0,	nucl	1
			A5I8L4	cyto	11.5,	cyto_E.R.	6.5,	chlo	1
			Q8VZX7	cyto	9.0,	nucl	2.0,	chlo	1.0,	cysk	1
			O49170	cyto	7.0,	cysk	4.0,	chlo	2
			B2NIX0	cyto	6.0,	cysk	6.0,	chlo	1
			Q8W2D6	cyto	9.0,	cysk	3.0,	nucl	2
			Q2HTI2	cyto	11.0,	chlo	1.0,	cysk	1
			B9S2U4	cyto	8.0,	nucl	3.0,	cysk	3
			Q2KTE4	cyto	8.0,	cysk	4.0,	chlo	2
			B9TAQ8	cyto	9.5,	cyto_E.R.	5.5,	chlo	1.0,	nucl	1.0,	cysk	1
			C6JUP8	cyto	8.0,	chlo	3.0,	cysk	2
			A9YUS7	cyto	7.5,	cyto_E.R.	4.5,	nucl	4.0,	chlo	1
			Q43613	cyto	9.5,	cyto_E.R.	5.5,	cysk	3
			A0SWU5	cyto	8.5,	cyto_E.R.	5.0,	cysk	4
			Q94JL7	cyto	8.0,	cysk	4.0,	chlo	1
			Q75QN1	cyto	9.0,	chlo	3.0,	nucl	1
			Q2KTE5	cyto	8.0,	cysk	4.0,	chlo	2
			Q39683	cyto	8.0,	nucl	4.0,	cysk	2
			B8YI13	cyto	8.0,	cysk	3.0,	nucl	2
			Q9ZRC9	cyto	7.0,	cysk	4.0,	chlo	1.0,	nucl	1
			Q40876	cyto	7.5,	cyto_E.R.	4.5,	nucl	2.0,	cysk	2.0,	chlo	1
			Q5W1K1	cyto	8.0,	cysk	3.0,	pero	2
			A7KAV4	cyto	9.5,	cyto_E.R.	5.8,	cysk	2.0,	E.R._vacu	1.3
			Q2KTE6	cyto	9.0,	cysk	4
			Q9M4U2	cyto	7.0,	cysk	4.0,	chlo	1.0,	nucl	1
			Q43590	cyto	8.0,	cysk	5
			B5TXD1	cyto	10.5,	cyto_E.R.	6.3,	E.R._vacu	1.3
			Q41681	cyto	9.0,	cysk	4
			Q7FY62	cyto	9.0,	cysk	4
			Q84UK0	cyto	8.5,	cyto_E.R.	5.3,	E.R._vacu	1.3,	chlo	1.0,	nucl	1.0,	cysk	1
			Q6JN56	cyto	10.0,	chlo	2.0,	nucl	1
			O24265	cyto	11.0,	chlo	1.0,	pero	1
			C7DTK0	cyto	12.0,	pero	1
			D1MCA7	cyto	8.0,	cysk	3.0,	nucl	2
			Q2QCY1	cyto	9.5,	cyto_E.R.	5.5,	mito	2.0,	chlo	1
			Q8S9H5	cyto	8.0,	cysk	3.0,	pero	2
			Q9M7K5	cyto	9.0,	nucl	2.0,	cysk	2
			Q6QZP1	cyto	9.5,	cyto_E.R.	5.8,	nucl	2.0,	E.R._vacu	1.3
			O81606	cyto	9.0,	chlo	2.0,	cysk	2
			Q53AS3	cyto	8.0,	pero	3.0,	chlo	1.0,	cysk	1
			Q6JN53	cyto	9.0,	chlo	3.0,	nucl	1
			B9N8H1	cyto	10.5,	cyto_E.R.	6.0,	nucl	1.0,	cysk	1
			Q94F66	cyto	6.0,	cysk	6.0,	chlo	1
			Q94IN6	cyto	10.5,	cyto_E.R.	6.0,	extr	1.0,	pero	1
			Q8W3Y3	cyto	7.5,	cyto_E.R.	4.5,	cysk	3.0,	nucl	2
			A2IBP3	cyto	9.5,	cyto_E.R.	5.8,	cysk	2.0,	E.R._vacu	1.3
			Q400U9	cyto	7.5,	cyto_E.R.	4.5,	nucl	3.0,	cysk	2
			B9HZH4	cyto	9.5,	cyto_E.R.	5.5,	cysk	3
			Q43405	cyto	9.5,	cyto_E.R.	6.0,	E.R.	1.5,	chlo	1.0,	extr	1
			O64946	cyto	6.0,	cysk	6.0,	chlo	1
			B0F9M0	cyto	7.5,	cyto_E.R.	4.5,	nucl	3.0,	cysk	2
			Q6JN54	cyto	11.0,	chlo	2
			Q94CL5	cyto	6.0,	cysk	5.0,	chlo	2
			Q330J7	cyto	6.0,	cysk	5.0,	pero	2
			Q9XER2	cyto	11.0,	chlo	1.0,	cysk	1
			O24108	cyto	8.0,	chlo	2.0,	cysk	2.0,	nucl	1
			Q2PT74	cyto	10.5,	cyto_E.R.	6.0,	cysk	2
			Q9ZWP2	cyto	8.5,	cyto_E.R.	5.0,	cysk	4
			Q84L58	cyto	9.5,	cyto_E.R.	5.5,	cysk	2.0,	chlo	1
			Q39549	cyto	8.0,	pero	3.0,	chlo	2
			C5NSL5	cyto	7.0,	cysk	2.0,	chlo	1.0,	nucl	1.0,	extr	1.0,	golg	1
			B9A0T8	cyto	7.5,	cyto_E.R.	4.5,	cysk	4.0,	nucl	1
			O04076	cyto	8.0,	cysk	3.0,	chlo	1.0,	nucl	1
			A9PI66	cyto	8.0,	cysk	3.0,	nucl	2
			D4N2S2	cyto	5.5,	cyto_E.R.	3.5,	cysk	3.0,	chlo	2.0,	nucl	2
			Q9M4U7	cyto	11.5,	cyto_E.R.	6.5,	mito	1
			Q8LAJ2	cyto	9.0,	chlo	2.0,	nucl	2
			Q1HK32	cyto	9.0,	chlo	2.0,	cysk	2
			Q1HK33	cyto	9.0,	chlo	2.0,	cysk	2
			Q9MB74	cyto	8.0,	cysk	3.0,	nucl	2
			O49892	cyto	8.5,	cyto_E.R.	5.0,	cysk	4
			Q9AYS8	cyto	7.5,	cysk	5.0,	cyto_E.R.	4.8
			A0SVL8	cyto	7.0,	nucl	5.0,	chlo	1
			Q60I97	cyto	9.0,	cysk	3.0,	chlo	2
			Q6ZHG2	cyto	12.0,	extr	1
			C7EZK9	cyto	10.0,	cysk	2.0,	chlo	1
			Q0G878	cyto	6.0,	cysk	5.0,	nucl	2
			Q43581	cyto	10.0,	chlo	2.0,	cysk	2
			A4ZYQ6	cyto	8.5,	cyto_E.R.	5.0,	cysk	4
			O24109	cyto	10.5,	cyto_E.R.	6.0,	cysk	3
			O65031	cyto	12.0,	extr	1
			P93326	cyto	9.0,	chlo	3.0,	nucl	1
			O64947	cyto	7.5,	cyto_E.R.	4.8,	cysk	4.0,	E.R._vacu	1.3
			Q39933	cyto	6.0,	cysk	6.0,	nucl	1
			O48631	cyto	11.0,	cysk	2
			Q6PKZ8	cyto	7.0,	nucl	3.0,	chlo	2.0,	plas	1
			B0FL99	cyto	9.5,	cyto_E.R.	5.5,	nucl	2.0,	cysk	1
			Q9XFZ2	cyto	9.5,	cyto_E.R.	5.5,	nucl	2.0,	cysk	1
			B9H7J4	cyto	8.5,	cyto_E.R.	5.0,	cysk	3.0,	chlo	1
			A1EGX0	cyto	8.5,	cyto_E.R.	5.3,	cysk	2.0,	E.R._vacu	1.3,	chlo	1
			Q43404	cyto	10.5,	cyto_E.R.	6.0,	mito	1.0,	cysk	1
			Q7FNW0	cyto	10.5,	cyto_E.R.	6.0,	mito	1.0,	cysk	1
			Q7Y257	cyto	8.5,	cyto_E.R.	5.0,	cysk	3.0,	chlo	1
			Q069K4	cyto	11.5,	cyto_E.R.	6.5,	cysk	1
			Q75T14	cyto	11.0,	vacu	1.0,	cysk	1
			Q43610	cyto	9.5,	cyto_E.R.	5.5,	chlo	1.0,	nucl	1.0,	cysk	1
			A0N0A5	cyto	6.0,	chlo	4.0,	cysk	3
			Q8H0C8	cyto	9.0,	cysk	3.0,	chlo	2
			A8WBX5	cyto	7.0,	cysk	6
			Q39396	cyto	5.5,	cyto_E.R.	3.5,	cysk	3.0,	chlo	2.0,	nucl	2
			A4UTQ4	cyto	12.0,	chlo	1
			Q60I98	cyto	9.0,	chlo	2.0,	cysk	2
			O82127	cyto	9.0,	cysk	2.0,	chlo	1.0,	nucl	1
			Q60I99	cyto	8.0,	cysk	3.0,	chlo	2
			Q84QS2	cyto	8.0,	nucl	3.0,	cysk	3
			Q43618	cyto	8.5,	cyto_E.R.	5.0,	cysk	3.0,	chlo	1
			Q7G1I9	cyto	8.5,	cyto_E.R.	5.0,	cysk	3.0,	chlo	1
			C7U1K1	cyto	9.0,	cysk	3.0,	chlo	1
			B9T297	cyto	10.0,	nucl	2.0,	mito	2
			Q40399	cyto	9.5,	cyto_E.R.	5.5,	cysk	4
			P93269	cyto	12.5,	cyto_E.R.	7
			Q0R368	cyto	9.5,	cyto_E.R.	5.5,	chlo	1.0,	nucl	1.0,	cysk	1
			Q9FPL2	cyto	8.0,	cysk	4.0,	chlo	2
			A4UTQ5	cyto	11.0,	chlo	1.0,	nucl	1
			Q43547	cyto	6.5,	cysk	6.0,	cyto_E.R.	4
			Q6LC46	cyto	6.5,	cysk	6.0,	cyto_E.R.	4
			A1INL5	cyto	9.5,	cyto_E.R.	5.5,	cysk	2.0,	nucl	1
			Q94F65	cyto	9.0,	cysk	4
			Q6EQL1	cyto	11.0,	extr	2
			C8CB66	cyto	9.5,	cyto_E.R.	5.5,	cysk	3
			Q9FN27	cyto	12.0,	E.R.	1
			Q9LSW6	cyto	7.0,	cysk	5.0,	chlo	2
			Q9LSW7	cyto	10.0,	nucl	2.0,	chlo	1
			P93821	cyto	11.0,	nucl	2
			Q9LTH7	cyto	5.0,	cysk	2.5,	chlo	2.0,	nucl	2.0,	cysk_plas	2.0,	vacu	1
			P93824	cyto	7.0,	cysk	5.0,	chlo	1
			Q9C5K7	cyto	11.0,	nucl	2
			Q9M2C4	cyto	5.0,	chlo	4.0,	nucl	4
			Q94A78	cyto	8.0,	chlo	2.0,	nucl	2.0,	cysk	1
			P31237	cyto	6.0,	cysk	6.0,	nucl	2
			Q39705	cyto	8.5,	cyto_E.R.	5.0,	chlo	2.0,	cysk	2
			Q8S932	cyto	6.0,	chlo	3.0,	cysk	3.0,	pero	1
			P19464	cyto	8.0,	cysk	2.0,	chlo	1.0,	nucl	1.0,	plas	1
			A9PHS1	cyto	7.0,	nucl	4.0,	chlo	1.0,	cysk	1
			Q66SY5	cyto	9.0,	nucl	2.0,	cysk	2
			Q65XE6	cyto	11.0,	chlo	3
			B6SIR9	cyto	11.0,	nucl	1.0,	plas	1
			Q68VK0	cyto	9.5,	cyto_E.R.	5.5,	nucl	2.0,	cysk	1
			Q43419	cyto	8.0,	nucl	3.0,	pero	2
			B6TBU1	cyto	8.0,	mito	2.0,	pero	2.0,	plas	1
			Q8GVB6	cyto	6.0,	nucl	3.0,	cysk	2.0,	chlo	1.0,	mito	1
			B1Q4U7	cyto	8.0,	nucl	4.0,	extr	1
			Q5DUH4	cyto	8.0,	nucl	4.0,	cysk	2
			Q8SB89	cyto	6.0,	chlo	4.0,	nucl	2.0,	plas	1
			Q6A1K7	cyto	7.0,	nucl	6
			B9RKA0	cyto	12.0,	nucl	1
			Q5Z7K8	cyto	8.0,	nucl	3.0,	cysk	2
			Q0R366	cyto	8.5,	cyto_E.R.	5.0,	chlo	2.0,	cysk	2
			C0PEP2	cyto	8.0,	chlo	2.0,	nucl	1.0,	pero	1.0,	cysk	1
			Q08507	cyto	9.5,	cyto_E.R.	5.5,	cysk	2,	chlo	1
			Q400P0	cyto	8.5,	cyto_E.R.	5,	nucl	3,	pero	1
			Q40881	cyto	9,	chlo	2,	nucl	1,	pero	1
			Q9LEB1	cyto	11,	chlo	2
			A0JBY7	cyto	4,	cysk	4,	chlo	3,	nucl	2
			A4UNW2	cyto	10.5,	cyto_E.R.	6,	cysk	2
			Q6H237	cyto	10.5,	cyto_E.R.	6,	chlo	1,	mito	1
			Q2QDF9	cyto	10,	cysk	3
			Q39316	cyto	10.5,	cyto_E.R.	6.5,	E.R.	1.5
			Q6JN55	cyto	11,	chlo	2
			Q5VLJ5	cyto	6.5,	cysk	5,	cyto_E.R.	4,	chlo	1
			D0V4H6	cyto	9.5,	cyto_E.R.	5.83333,	E.R._vacu	1.33333,	chlo	1,	cysk	1
			O49903	cyto	7,	chlo	3,	cysk	2,	nucl	1
			O64945	cyto	8,	cysk	3,	chlo	1,	extr	1
			A8WBX6	cyto	8,	cysk	4,	nucl	2
			A5I8L6	cyto	7.5,	cyto_E.R.	4.5,	chlo	2,	nucl	2,	cysk	2
			Q9XER4	cyto	9.5,	cyto_E.R.	5.5,	nucl	1,	extr	1,	pero	1
			Q60I93	cyto	8.5,	cyto_E.R.	5.33333,	cysk	3,	E.R._vacu	1.33333
			O82126	cyto	9.5,	cyto_E.R.	5.83333,	E.R._vacu	1.33333,	nucl	1,	cysk	1
			Q8VXL4	cyto	6.5,	cyto_E.R.	4,	cysk	3,	nucl	2,	chlo	1
			B0I1V0	cyto	7,	cysk	4,	chlo	2
			C8KIS1	cyto	8.5,	cyto_E.R.	5.33333,	cysk	2,	E.R._vacu	1.33333,	chlo	1
			P10967	nucl	10.0,	chlo	1.0,	cyto	1.0,	vacu	1
			Q9LTH8	nucl	5.0,	cyto	4.0,	chlo	3.0,	extr	1
			Q8H1S4	nucl	7.0,	cyto	4.0,	chlo	1.0,	pero	1
			B9H8X0	nucl	6.0,	cyto	5.0,	plas	1.0,	extr	1
(iii) ALKO
cysk	1		B9T2A7	cysk	4.0,	chlo	3.0,	nucl	3.0,	plas	2.0,	cyto	1
cyto	16		A2A1A0	cyto	6.0,	cysk	3.0,	nucl	2.0,	chlo	1.0,	extr	1
extr	1		B2CNC8	cyto	11.0,	nucl	1.0,	plas	1
mito	1		Q0PKW7	cyto	11.0,	nucl	1.0,	plas	1
nucl	2		Q4VQ74	cyto	10.0,	nucl	3
			Q9XJ43	cyto	7.0,	chlo	2.0,	nucl	2.0,	cysk	2
	21		A2IBI0	cyto	8.0,	nucl	3.0,	chlo	1.0,	plas	1
			Q6V0J1	cyto	10.0,	nucl	3
			B9STI0	cyto	6.0,	nucl	3.0,	cysk	2.5,	cysk_plas	2.0,	chlo	1
			B9STI2	cyto	11.0,	nucl	2
			B9STI1	cyto	8.0,	nucl	3.0,	chlo	2
			B9STI5	cyto	8.0,	nucl	3.0,	chlo	1.0,	mito	1
			B6UA92	cyto	8.0,	pero	4.0,	chlo	1
			B9STI6	cyto	7.0,	cysk	3.0,	nucl	2.0,	chlo	1
			B6T4W5	cyto	9.0,	chlo	2.0,	nucl	1.0,	mito	1
			Q6L4C1	cyto	6.0,	vacu	2.0,	E.R.	2.0,	golg	2.0,	chlo	1
			B9SJ20	cyto	10,	chlo	1,	nucl	1,	E.R.	1
			O04847	extr	5.0,	chlo	2.0,	cyto	2.0,	vacu	2.0,	nucl	1.5,	cysk_nucl	1.5
			B9STI7	mito	5.0,	chlo	3.0,	pero	3.0,	cyto	2
			B9SWH0	nucl	4.0,	cysk	4.0,	cyto	3.0,	chlo	1.0,	vacu	1
			B9R9Z7	nucl	9.5,	cyto_nucl	6.0,	cysk	2.0,	cyto	1.5
(iv) FLAV
chlo	61		B0FYE8	chlo	4.0,	cyto	3.0,	E.R.	3.0,	extr	2.0,	nucl	1
cysk	13		Q2PHK4	chlo	3.0,	cyto	3.0,	nucl	2.0,	extr	2.0,	E.R.	2.0,	vacu	1
cyto	229		D3XFG2	chlo	7.0,	cyto	3.0,	mito	2.0,	nucl	1
mito	3		D3XFG1	chlo	5.0,	extr	3.0,	vacu	2.0,	cyto	1.0,	mito	1.0,	plas	1
nucl	22		C0LUV3	chlo	4.0,	cyto	3.0,	pero	3.0,	nucl	2.0,	E.R.	1
pero	1		Q5MG47	chlo	8.0,	mito	4.0,	cyto	1
			B4XF36	chlo	6.0,	cyto	3.0,	plas	2.0,	cysk	2
	329		B9GKR6	chlo	7.0,	cyto	6
			O22606	chlo	4.5,	chlo_mito	4.5,	cyto	4.0,	mito	3.5,	plas	2
			D5KUG0	chlo	4.0,	cyto	4.0,	nucl	2.0,	mito	1.0,	plas	1.0,	pero	1
			Q9SXS4	chlo	4.0,	cyto	4.0,	pero	2.0,	nucl	1.0,	mito	1.0,	plas	1
			Q5UL09	chlo	4.0,	cyto	4.0,	nucl	2.0,	cysk	2.0,	mito	1
			Q5UL08	chlo	4.0,	cyto	4.0,	cysk	3.0,	nucl	1.0,	mito	1
			B9GW40	chlo	5.0,	cyto	5.0,	nucl	1.0,	mito	1.0,	extr	1
			Q6PTC5	chlo	6.0,	mito	3.0,	nucl	2.0,	plas	2
			B5A4T8	chlo	4.0,	cyto	4.0,	mito	4.0,	nucl	1
			B7UD04	chlo	6.0,	cyto	4.0,	nucl	1.0,	mito	1.0,	plas	1
			Q2QCX4	chlo	7.0,	cyto	4.0,	nucl	1.0,	mito	1
			B9UZ53	chlo	7.0,	cyto	4.0,	nucl	1.0,	plas	1
			B5A4U2	chlo	3.0,	nucl	3.0,	cyto	3.0,	mito	2.0,	plas	1.0,	cysk	1
			A8RRU3	chlo	5.0,	cyto	4.0,	nucl	1.0,	mito	1.0,	extr	1.0,	E.R.	1
			B5LXY2	chlo	6.0,	cyto	4.0,	nucl	1.0,	mito	1.0,	plas	1
			Q6BEG9	chlo	4.0,	cyto	4.0,	mito	2.0,	cysk	2.0,	nucl	1
			B2CZL1	chlo	5.0,	cyto	5.0,	mito	2.0,	plas	1.5,	cysk_plas	1.5
			C0KY93	chlo	6.0,	mito	5.0,	cyto	2
			A2ICC9	chlo	7.0,	mito	3.0,	cyto	2.0,	nucl	1
			Q8LP73	chlo	7.0,	mito	3.0,	cyto	2.0,	nucl	1
			A8I4W9	chlo	7.0,	mito	3.0,	cyto	2.0,	nucl	1
			Q9ZSA8	chlo	10.0,	vacu	2.0,	cyto	1
			Q5XPX2	chlo	7.0,	nucl	2.0,	mito	2.0,	E.R.	2
			B6TMV8	chlo	4.0,	cyto	4.0,	pero	3.0,	nucl	1.0,	extr	1
			Q0WYI5	chlo	8.0,	cyto	4.0,	nucl	1
			Q53JP2	chlo	7.0,	cyto	3.0,	nucl	2.0,	plas	1
			B4XF32	chlo	6.0,	cyto	5.0,	nucl	1.0,	E.R.	1
			B4XF31	chlo	6.0,	cyto	6.0,	nucl	1
			O23825	chlo	6.0,	cyto	5.0,	nucl	1.0,	vacu	1
			D2Y4P1	chlo	4.0,	cyto	4.0,	pero	3.0,	nucl	1.0,	mito	1
			C5ML37	chlo	6.0,	cyto	4.0,	nucl	2.0,	E.R.	1
			O04112	chlo	5.0,	cyto	5.0,	nucl	3
			Q96472	chlo	7.0,	cyto	5.0,	nucl	1
			Q8LCL0	chlo	12.5,	chlo_mito	7
			D3JWB5	chlo	6.0,	cyto	4.0,	nucl	2.0,	E.R.	1
			Q9ZWR0	chlo	7.0,	cyto	4.0,	nucl	1.0,	E.R.	1
			B5KY04	chlo	4.0,	cyto	4.0,	nucl	3.0,	E.R.	1.0,	cysk	1
			B6RNJ4	chlo	4.0,	cyto	4.0,	nucl	3.0,	E.R.	1.0,	cysk	1
			B9VI91	chlo	4.0,	cyto	4.0,	nucl	3.0,	E.R.	1.0,	cysk	1
			B9S192	chlo	8.0,	cyto	3.0,	nucl	1.0,	extr	1
			A1YM59	chlo	7.0,	cyto	4.0,	nucl	1.0,	E.R.	1
			A1III8	chlo	5.0,	cyto	5.0,	nucl	1.0,	E.R.	1.0,	cysk	1
			B5M6A0	chlo	6.0,	cyto	6.0,	nucl	1
			Q07512	chlo	4.0,	cyto	4.0,	pero	3.0,	nucl	2
			Q41452	chlo	4.0,	cyto	4.0,	pero	3.0,	nucl	1.0,	E.R.	1
			P51093	chlo	6.0,	mito	5.0,	cyto	2
			B4FFN2	chlo	9.0,	cyto	3.0,	mito	2
			Q6YW16	chlo	5.0,	nucl	4.0,	cyto	4
			B9S9D6	chlo	4.0,	extr	3.0,	nucl	2.0,	vacu	2.0,	plas	1.5,	mito_plas	1.5
			B4FHR2	chlo	5.0,	mito	5.0,	cyto	2.0,	nucl	1
			Q9ZQS7	chlo	6,	cyto	6,	mito	1
			Q9SXS5	chlo	6,	cyto	5,	cysk	2
			B4XF45	chlo	8,	cyto	4,	nucl	1
			A1III7	chlo	9,	cyto	3,	mito	2
			B9INW9	cysk	7.0,	cyto	4.5,	cyto_E.R.	3.0,	nucl	1
			Q2PGC6	cysk	12.0,	cyto	1
			B9N5C0	cysk	11.0,	nucl	1.0,	cyto	1
			Q2XP01	cysk	10.0,	cyto	2.0,	nucl	1
			A8QKF0	cysk	8.0,	cyto	5
			Q2V2G4	cysk	5.0,	cyto	4.0,	chlo	3.0,	nucl	1
			Q9FFQ5	cysk	9.0,	cyto	4.5,	cyto_E.R.	3
			Q6EFA2	cysk	9.0,	cyto	4
			B2GVM7	cysk	7.0,	cyto	4.0,	nucl	2
			B9SNS2	cysk	7.0,	cyto	6
			A6XFT1	cysk	9.0,	cyto	4
			B6SZR4	cysk	7,	cyto	3,	nucl	2,	chlo	1
			Q4QUR7	cysk	7,	cyto	6
			P41213	cyto	5.5,	chlo	4.0,	cyto_E.R.	3.5,	nucl	3
			Q7XZQ7	cyto	11.0,	nucl	2
			Q9S818	cyto	9.0,	cysk	2.0,	chlo	1.0,	nucl	1
			Q7XZQ8	cyto	9.0,	nucl	2.0,	chlo	1.0,	mito	1
			P28038	cyto	7.0,	nucl	4.0,	chlo	1.0,	plas	1
			Q05964	cyto	8.0,	nucl	2.0,	cysk	2.0,	chlo	1
			Q06942	cyto	8.0,	chlo	3.0,	nucl	2
			P41090	cyto	5.0,	chlo	4.0,	nucl	2.0,	cysk	2
			Q7Y0R2	cyto	9.0,	cysk	2.0,	chlo	1.0,	nucl	1
			Q84KJ1	cyto	10.0,	nucl	3
			Q84KJ0	cyto	8.0,	nucl	3.0,	cysk	2
			Q2PHJ7	cyto	3.0,	extr	3.0,	nucl	2.0,	mito	2.0,	vacu	2.0,	chlo	1
			Q6DTI1	cyto	8.5,	cyto_E.R.	5.3,	nucl	3.0,	E.R._vacu	1.3
			B9VMA8	cyto	14
			Q84TM1	cyto	10.0,	nucl	2.0,	cysk	1
			Q6BEG8	cyto	8.0,	chlo	3.0,	cysk_nucl	2.0,	nucl	1.5
			Q2PHK5	cyto	5.0,	cysk	5.0,	nucl	2.0,	plas	1
			B1GV57	cyto	9.5,	cyto_E.R.	5.8,	E.R._vacu	1.3,	mito	1.0,	extr	1
			B1GV59	cyto	9.5,	cyto_E.R.	5.8,	E.R._vacu	1.3,	mito	1.0,	extr	1
			B1GV63	cyto	7.5,	cyto_E.R.	4.8,	cysk	3.0,	E.R._vacu	1.3,	mito	1
			Q1PHN5	cyto	4.0,	chlo	3.0,	pero	3.0,	nucl	2.0,	E.R.	1
			B7SFQ1	cyto	9.5,	cyto_E.R.	5.8,	E.R._vacu	1.3,	mito	1.0,	extr	1
			A9ZMJ0	cyto	5.0,	chlo	4.0,	nucl	2.0,	cysk_plas	1.3,	mito_plas	1.3
			Q84QS6	cyto	7.0,	chlo	5.0,	nucl	1
			A5HUP4	cyto	6.0,	chlo	4.0,	nucl	1.0,	mito	1.0,	vacu	1
			A8CGG3	cyto	10.0,	chlo	1.0,	mito	1.0,	E.R.	1
			Q3S684	cyto	7.0,	cysk	3.5,	cysk_plas	2.5,	chlo	2
			C3UZH3	cyto	7.0,	cysk	3.5,	cysk_plas	2.5,	chlo	2
			Q2EGB7	cyto	7.0,	cysk	3.5,	cysk_plas	2.5,	chlo	2
			B4XF37	cyto	5.0,	chlo	4.0,	mito	3.0,	plas	1
			A0EKE8	cyto	7.0,	cysk	3.5,	cysk_plas	2.5,	chlo	2
			Q9SP50	cyto	12.0,	cysk	1.5,	cysk_plas	1.5
			Q9SP49	cyto	11.0,	cysk	1.5,	cysk_plas	1.5
			Q8L5N4	cyto	8.0,	cysk	3.5,	cysk_plas	2.5,	chlo	2
			O22583	cyto	10.0,	nucl	2.0,	chlo	1
			A2IBH2	cyto	5.0,	chlo	4.0,	nucl	1.0,	mito	1.0,	plas	1.0,	pero	1
			B4XF35	cyto	5.0,	chlo	4.0,	mito	3.0,	plas	1
			Q9ZQS9	cyto	6.0,	chlo	5.0,	mito	1.0,	plas	1
			B9RJ53	cyto	12.0,	extr	1
			B0ZTA6	cyto	8.0,	cysk	3.0,	nucl	1.0,	mito	1
			Q84V01	cyto	10.0,	nucl	1.0,	mito	1.0,	E.R.	1
			C6KE49	cyto	7.0,	chlo	3.0,	nucl	1.0,	mito	1.0,	plas	1
			B9RJ55	cyto	7.0,	nucl	4.0,	plas	1.5,	golg_plas	1.5
			B5TK06	cyto	8.0,	cysk_plas	2.0,	plas	1.5,	cysk	1.5,	chlo	1.0,	nucl	1
			Q0EDG6	cyto	12.0,	chlo	1
			Q93WH9	cyto	7.0,	chlo	4.0,	mito	2
			Q52N01	cyto	8.0,	chlo	3.0,	nucl	2
			D5FJ42	cyto	7.0,	chlo	2.0,	nucl	2.0,	mito	1.0,	plas	1
			Q2PGC5	cyto	12.0,	cysk	1
			B6A7R4	cyto	7.0,	cysk	4.0,	mito	1.0,	extr	1
			A9YTE0	cyto	8.0,	cysk	2.5,	cysk_plas	2.0,	chlo	1.0,	nucl	1
			Q93X06	cyto	7.0,	chlo	4.0,	mito	2
			B9S888	cyto	9.0,	chlo	1.0,	nucl	1.0,	mito	1.0,	E.R.	1
			B5TK04	cyto	5.0,	chlo	3.0,	mito	2.0,	nucl	1.0,	plas	1.0,	cysk	1
			Q52MZ9	cyto	10.0,	chlo	2.0,	nucl	1
			B5TK05	cyto	5.0,	chlo	3.0,	mito	2.0,	nucl	1.0,	plas	1.0,	cysk	1
			B5M077	cyto	10.0,	cysk	2.0,	nucl	1
			Q8LP22	cyto	10.0,	chlo	2.0,	mito	1
			B5TK08	cyto	5.0,	chlo	3.0,	nucl	2.0,	mito	2.0,	plas	1
			Q2V2G3	cyto	9.0,	chlo	2.0,	cysk	2
			Q52N00	cyto	10.0,	chlo	1.0,	nucl	1.0,	mito	1
			O04103	cyto	5.0,	chlo	2.0,	nucl	2.0,	mito	2.0,	cysk	2
			A5A379	cyto	5.0,	chlo	3.0,	mito	2.0,	cysk	2.0,	nucl	1
			A4F1R2	cyto	8.5,	cyto_nucl	5.5,	nucl	1.5,	mito	1.0,	plas	1.0,	E.R.	1
			B5TK03	cyto	6.0,	chlo	3.0,	mito	2.0,	nucl	1.0,	plas	1
			Q9AYT0	cyto	5.0,	chlo	3.0,	nucl	3.0,	mito	1.0,	plas	1
			A5A377	cyto	6.0,	chlo	3.0,	cysk	3.0,	nucl	1
			A4F1R3	cyto	10.0,	cysk_plas	2.0,	plas	1.5,	cysk	1.5
			B0FLP4	cyto	10.0,	nucl	2.0,	plas	1
			B5TK07	cyto	5.0,	chlo	3.0,	nucl	2.0,	mito	2.0,	plas	1
			Q2TUW0	cyto	8.0,	chlo	3.0,	mito	1.0,	plas	1
			O22460	cyto	7.0,	chlo	2.0,	nucl	2.0,	plas	1.5,	cysk_plas	1.5
			Q2TUV8	cyto	7.0,	chlo	4.0,	mito	1.0,	plas	1
			D0UZK7	cyto	9.0,	nucl	2.0,	plas	1.5,	golg_plas	1.5
			B9RI27	cyto	11.0,	extr	2
			Q6PQQ9	cyto	8.0,	nucl	3.0,	cysk	1.5,	cysk_plas	1.5
			A6MJM9	cyto	7.0,	chlo	3.0,	nucl	3
			A2ICD1	cyto	8.0,	nucl	3.0,	chlo	2
			Q84TM0	cyto	7.5,	cyto_E.R.	4.5,	nucl	3.0,	cysk	1.5,	cysk_plas	1.5
			Q9FFQ4	cyto	12.0,	nucl	2
			C7G0X5	cyto	9.0,	chlo	3.0,	nucl	1
			Q84UT8	cyto	6.0,	cysk	3.5,	cysk_plas	2.5,	chlo	1.0,	mito	1.0,	pero	1
			Q6RIB1	cyto	8.0,	nucl	2.0,	plas	1.5,	golg_plas	1.5,	chlo	1
			Q07DT9	cyto	7.0,	nucl	3.0,	cysk	1.5,	cysk_plas	1.5,	chlo	1
			Q6QD85	cyto	8.0,	nucl	2.0,	chlo	1.0,	mito	1.0,	plas	1
			Q2PF17	cyto	5.0,	chlo	3.0,	cysk	3.0,	nucl	1.0,	mito	1
			B9SIL1	cyto	8.0,	cysk	3.0,	chlo	2
			B9SIK8	cyto	5.0,	nucl	4.0,	chlo	2.0,	cysk	2
			C6EVZ9	cyto	5.0,	cysk	2.5,	cysk_plas	2.5,	mito	2.0,	plas	1.5,	chlo	1.0,
			Q0PHB0	cyto	7.0,	nucl	3.0,	cysk_plas	2.0,	plas	1.5,	cysk	1.5
			B9RXC5	cyto	7.0,	nucl	5.0,	vacu	1
			B9SIL0	cyto	6.0,	chlo	3.0,	nucl	2.0,	cysk	2
			B9RT28	cyto	7.0,	nucl	5.0,	cysk	2
			P93403	cyto	9.5,	cyto_E.R.	5.8,	chlo	2.0,	E.R._vacu	1.3
			Q8H8H7	cyto	10.0,	nucl	3
			Q59I71	cyto	12.0,	chlo	1
			Q3V5Z1	cyto	11.0,	nucl	2
			B9SIK9	cyto	7.0,	nucl	3.0,	cysk	2.0,	chlo	1
			Q84L21	cyto	7.0,	chlo	4.0,	nucl	1.0,	mito	1					nucl	1
			A0T2M7	cyto	6.0,	chlo	5.0,	nucl	1.0,	mito	1
			B6U6C1	cyto	7.0,	chlo	2.0,	plas	2.0,	nucl	1.0,	pero	1
			Q9ZSA7	cyto	6.0,	cysk	5.5,	cysk_plas	3.5,	nucl	1
			B9T5W6	cyto	7.0,	nucl	5.0,	chlo	1
			B9SR52	cyto	8.0,	nucl	3.0,	cysk	2
			A6XFT3	cyto	10.0,	chlo	2.0,	nucl	1
			Q0WYI4	cyto	7.0,	chlo	3.0,	mito	2.0,	extr	2
			B9S0A9	cyto	7.0,	E.R.	3.0,	chlo	2.0,	mito	1
			B9SR56	cyto	7.0,	nucl	6
			Q4QUR8	cyto	7.0,	cysk	3.0,	chlo	2.0,	nucl	1
			Q0WYI6	cyto	6.0,	chlo	4.0,	extr	2.0,	nucl	1
			B9S197	cyto	12.0,	nucl	1
			Q9SP53	cyto	9.0,	chlo	4
			O82737	cyto	9.0,	extr	3.0,	nucl	1
			A5A371	cyto	9.0,	nucl	2.0,	cysk	2
			B0ZTB4	cyto	7.0,	nucl	3.0,	cysk	2.0,	chlo	1					mito	1
			A0S5Z6	cyto	7.0,	nucl	3.0,	cysk	2.0,	chlo	1
			Q0WYI8	cyto	7.0,	chlo	3.0,	mito	2.0,	extr	2
			A5H0K1	cyto	7.0,	nucl	3.0,	cysk	2.0,	chlo	1
			B9T417	cyto	9.0,	nucl	3.0,	extr	1
			B6TQ13	cyto	8.0,	nucl	3.0,	plas	1.0,	cysk	1
			A5A373	cyto	11.0,	chlo	1.0,	nucl	1
			Q0WYI7	cyto	6.0,	mito	4.0,	chlo	3
			B9RJ58	cyto	9.0,	extr	2.0,	chlo	1.0,	nucl	1
			Q4QUR6	cyto	11.0,	nucl	1.0,	plas	1
			Q09EZ3	cyto	7.0,	cysk	3.0,	plas	2.0,	chlo	1
			Q84L23	cyto	7.0,	cysk	3.0,	plas	2.0,	chlo	1
			Q43741	cyto	7.0,	chlo	4.0,	nucl	2
			Q6DV45	cyto	7.0,	nucl	3.0,	cysk	3
			Q5KSL7	cyto	5.0,	chlo	4.0,	mito	1.5,	mito_plas	1.5,	nucl	1.0,	E.R.	1
			B8YLW1	cyto	8.0,	chlo	2.0,	nucl	2.0,	cysk	2
			Q4QUS0	cyto	10.0,	nucl	2.0,	chlo	1
			B3RFV7	cyto	10.0,	nucl	2.0,	chlo	1
			Q2L6K2	cyto	7.0,	chlo	6
			Q4QUR5	cyto	10.0,	nucl	2.0,	chlo	1
			Q53U27	cyto	11.0,	nucl	2
			Q6R3N2	cyto	10.0,	chlo	1.0,	nucl	1.0,	mito	1
			B9T7K8	cyto	7.0,	nucl	5.0,	chlo	1
			Q56I80	cyto	12.0,	chlo	1
			Q6EQL8	cyto	10.0,	chlo	3
			Q5DWW0	cyto	9.0,	cysk	2.0,	chlo	1.0,	nucl	1
			Q66MF0	cyto	4.0,	chlo	3.0,	nucl	3.0,	plas	1.5,	mito_plas	1.5,	E.R.	1
			Q2PF18	cyto	8.0,	chlo	3.0,	nucl	1.0,	mito	1
			B9T707	cyto	7.5,	cyto_nucl	7.3,	cyto_E.R.	4.8,	nucl	3.0,	chlo	1
			B5G4T3	cyto	7.0,	nucl	3.0,	chlo	2.0,	plas	1
			C0SPH3	cyto	7.0,	nucl	3.0,	chlo	2.0,	plas	1
			C1ICC3	cyto	10.0,	nucl	2.0,	chlo	1
			C1ICC4	cyto	10.0,	nucl	2.0,	chlo	1
			C4JC57	cyto	7.0,	pero	5.0,	mito	2
			C1ICB2	cyto	11.0,	chlo	2
			C1ICB1	cyto	11.0,	nucl	1.0,	plas	1
			C1ICC6	cyto	10.0,	nucl	2.0,	plas	1
			C1ICD8	cyto	8.0,	nucl	3.0,	chlo	1.0,	plas	1
			C1ICB7	cyto	10.0,	nucl	2.0,	chlo	1
			C1ICB9	cyto	10.0,	nucl	2.0,	chlo	1
			C1ICD5	cyto	10.0,	chlo	1.0,	nucl	1.0,	plas	1
			C1ICD6	cyto	10.0,	chlo	1.0,	nucl	1.0,	plas	1
			C1ICC1	cyto	9.0,	nucl	2.0,	chlo	1.0,	plas	1
			C1ICC0	cyto	9.0,	nucl	2.0,	chlo	1.0,	plas	1
			C1ICB3	cyto	10.0,	nucl	2.0,	plas	1
			C1ICB4	cyto	10.0,	nucl	2.0,	plas	1
			C1ICB8	cyto	10.0,	nucl	2.0,	chlo	1
			C1ICD4	cyto	10.0,	chlo	1.0,	nucl	1.0,	plas	1
			Q3T7D5	cyto	9.0,	chlo	3.0,	nucl	1
			C1ICB0	cyto	11.0,	nucl	1.0,	plas	1
			C1ICC5	cyto	10.0,	nucl	2.0,	plas	1
			C1ICC9	cyto	10.0,	nucl	2.0,	plas	1
			C1ICD2	cyto	10.0,	nucl	2.0,	plas	1
			C1ICA7	cyto	10.0,	nucl	2.0,	chlo	1
			Q8LA31	cyto	7.0,	nucl	5.0,	nucl_plas	4
			C0SPH2	cyto	6.0,	nucl	3.0,	chlo	2.0,	plas	2
			B6U9L0	cyto	9.0,	nucl	2.0,	cysk	2
			Q84TM2	cyto	6.0,	cysk	3.0,	extr	2.0,	chlo	1.0,	nucl	1
			A4F1Q9	cyto	8.0,	chlo	3.0,	nucl	1.0,	plas	1
			B5M698	cyto	6.0,	nucl	3.0,	chlo	2.0,	plas	2
			Q8S2W3	cyto	6.0,	chlo	5.0,	nucl	1.0,	E.R.	1
			B6SI41	cyto	9.5,	cyto_E.R.	5.5,	cysk	2.0,	nucl	1
			Q6EFA3	cyto	5.0,	nucl	4.0,	cysk	2.0,	chlo	1.0,	plas	1
			B9UZ51	cyto	8.0,	cysk	3.0,	nucl	2
			Q8L5N5	cyto	7.0,	chlo	2.0,	nucl	1.0,	extr	1.0,	vacu	1.0,	E.R.	1
			Q42927	cyto	6.0,	nucl	5.0,	cysk	3
			A9ZMI9	cyto	6.0,	nucl	3.0,	cysk	3.0,	chlo	1
			B5KM60	cyto	6.0,	nucl	3.0,	chlo	2.0,	E.R.	1.0,	cysk	1
			B9S6P0	cyto	7.0,	chlo	2.0,	extr	2.0,	cysk	2
			Q52T40	cyto	7.0,	chlo	3.0,	nucl	2.0,	mito	1
			Q8S8S4	cyto	7.0,	nucl	5.0,	chlo	1
			Q40344	cyto	6.0,	nucl	4.0,	cysk	4
			Q53B69	cyto	8.0,	nucl	2.0,	chlo	1.0,	mito	1.0,	plas	1
			Q9ZWQ9	cyto	7.0,	cysk	4.0,	nucl	2
			Q7XZQ6	cyto	8.0,	cysk	3.0,	pero	2
			Q9M547	cyto	6.0,	nucl	4.0,	cysk	1.5,	cysk_plas	1.5,	extr	1
			Q96330	cyto	9.5,	cyto_E.R.	5.8,	E.R._vacu	1.3,	mito	1.0,	extr	1
			P51091	cyto	7.0,	cysk	3.5,	cysk_plas	2.5,	chlo	2
			O04274	cyto	6.0,	chlo	3.0,	mito	2.0,	plas	1.0,	pero	1
			P51092	cyto	7.0,	mito	3.0,	chlo	2.0,	pero	1
			C1ICA8	cyto	10.0,	nucl	2.0,	chlo	1
			C1ICC8	cyto	10.0,	nucl	2.0,	chlo	1
			C1ICA9	cyto	10.0,	nucl	2.0,	chlo	1
			B9S194	cyto	8.0,	chlo	3.0,	plas	1.0,	E.R.	1
			B6TBV5	cyto	11.0,	chlo	2									E.R.	1
			C1ICD3	cyto	10.0,	chlo	1.0,	nucl	1.0,	plas	1
			B9T4U5	cyto	11.0,	cysk	2
			Q9M5K1	cyto	9.0,	cysk	4
			Q8L8C8	cyto	11,	nucl	1,	mito	1
			B9S9D4	cyto	6,	chlo	2,	nucl	2,	pero	2,	mito	1
			B5KGF8	cyto	7,	chlo	2,	nucl	2,	cysk	2
			D2DFB1	cyto	7,	chlo	2,	cysk	2,	nucl	1,	mito	1
			B3RFV8	cyto	7,	cysk	6
			A6XFT4	cyto	13
			C0SPH1	cyto	6,	chlo	3,	nucl	3,	plas	1
			Q9ZQS8	cyto	7,	chlo	5,	cysk	2
			A2IBF9	cyto	11,	cysk	2
			B5G4Z7	cyto	11,	cysk	2
			D3Y5L7	cyto	11,	cysk	2
			Q8LP21	cyto	10,	cysk	2,	chlo	1
			A4LAB5	cyto	11,	cysk	2
			C3UZH1	cyto	8,	chlo	2,	nucl	2,	mito	1
			O49047	cyto	8,	nucl	3,	vacu	2
			B9S1A0	cyto	7,	pero	2,	cysk	2,	chlo	1,	nucl	1
			Q40754	cyto	8,	chlo	2,	cysk	2,	nucl	1
			Q6BEH2	cyto	11,	cysk	2
			A6XFT2	cyto	9,	cysk	2,	chlo	1,	nucl	1
			Q52T43	cyto	8,	chlo	3,	nucl	2
			B5LY01	cyto	8,	nucl	3,	plas	2
			Q4QUR9	cyto	7,	cysk	3,	pero	2,	chlo	1
			B0FYE9	cyto	10,	chlo	4
			O22530	cyto	11,	cysk	2
			Q52T42	cyto	8,	chlo	3,	nucl	2
			A2ICC8	cyto	8,	chlo	2,	cysk	2,	nucl	1
			C1ICC7	cyto	10,	nucl	2,	chlo	1
			B6TA62	mito	10.0,	chlo	2.0,	cyto	1
			B4FYE9	mito	10.0,	chlo	2.0,	cyto	1
			B6TYG9	mito	6.0,	chlo	4.0,	cyto	2.0,	nucl	1
			Q05963	nucl	7.0,	cyto	4.0,	cysk	2
			A0EKE7	nucl	5.0,	cysk	4.0,	cyto	3.0,	extr	1
			Q52T39	nucl	5.0,	cyto	4.0,	cysk	3.0,	extr	1
			A2TJG2	nucl	5.0,	cyto	4.0,	cysk	2.0,	plas	1.0,	extr	1
			Q8LEJ4	nucl	5.0,	mito	3.5,	chlo	3.0,	cyto_mito	2.5,	cyto	1
			B9S1A1	nucl	9.0,	cyto	3.0,	chlo	2
			B9T600	nucl	6.0,	cyto	4.0,	cysk	2.0,	chlo	1
			O49982	nucl	6.0,	cyto	4.0,	cysk	4
			Q8LF06	nucl	5.0,	cysk	5.0,	cyto	4
			Q66ME9	nucl	4.0,	cyto	4.0,	chlo	2.0,	plas	1.5,	mito_plas	1.5,	E.R.	1
			Q9FT14	nucl	8.0,	cyto	5
			B6SSL8	nucl	4.0,	cyto	3.0,	pero	3.0,	cysk	2.0,	plas	1
			B2CZL0	nucl	10.5,	cyto_nucl	6.0,	cysk	2
			Q59I70	nucl	6.0,	cyto	4.0,	chlo	1.0,	E.R.	1.0,	cysk	1
			Q59I69	nucl	6.0,	cyto	4.0,	chlo	1.0,	E.R.	1.0,	cysk	1
			O23478	nucl	9.0,	nucl_plas	6.0,	cyto	4
			Q9XHG2	nucl	5.0,	cyto	4.0,	cysk	3.0,	extr	1
			Q8LKP6	nucl	3.0,	cyto	3.0,	cysk	2.5,	cysk_plas	2.5,	chlo	2.0,	pero	2
			B6SHP9	nucl	7.0,	cyto	6
			B9R992	nucl	5.0,	cysk	5.0,	pero	2.0,	chlo	1
			B9RJR8	nucl	6,	cyto	6,	cysk	1
			B9SKK0	nucl	8,	cyto	3.5,	cyto_E.R.	2.5,	cysk	2
			Q43262	pero	5.0,	chlo	3.0,	cyto	3.0,	nucl	1.0,	mito	1
(v) GIAC
chlo	50		Q9SLQ9	chlo	3.0,	nucl	3.0,	mito	3.0,	cyto	2.0,	plas	2
cysk	3		Q9LEL8	chlo	5.0,	nucl	4.0,	cyto	2.0,	extr	2
cyto	107		Q76I30	chlo	10.0,	cyto	2.0,	nucl	1
extr	2		B9W0C1	chlo	7.0,	cyto	5.0,	nucl	2
mito	5		Q9ARL2	chlo	5.0,	cyto	5.0,	nucl	3
nucl	94		Q9ARL1	chlo	6.0,	cyto	4.0,	nucl	3
pero	1		Q9ARL3	chlo	6.0,	cyto	3.0,	nucl	2.0,	plas	1.0,	E.R.	1
			Q4PKR5	chlo	6.0,	cyto	4.0,	nucl	3
	262		C8C3W0	chlo	6.0,	cyto	5.0,	nucl	1.0,	mito	1
			A9LY20	chlo	8.0,	nucl	4.0,	mito	2
			Q9ARL4	chlo	4.0,	nucl	4.0,	cyto	4.0,	plas	1
			C8C3X0	chlo	5.0,	cyto	5.0,	nucl	1.0,	mito	1.0,	plas	1
			B9SNM5	chlo	8.0,	mito	2.0,	E.R.	2.0,	nucl	1
			C8C3X6	chlo	5.0,	cyto	5.0,	mito	2.0,	plas	1
			C8C3V8	chlo	6.0,	cyto	5.0,	nucl	1.0,	mito	1
			B6F2F3	chlo	5.0,	cyto	5.0,	mito	2.0,	plas	1
			C8C3W6	chlo	6.0,	cyto	5.0,	nucl	1.0,	mito	1
			B6F2F1	chlo	7.0,	nucl	2.0,	mito	2.0,	cyto	1.0,	plas	1
			Q53B83	chlo	4.0,	cyto	2.0,	vacu	2.0,	nucl	1.5,	cysk_nucl	1.5,	mito	1.0,
			C8C3X7	chlo	5.0,	cyto	5.0,	mito	2.0,	plas	1
			C8C3W5	chlo	6.0,	cyto	5.0,	nucl	1.0,	mito	1
			C8C3W2	chlo	6.0,	cyto	5.0,	nucl	1.0,	mito	1
			Q1ENU5	chlo	4.0,	cyto	3.0,	cysk	3.0,	nucl	2.0,	plas	1
			C8C3W8	chlo	6.0,	cyto	5.0,	nucl	1.0,	mito	1					pero	1
			C8C3W4	chlo	6.0,	cyto	5.0,	nucl	1.0,	mito	1
			A9LY22	chlo	5.0,	nucl	5.0,	extr	2.0,	mito	1
			C8C3W9	chlo	6.0,	cyto	5.0,	nucl	1.0,	mito	1
			C8C3V9	chlo	7.0,	cyto	5.0,	nucl	1
			A9LY23	chlo	8.0,	mito	3.0,	nucl	2
			B9H7K5	chlo	4.0,	cyto	2.0,	plas	2.0,	nucl	1.5,	cysk_nucl	1.5,	mito	1.0,
			B3XXH1	chlo	8.0,	mito	3.0,	nucl	2
			B9SME4	chlo	9.0,	cyto	2.0,	nucl	1.0,	extr	1
			Q5EFD6	chlo	6.0,	cyto	3.0,	nucl	2.0,	mito	1.0,	plas	1
			C8C3W1	chlo	6.0,	cyto	6.0,	nucl	1
			A9LY27	chlo	9.0,	nucl	3.0,	mito	1
			Q6F6H9	chlo	7.0,	nucl	6
			Q75V69	chlo	7.0,	cyto	3.0,	nucl	2.0,	extr	1
			C7F6Z4	chlo	8.0,	mito	3.0,	cyto	2
			D0VAW9	chlo	5.0,	nucl	3.0,	cyto	3.0,	mito	1.0,	vacu	1
			B8A213	chlo	4.0,	cyto	4.0,	mito	2.0,	extr	2.0,	vacu	1
			A9LY24	chlo	6.0,	cyto	4.0,	nucl	1.0,	mito	1.0,	pero	1
			Q53C60	chlo	5.0,	cyto	4.0,	nucl	3.0,	cysk	1
			B6SZM8	chlo	13
			B9GSW8	chlo	5.0,	nucl	4.0,	cyto	2.0,	mito	2
			B9I9F6	chlo	4.0,	nucl	4.0,	cyto	4.0,	mito	1
			Q94ID5	chlo	7.0,	cyto	4.0,	nucl	1.5,	nucl_plas	1.5
			B6SGV6	chlo	6.0,	plas	3.0,	cyto	2.0,	E.R.	2
			Q68Y45	chlo	6.0,	cyto	6.0,	nucl	1
			Q673G3	chlo	8,	cyto	4,	nucl	1
			Q94IE3	chlo	9,	mito	5
			B9RZI7	cysk	8.0,	cyto	4.0,	golg	1
			B3XXG7	cysk	10.0,	cyto	3
			B9HIK3	cysk	6.0,	chlo	4.0,	cyto	4
			O04277	cyto	7.0,	nucl	6
			Q9LD21	cyto	7.0,	nucl	6
			P93473	cyto	7.0,	nucl	6
			Q0ZBL9	cyto	5.0,	nucl	3.0,	mito	3.0,	plas	2
			C6ZIF9	cyto	9.0,	nucl	4
			Q5ZFI9	cyto	6.0,	nucl	4.0,	pero	2.0,	vacu	1
			Q5ZFI0	cyto	6.0,	nucl	5.0,	pero	2
			Q5ZFH3	cyto	6.0,	nucl	4.0,	pero	2.0,	vacu	1
			Q5ZFG1	cyto	6.0,	nucl	4.0,	pero	2.0,	vacu	1
			Q5ZFH7	cyto	6.0,	nucl	5.0,	pero	2
			Q5ZFG5	cyto	6.0,	nucl	4.0,	pero	2.0,	vacu	1
			Q5ZFH1	cyto	6.0,	nucl	5.0,	pero	2
			Q5ZFG3	cyto	6.0,	nucl	4.0,	pero	2.0,	vacu	1
			Q5ZFI6	cyto	6.0,	nucl	5.0,	pero	2
			Q5ZFI5	cyto	6.0,	nucl	4.0,	pero	2.0,	vacu	1
			Q5ZFH0	cyto	6.0,	nucl	4.0,	pero	2.0,	vacu	1
			Q9LEA6	cyto	6.0,	nucl	4.0,	pero	2.0,	vacu	1
			Q5ZFE9	cyto	6.0,	nucl	4.0,	pero	2.0,	vacu	1
			Q5ZFG9	cyto	6.0,	nucl	5.0,	pero	2
			Q6PLS2	cyto	6.0,	nucl	3.0,	pero	2.0,	plas	1.5,	cysk_plas	1.5
			Q5ZFI8	cyto	7.0,	nucl	4.0,	pero	2
			Q5ZFH8	cyto	6.0,	nucl	4.0,	pero	2.0,	vacu	1
			B9GPT0	cyto	4.0,	nucl	3.0,	chlo	2.0,	plas	2.0,	cysk	2
			Q5ZFG0	cyto	6.0,	nucl	4.0,	pero	2.0,	vacu	1
			Q53B84	cyto	7.0,	nucl	4.0,	mito	1.0,	extr	1
			Q76KN8	cyto	6.0,	nucl	5.0,	pero	2
			Q5ZFF7	cyto	6.0,	nucl	4.0,	pero	2.0,	vacu	1
			Q5ZFH9	cyto	6.0,	nucl	4.0,	pero	2.0,	vacu	1
			C6ZIG0	cyto	9.0,	nucl	3.0,	extr	1
			Q5ZFI2	cyto	6.0,	nucl	3.0,	pero	2.0,	plas	1.5,	cysk_plas	1.5
			D5L701	cyto	7.0,	chlo	4.0,	nucl	2
			Q5ZFF4	cyto	6.0,	nucl	4.0,	pero	2.0,	vacu	1
			Q5ZFF8	cyto	6.0,	nucl	3.0,	pero	2.0,	plas	1.5,	cysk_plas	1.5
			B9W0C2	cyto	6.0,	nucl	3.0,	mito	2.0,	chlo	1.0,	pero	1
			B2ZZ95	cyto	9.0,	chlo	2.0,	nucl	2
			B4FZ24	cyto	7.0,	chlo	2.0,	nucl	2.0,	plas	2
			Q6J2M3	cyto	8.0,	chlo	4.0,	nucl	2
			B3XXH4	cyto	9.0,	nucl	4
			B8YI25	cyto	6.0,	nucl	3.0,	chlo	2.0,	cysk	1.5,	cysk_plas	1.5
			Q9ZWQ0	cyto	4.0,	nucl	3.0,	mito	3.0,	chlo	2.0,	plas	1
			Q40994	cyto	6.0,	chlo	3.0,	nucl	2.0,	pero	2
			B5AK92	cyto	8.0,	nucl	2.0,	mito	2.0,	chlo	1
			A9RL75	cyto	10.0,	nucl	2.0,	plas	1
			C8C3X5	cyto	6.0,	chlo	4.0,	nucl	1.0,	mito	1.0,	plas	1
			Q5DX18	cyto	7.0,	nucl	4.0,	chlo	2
			C8C3X2	cyto	6.0,	chlo	4.0,	E.R.	1.5,	E.R._vacu	1.5,	plas	1
			Q673G7	cyto	7.0,	chlo	4.0,	mito	1.0,	E.R.	1
			A8D8H0	cyto	6.0,	chlo	5.0,	mito	1.0,	plas	1
			Q1EP55	cyto	6.0,	chlo	3.0,	nucl	3.0,	plas	1
			O24648	cyto	6.0,	nucl	4.0,	mito	2.0,	plas	1
			C8C3X4	cyto	6.0,	chlo	5.0,	plas	1.0,	E.R.	1
			Q10AC7	cyto	9.0,	chlo	1.0,	nucl	1.0,	plas	1.0,	cysk	1
			B4FP62	cyto	5.0,	nucl	4.0,	cysk	2.0,	chlo	1.0,	plas	1
			Q0PWF8	cyto	7.0,	nucl	3.0,	chlo	1.0,	plas	1.0,	cysk	1			cysk	1
			Q1AE44	cyto	5.0,	nucl	4.0,	plas	1.5,	golg_plas	1.5,	mito	1.0,	pero	1
			C8C3X3	cyto	6.0,	chlo	5.0,	mito	1.0,	plas	1
			C8C3X1	cyto	6.0,	chlo	5.0,	mito	1.0,	plas	1
			Q2QCW8	cyto	6.0,	chlo	5.0,	nucl	2
			Q673G6	cyto	11.0,	chlo	2
			Q6L4Y3	cyto	6.0,	chlo	3.0,	pero	3.0,	mito	2
			C8C3W7	cyto	6.0,	chlo	5.0,	nucl	1.0,	mito	1
			A9T3P8	cyto	7.0,	cysk	3.0,	chlo	2.0,	nucl	1
			Q94IE4	cyto	7.0,	chlo	4.0,	nucl	1.0,	mito	1
			Q9XHR0	cyto	6.0,	nucl	4.0,	chlo	1.0,	mito	1.0,	plas	1
			Q94ID4	cyto	7.0,	chlo	4.0,	nucl	1.0,	mito	1
			Q9FU53	cyto	7.0,	chlo	4.0,	nucl	1.0,	mito	1
			B2NI88	cyto	10.0,	nucl	3
			B3STR3	cyto	8.0,	nucl	2.0,	pero	2.0,	chlo	1
			Q9ZQA5	cyto	6.0,	nucl	4.0,	chlo	1.0,	plas	1.0,	vacu	1
			B6TF99	cyto	11.0,	chlo	2
			B9RP90	cyto	5.0,	extr	4.0,	nucl	3.0,	vacu	1
			B9IKS1	cyto	11.0,	nucl	3
			Q4A3R2	cyto	11.0,	cysk	1.5,	cysk_plas	1.5
			Q6F6H5	cyto	11.0,	chlo	1.0,	nucl	1							mito	1
			Q60FR6	cyto	12.0,	pero	2
			Q673G4	cyto	12.0,	pero	2
			Q4JH25	cyto	7.0,	nucl	6
			A8D8H3	cyto	11.0,	chlo	1.0,	nucl	1
			B2BA73	cyto	7.0,	nucl	3.0,	chlo	1.0,	mito	1.0,	pero	1
			Q153I3	cyto	8.0,	chlo	2.0,	nucl	2.0,	plas	1
			Q5DX19	cyto	7.0,	nucl	3.0,	cysk	2.5,	cysk_plas	2
			Q2QCX5	cyto	5.0,	nucl	4.0,	cysk	3.0,	chlo	1
			B9H2B5	cyto	8.0,	chlo	2.0,	nucl	2.0,	cysk	1
			B6TSS1	cyto	9.0,	pero	2.0,	chlo	1.0,	nucl	1
			B3TLX1	cyto	4.0,	chlo	3.5,	chlo_mito	3.5,	mito	2.5,	nucl	2.0,	extr	1
			Q673G5	cyto	9.0,	chlo	3.0,	nucl	1
			B9HX60	cyto	7.0,	chlo	3.0,	cysk	2.0,	nucl	1
			B9RPD0	cyto	10.0,	nucl	3
			A9LY21	cyto	5.0,	pero	4.0,	nucl	2.0,	chlo	1.0,	E.R.	1
			A4URE9	cyto	5.0,	nucl	4.0,	chlo	3.0,	mito	1
			B6TF29	cyto	8.0,	pero	2.0,	nucl	1.0,	plas	1.0,	extr	1
			Q8H947	cyto	10.0,	plas	2.0,	nucl	1
			Q5ZA21	cyto	10.0,	plas	2.0,	nucl	1
			Q6F6H3	cyto	8.0,	cysk	3.0,	chlo	1.0,	nucl	1
			Q673G2	cyto	7.0,	chlo	2.0,	nucl	1.0,	plas	1.0,	pero	1.0,	cysk	1
			B6TEH4	cyto	11.0,	nucl	1.0,	plas	1
			Q6TN17	cyto	6.0,	cysk	5.0,	nucl	2
			B6SZT0	cyto	6.0,	chlo	4.0,	pero	2.0,	mito	1
			A9LY19	cyto	4.0,	chlo	3.0,	nucl	3.0,	plas	2.0,	vacu	1
			B9SRB9	cyto	11.0,	nucl	2
			Q53B82	cyto	8.0,	nucl	3.0,	pero	2
			A4K8J4	cyto	7.0,	chlo	3.0,	nucl	2.0,	mito	2
			D5LHU3	cyto	5.5,	cyto_nucl	5.5,	nucl	4.5,	chlo	3
			Q5W726	cyto	5.0,	pero	4.0,	chlo	3.0,	plas	1
			Q9AVA5	cyto	5.0,	pero	4.0,	chlo	3.0,	plas	1
			Q8S0S6	cyto	7,	chlo	4,	pero	2
			B9RZI6	cyto	10,	nucl	2,	mito	1
			B9RK13	extr	6.0,	cyto	3.0,	nucl	2.0,	vacu	1.0,	E.R.	1
			B6UAD7	extr	6.0,	cyto	3.0,	chlo	2.0,	mito	2
			Q6T6I0	mito	6.5,	cyto_mito	4.0,	chlo	2.0,	nucl	2.0,	plas	2
			B9GWQ8	mito	7.5,	cyto_mito	4.5,	nucl	2.0,	plas	2.0,	chlo	1
			Q9C955	mito	4.5,	nucl	4.0,	cyto_mito	3.0,	chlo	2.0,	cyto	1.0,	plas	1
			B6F2F2	mito	6.0,	chlo	5.0,	nucl	2
			Q4PT02	mito	5.0,	chlo	4.0,	nucl	4
			B9GEI2	nucl	4.0,	chlo	3.0,	mito	3.0,	cyto	2.0,	plas	1
			Q19PX8	nucl	11.0,	plas	1.0,	vacu	1
			A5B9J3	nucl	11.0,	plas	1.0,	vacu	1
			A9LPB1	nucl	6.0,	cyto	6.0,	chlo	1
			A9LPB0	nucl	6.0,	cyto	6.0,	chlo	1
			Q8VXL2	nucl	7.0,	cyto	5.0,	vacu	1
			Q5ZFF1	nucl	5.0,	cyto	5.0,	pero	2.0,	vacu	1
			Q1AE45	nucl	8.0,	cyto	5
			Q8RVP0	nucl	6.5,	nucl_plas	4.5,	chlo	2.0,	cyto	2.0,	mito	2
			B9I4H1	nucl	5.0,	cyto	5.0,	pero	2.0,	extr	1
			A4URE7	nucl	6.5,	nucl_plas	4.5,	chlo	2.0,	cyto	2.0,	mito	2
			Q59J01	nucl	7.0,	nucl_plas	6.0,	plas	3.0,	cyto	2.0,	mito	1
			Q84LM1	nucl	8.0,	cysk	3.0,	cyto	2
			O80385	nucl	6.0,	chlo	3.0,	cysk	3.0,	cyto	2
			Q76KN6	nucl	6.0,	cyto	5.0,	pero	2
			Q5ZFH5	nucl	6.0,	cyto	4.0,	pero	2.0,	vacu	1
			B9R9J8	nucl	8.0,	cyto	4.0,	vacu	1
			Q8RVP1	nucl	6.0,	chlo	2.0,	mito	2.0,	cysk	2.0,	cyto	1
			B9ICZ7	nucl	6.0,	cyto	5.0,	pero	2
			B3GQX3	nucl	7.0,	cyto	3.0,	plas	2.0,	cysk	2
			Q84K65	nucl	6.0,	cyto	5.0,	pero	2
			B2ZZ94	nucl	6.0,	cyto	6.0,	chlo	1
			Q56Y27	nucl	10.0,	chlo	1.0,	mito	1.0,	plas	1
			B2G4V8	nucl	14
			Q9FS09	nucl	9.0,	cyto	2.0,	chlo	1.0,	vacu	1
			Q8S309	nucl	4.0,	chlo	3.0,	mito	3.0,	plas	2.0,	cyto	1
			Q8S310	nucl	6.0,	mito	3.5,	cyto_mito	2.5,	plas	1.5,	golg_plas	1.5,	chlo	1
			Q8L6W4	nucl	11.0,	cyto	1.0,	mito	1
			B2ZZ93	nucl	10.0,	cyto	1.0,	mito	1.0,	pero	1
			B9IC40	nucl	7.0,	cyto	6
			B9RDH3	nucl	8.0,	cyto	3.0,	chlo	2
			Q6L3T6	nucl	10.0,	plas	1.5,	golg_plas	1.5,	cyto	1
			B2G4V7	nucl	12.0,	cyto	2
			A9P5X3	nucl	6.0,	cyto	3.0,	mito	2.0,	plas	2
			A9P5X4	nucl	6.0,	cyto	3.0,	mito	2.0,	plas	2
			A9P5X2	nucl	6.0,	cyto	3.0,	mito	2.0,	plas	1.0,	vacu	1
			A5HNF8	nucl	9.0,	cyto	3.0,	chlo	1
			B1B551	nucl	9.0,	cyto	3.0,	chlo	1
			B2ZZ92	nucl	6.0,	cyto	2.0,	chlo	1.0,	mito	1.0,	plas	1.0,	pero	1.0,
			Q6F6H6	nucl	9.0,	cyto	3.0,	chlo	1
			Q6F6H8	nucl	7.0,	mito	2.0,	plas	2.0,	chlo	1.0,	cyto	1
			Q0ZBL8	nucl	5.0,	cyto	5.0,	pero	2.0,	mito	1
			Q06IQ3	nucl	7.0,	cyto	3.0,	chlo	1.0,	extr	1.0,	vacu	1
			B6F2D9	nucl	3.0,	cyto	3.0,	plas	3.0,	cysk	2.0,	mito	1.0,	pero	1
			B9W0C3	nucl	9.0,	cyto	3.0,	chlo	1
			B9HEX6	nucl	8.0,	cyto	3.0,	chlo	2
			A8S9X5	nucl	9.0,	chlo	2.0,	cyto	2
			B6F2D7	nucl	3.0,	cyto	3.0,	plas	3.0,	cysk	2.0,	mito	1.0,	pero	1
			B6F2E3	nucl	3.0,	cyto	3.0,	plas	3.0,	cysk	2.0,	mito	1.0,	pero	1
			B6F2E4	nucl	3.0,	cyto	3.0,	plas	3.0,	cysk	2.0,	mito	1.0,	pero	1
			Q6YLX2	nucl	3.0,	cyto	3.0,	plas	3.0,	cysk	2.0,	mito	1.0,	pero	1
			B6F2E5	nucl	3.0,	cyto	3.0,	plas	3.0,	cysk	2.0,	mito	1.0,	pero	1
			B6F2E6	nucl	4.0,	cyto	3.0,	plas	3.0,	cysk	2.0,	mito	1
			B6F2E7	nucl	4.0,	cyto	3.0,	plas	3.0,	cysk	2.0,	mito	1
			B9RUX0	nucl	3.0,	mito	3.0,	pero	3.0,	cyto	2.0,	chlo	1.0,	plas	1
			B6F2E8	nucl	7.0,	cyto	4.0,	chlo	1.0,	mito	1
			B6F2F0	nucl	7.0,	cyto	4.0,	mito	2
			B3XXG9	nucl	6.0,	cyto	5.0,	extr	1.0,	cysk	1
			B9S116	nucl	7.0,	cyto	5.0,	chlo	1
			B6F2E9	nucl	6.0,	cyto	2.0,	mito	2.0,	cysk	2.0,	chlo	1
			B9S2R1	nucl	6.0,	cyto	4.0,	mito	1.0,	plas	1.0,	vacu	1
			C6F0Z7	nucl	7.0,	cyto	4.0,	chlo	1.0,	extr	1
			D2K8Q0	nucl	7.0,	extr	2.0,	cysk	2.0,	chlo	1.0,	cyto	1
			Q9LM06	nucl	7.0,	cyto	5.0,	chlo	1							vacu	1
			Q76I29	nucl	7.0,	cyto	4.0,	chlo	2
			B9H4B0	nucl	10.0,	cyto	2.0,	chlo	1
			C0KYB5	nucl	7.0,	cyto	5.0,	chlo	1
			Q39541	nucl	6.0,	cyto	4.0,	cysk	3
			B9H7K4	nucl	5.0,	cyto	4.0,	mito	2.5,	cyto_mito	2.0,	plas	1
			A5BDM1	nucl	10.0,	chlo	3
			B3XXH2	nucl	6.0,	cyto	4.0,	cysk	2.0,	chlo	1
			Q6F6H7	nucl	7.0,	cyto	5.0,	chlo	1
			Q75V70	nucl	6.0,	cyto	4.0,	cysk	4
			D3UBS7	nucl	8.0,	chlo	3.0,	cyto	2
			A5B441	nucl	5.0,	cyto	4.0,	chlo	3.0,	plas	1
			A4URE8	nucl	7.0,	cyto	4.0,	chlo	1.0,	extr	1
			Q84RC3	nucl	7.0,	cyto	5.0,	plas	1
			B9RXR9	nucl	7.0,	cyto	5.0,	chlo	1
			Q53B81	nucl	9.0,	cyto	3.0,	chlo	2
			Q0ZBL7	nucl	7.0,	cyto	3.0,	cysk	2.0,	chlo	1
			B9RZV7	nucl	6.0,	cyto	4.0,	chlo	3
			Q1ET28	nucl	6.0,	chlo	4.0,	cyto	3
			B9T282	nucl	6.0,	cyto	5.0,	cysk	2
			A5B7X5	nucl	9.0,	cyto	3.0,	extr	2
			B9SA26	nucl	11.0,	cyto	2
			B6U889	nucl	3.5,	chlo	3.0,	cyto	3.0,	nucl_plas	2.5,	mito	2.0,	cysk	2
			A5BYJ8	nucl	8.0,	cyto	3.0,	chlo	1.0,	plas	1
			B9RWL8	nucl	7.0,	cyto	4.0,	chlo	1.0,	extr	1
			B9SA24	nucl	8.0,	cyto	2.0,	cysk	2.0,	chlo	1
			Q9C7Z1	nucl	7.0,	cyto	3.0,	pero	2.0,	chlo	1
			B9RY49	nucl	7.0,	cyto	5.0,	chlo	1
			B9RN97	nucl	5.0,	chlo	3.0,	cyto	2.0,	plas	2.0,	mito	1
			C6GMF4	nucl	6,	cyto	4,	cysk	2,	mito	1
			Q0ZBL6	nucl	8,	cyto	4,	chlo	1
			B2ZZ96	pero	6.0,	cyto	4.0,	nucl	2.0,	mito	1
(vi) PROB
chlo	120		Q40061	chlo	8.0,	nucl	2.0,	cyto	1.0,	plas	1.0,	vacu	1
cysk	29		Q2QM17	chlo	9.0,	nucl	5
cyto	426		A5BWA7	chlo	3.0,	cyto	3.0,	E.R.	3.0,	nucl	2.0,	extr	1.0,	vacu	1
extr	4		A9PHZ9	chlo	7.0,	cyto	6
mito	18		C0P4E1	chlo	6.0,	cyto	4.0,	mito	3
nucl	118		C5XMS7	chlo	5.0,	pero	3.0,	cyto	2.0,	mito	2.0,	nucl	1
pero	3		A9NMU9	chlo	11.0,	E.R.	2
plas	1		A9NYW4	chlo	4.0,	cyto	2.0,	plas	2.0,	extr	2.0,	nucl	1.0,	mito	1.0,
vacu	6		A9P180	chlo	11.0,	E.R.	2
mixed	1		A9TBA0	chlo	6.0,	nucl	4.0,	extr	2.0,	mito	1
			C6TG61	chlo	3.0,	E.R.	3.0,	nucl	2.5,	vacu	2.0,	cysk_nucl	2.0,	cyto	1.0,
	726		A9SQB7	chlo	7.5,	chlo_mito	5.5,	cyto	3.0,	mito	2.5
			A2ZKN2	chlo	5.0,	E.R.	4.0,	plas	2.0,	vacu	2
			Q69LD8	chlo	5.0,	E.R.	4.0,	plas	2.0,	vacu	2
			C5YEI2	chlo	5.0,	extr	5.0,	cyto	2.0,	nucl	1
			B9IGA2	chlo	6.0,	cyto	5.0,	nucl	2
			A5BCA1	chlo	6.0,	pero	4.0,	cyto	2.0,	nucl	1
			A2XWR5	chlo	5.0,	cyto	4.0,	nucl	3.0,	plas	1
			Q01HK3	chlo	5.0,	cyto	4.0,	nucl	3.0,	plas	1
			Q7XUN0	chlo	5.0,	cyto	4.0,	nucl	3.0,	plas	1
			C5YEI3	chlo	6.0,	cyto	3.0,	plas	2.0,	nucl	1.0,	cysk	1
			B9H8K9	chlo	4.0,	cyto	3.0,	mito	3.0,	nucl	2.0,	plas	1
			B9I1C4	chlo	12.0,	cyto	1
			D1MF88	chlo	6.0,	cyto	3.0,	mito	3.0,	extr	1
			A4S8T4	chlo	6.0,	mito	6.0,	nucl	1
			B9GS23	chlo	5.0,	cyto	3.0,	nucl	2.0,	mito	2.0,	plas	1.5,	golg_plas	1.5
			B9T5Z7	chlo	11.0,	E.R.	2
			B4F8K3	chlo	4.0,	cyto	4.0,	extr	2.0,	pero	2.0,	nucl	1
			B4FQ42	chlo	4.0,	cyto	4.0,	mito	2.0,	extr	2.0,	vacu	1
			B8AYM7	chlo	11.0,	mito	3
			Q6AT12	chlo	11.0,	mito	3
			Q6ZBG4	chlo	5.0,	cyto	5.0,	mito	2.0,	nucl	1
			C0HJ88	chlo	7.0,	mito	5.0,	nucl	1
			C5Z4Z3	chlo	8.0,	cyto	4.0,	nucl	1
			A5BSD9	chlo	5.0,	nucl	5.0,	cyto	1.0,	extr	1.0,	vacu	1
			C5YCV6	chlo	6.0,	cyto	6.0,	nucl	1
			O80449	chlo	12.5,	chlo_mito	7
			C6TDD0	chlo	5.0,	cyto_nucl	4.5,	cyto	4.0,	nucl	3.0,	cysk	2
			C5XK83	chlo	7.0,	cyto	5.0,	nucl	1
			C6TLB3	chlo	6.0,	cyto	6.0,	nucl	1
			C5Z166	chlo	9.0,	cyto	2.0,	extr	2
			B4FLB6	chlo	5.0,	vacu	4.0,	extr	3.0,	nucl	1
			C5YZX3	chlo	14
			A5BNG2	chlo	6.0,	cyto	4.0,	mito	1.0,	plas	1.0,	extr	1
			A2ZA61	chlo	5.0,	cyto	4.0,	nucl	2.0,	mito	1.0,	plas	1
			A2YBD0	chlo	8.0,	mito	6
			A3ARI0	chlo	8.0,	mito	4.0,	nucl	1
			A2Y6H5	chlo	8.0,	cyto	3.0,	nucl	1.5,	nucl_plas	1.5
			B9IJQ7	chlo	5.0,	mito	5.0,	nucl	4
			B9FGS1	chlo	8.0,	cyto	3.0,	nucl	1.5,	nucl_plas	1.5
			B4FMY1	chlo	6.0,	cyto	3.0,	nucl	1.0,	plas	1.0,	extr	1.0,	vacu	1
			B8A7F7	chlo	6.0,	cyto	4.0,	nucl	2.0,	mito	1
			B9IJQ5	chlo	5.0,	nucl	2.0,	plas	2.0,	extr	2.0,	vacu	2
			C7J7Q7	chlo	13
			A9TRQ7	chlo	5.0,	plas	2.0,	extr	2.0,	nucl	1.5,	cysk_nucl	1.5,	cyto	1.0,
			B9HCX5	chlo	12.0,	cyto	1
			A5AIU5	chlo	11.0,	cyto	1.0,	extr	1
			C5XMM0	chlo	11.0,	cyto	2
			C0P6X7	chlo	6.0,	extr	4.0,	vacu	2.0,	nucl	1
			B8AP95	chlo	7.0,	cyto	2.0,	mito	2.0,	extr	2
			A9TRQ2	chlo	5.0,	vacu	3.0,	plas	2.0,	nucl	1.5,	cysk_nucl	1.5,	cyto	1
			A9PJM3	chlo	9.0,	cyto	3.0,	mito	2
			B9FLL1	chlo	6.0,	mito	4.0,	nucl	3
			A2Y9N3	chlo	6.0,	cyto	5.0,	nucl	2
			A2ZA58	chlo	6.0,	nucl	3.0,	cyto	3.0,	mito	1
			Q94LP7	chlo	6.0,	nucl	3.0,	cyto	3.0,	mito	1
			Q7XC87	chlo	7.0,	nucl	3.0,	mito	3
			B4FRN2	chlo	6.0,	cyto	5.0,	nucl	1.0,	mito	1
			Q94LP4	chlo	5.0,	nucl	5.0,	cyto	1.0,	mito	1.0,	plas	1
			C0PHB6	chlo	10.0,	nucl	2.0,	mito	2
			C0P8E2	chlo	9.0,	mito	3.0,	nucl	1
			C6TJY4	chlo	12.0,	nucl	1
			C4J2P7	chlo	7.0,	E.R.	3.0,	cyto	1.0,	mito	1.0,	plas	1
			B9I0A2	chlo	6.0,	extr	5.0,	nucl	1.0,	cyto	1
			C6TG86	chlo	11.0,	nucl	1.0,	extr	1
			B6TLD2	chlo	9.0,	cyto	4
			Q75KC1	chlo	10.0,	nucl	1.0,	cyto	1.0,	mito	1
			C0PKF3	chlo	13
			A2ZXZ3	chlo	7.0,	nucl	4.0,	cyto	2
			C6THC6	chlo	13
			B8A2B7	chlo	7.0,	cyto	5.0,	pero	2
			C1E5N8	chlo	13
			C5XRW5	chlo	7.0,	plas	2.0,	vacu	2.0,	E.R.	2
			C5XLZ8	chlo	6.0,	cyto	5.0,	mito	2
			B8ACP7	chlo	7.0,	mito	3.0,	vacu	2.0,	nucl	1
			C6TNC3	chlo	8.0,	nucl	3.0,	cyto	2
			B9HM91	chlo	12.0,	nucl	1
			Q336T0	chlo	5.0,	nucl	5.0,	cyto	2.0,	plas	1
			C1MN20	chlo	7.0,	cyto	6
			C1EDA0	chlo	14
			C5YP40	chlo	11.0,	nucl	1.0,	cyto	1
			Q0JDF5	chlo	5.0,	nucl	5.0,	cyto	3
			C0HHJ5	chlo	8.0,	extr	2.0,	vacu	2.0,	nucl	1
			Q6AVM9	chlo	8.0,	vacu	3.0,	cyto	2
			B4FBV2	chlo	7.0,	extr	3.0,	vacu	2.0,	nucl	1
			A2Y5Z3	chlo	8.0,	vacu	3.0,	cyto	2
			C5YA09	chlo	8.0,	nucl	4.0,	mito	2
			A4S6U7	chlo	8.0,	nucl	3.0,	mito	3									extr
			C1N0L9	chlo	12.0,	mito	1.5,	cyto_mito	1.5
			Q108Z2	chlo	8.0,	vacu	2.0,	nucl	1.0,	cyto	1.0,	plas	1
			C6TBQ6	chlo	4.0,	vacu	3.0,	cyto	2.0,	extr	2.0,	nucl	1.0,	plas	1
			B8AW05	chlo	6.5,	chlo_mito	4.5,	nucl	4.0,	mito	1.5,	cyto	1
			Q01ML9	chlo	6.5,	chlo_mito	4.5,	nucl	4.0,	mito	1.5,	cyto	1
			Q7XR83	chlo	6.5,	chlo_mito	4.5,	nucl	4.0,	mito	1.5,	cyto	1
			C5XCJ8	chlo	4.0,	extr	3.0,	vacu	3.0,	E.R.	3
			Q4PSM2	chlo	9.0,	cyto	3.0,	plas	2
			Q259W6	chlo	8.0,	nucl	5
			B9HA94	chlo	6.0,	cyto	4.0,	nucl	2.0,	mito	2
			A1A6I8	chlo	6.0,	cyto	4.0,	nucl	3
			B8AVY1	chlo	8,	cyto	5
			B9SXN3	chlo	11.5,	chlo_mito	7.5,	mito	2.5
			C6TB75	chlo	4,	nucl	4,	vacu	2,	cyto	1,	mito	1,	extr	1
			Q7XM21	chlo	8,	cyto	5
			B9HCX4	chlo	9,	nucl	2,	cyto	2
			A9TRQ6	chlo	5,	plas	2,	vacu	2,	nucl	1.5,	cysk_nucl	1.5,	cyto	1,	mito	1
			B9FIP9	chlo	6,	cyto	3,	mito	3,	pero	2
			C5YVI4	chlo	5,	cyto	5,	pero	2,	mito	1
			B9F7R6	chlo	7,	cyto	7
			B8A259	chlo	4,	extr	4,	cyto	3,	mito	2
			A5C9G2	chlo	5,	nucl	2,	cyto	1,	mito	1,	plas	1,	extr	1,	vacu	1,
			A9PE62	cysk	8.0,	cyto	5
			B9GUE0	cysk	5.0,	nucl	4.0,	cyto	3.0,	extr	1
			C6TKD0	cysk	12.0,	cyto	2
			C6T994	cysk	13
			A5BHZ5	cysk	12.0,	cyto	2
			C6TAL1	cysk	13
			C5YZ54	cysk	10.0,	cyto	3
			B9GJ58	cysk	11.0,	cyto	3
			A2XZZ0	cysk	9.0,	cyto	3.0,	chlo	1
			B9GLG6	cysk	10.0,	cyto	3
			C6T9W4	cysk	10.0,	chlo	2.0,	cyto	2
			B9I0Q4	cysk	13
			A9NQK0	cysk	6.0,	cyto	5.0,	nucl	2
			B9GLG4	cysk	9.0,	chlo	1.0,	nucl	1.0,	cyto	1.0,	pero	1
			A5BSV6	cysk	6.0,	cyto	5.0,	nucl	1.0,	extr	1
			Q9LJ66	cysk	9.0,	nucl	4
			C6TC69	cysk	6.0,	cyto	3.0,	nucl	2.0,	chlo	1.0,	extr	1
			B9I5M3	cysk	7.0,	cyto	4.0,	nucl	2
			B9HRV5	cysk	8.0,	cyto	3.0,	chlo	1.0,	nucl	1
			Q9LJ65	cysk	6.0,	cyto	3.0,	nucl	2.0,	extr	1.0,	pero	1
			A9P1C4	cysk	5.5,	cysk_plas	3.5,	nucl	3.0,	cyto	2.0,	pero	2
			Q8L9Z7	cysk	6.0,	cyto	3.0,	nucl	2.0,	extr	1.0,	pero	1
			D5AE21	cysk	7.5,	cysk_plas	4.5,	nucl	3.0,	cyto	3
			Q9XI75	cysk	8.0,	cyto	5
			C5H4E6	cysk	8.0,	cyto	5									pero	1
			C5Z5V4	cysk	10.0,	chlo	1.0,	nucl	1.0,	cyto	1					vacu	1
			B8QGU1	cysk	7.0,	cyto	4.0,	chlo	1.0,	mito	1
			C1EDS2	cysk	12.0,	nucl	2
			A5BC68	cysk	4.5,	cyto	4,	chlo	3,	cysk_plas	3,	nucl	2
			D4N501	cyto	7.0,	chlo	2.0,	pero	2.0,	nucl	1.0,	E.R.	1
			Q9SKK4	cyto	10.0,	cysk	2.0,	golg	1
			Q40062	cyto	11.0,	chlo	2
			Q9LIG0	cyto	12.0,	mito	1
			Q0WWD6	cyto	9.0,	cysk	2.0,	chlo	1.0,	nucl	1
			A5C292	cyto	6.0,	extr	3.0,	chlo	1.0,	nucl	1.0,	mito	1.0,	vacu	1
			A5BWA8	cyto	6.0,	cysk	4.0,	nucl	2.0,	chlo	1
			C1E0F5	cyto	5.0,	pero	5.0,	mito	2.0,	chlo	1
			C6TAM7	cyto	10.0,	nucl	2.0,	mito	1
			A3A099	cyto	6.0,	nucl	3.0,	chlo	2.0,	plas	1.0,	pero	1
			A2XA01	cyto	10.0,	chlo	2.0,	nucl	1
			Q6Z306	cyto	10.0,	chlo	2.0,	nucl	1
			A5BV11	cyto	10.0,	cysk	2.0,	chlo	1
			C6TCJ0	cyto	7.0,	chlo	4.0,	mito	1.0,	plas	1
			A3ABQ0	cyto	9.0,	mito	2.0,	chlo	1.0,	nucl	1
			C5WUE7	cyto	6.0,	chlo	3.0,	nucl	2.0,	plas	2
			C5WRX6	cyto	8.0,	nucl	5
			B4FS68	cyto	8.0,	chlo	1.0,	nucl	1.0,	mito	1.0,	plas	1.0,	cysk	1
			B8ALY0	cyto	7.0,	nucl	6
			A5BQV8	cyto	7.0,	nucl	4.0,	cysk	2
			Q109B5	cyto	8.0,	nucl	5
			A2WYT3	cyto	5.0,	pero	3.0,	nucl	2.0,	vacu	1.5,	E.R._vacu	1.5,	plas	1
			B9GJ60	cyto	6.0,	chlo	4.0,	mito	2.0,	nucl	1
			Q942Y0	cyto	5.0,	pero	3.0,	nucl	2.0,	vacu	1.5,	E.R._vacu	1.5,	plas	1
			A5AF80	cyto	5.0,	chlo	3.0,	nucl	3.0,	cysk	2
			B9I292	cyto	7.0,	nucl	3.0,	cysk	2.0,	mito	1
			C5XEL8	cyto	5.0,	mito	4.0,	nucl	3.0,	chlo	2
			C5YIE1	cyto	7.0,	nucl	4.0,	chlo	1.0,	plas	1
			A9P059	cyto	4.0,	pero	4.0,	chlo	2.0,	extr	2.0,	nucl	1
			C6F121	cyto	8.0,	nucl	5
			C5XSV9	cyto	12.0,	chlo	1
			B9I0Q3	cyto	5.0,	chlo	3.0,	mito	2.0,	cysk	2.0,	nucl	1
			A9NS18	cyto	4.0,	pero	4.0,	chlo	2.0,	extr	2.0,	nucl	1
			A9S0V0	cyto	9.0,	nucl	2.0,	chlo	1.0,	vacu	1
			D5AD90	cyto	12.0,	nucl	1
			B9HSC7	cyto	9.0,	cysk	3.0,	nucl	1
			A2WQ39	cyto	10.5,	cyto_E.R.	6.3,	E.R._vacu	1.3
			C5X0W0	cyto	7.0,	nucl	4.0,	plas	2
			A3APX7	cyto	6.0,	nucl	3.0,	cysk	2.0,	chlo	1.0,	plas	1
			B9IDF7	cyto	7.0,	mito	4.0,	cysk	2
			A2XP95	cyto	7.0,	nucl	2.0,	cysk	2.0,	chlo	1.0,	plas	1
			B9GJ59	cyto	6.0,	chlo	4.5,	chlo_mito	3.0,	plas	1.0,	vacu	1
			Q93VC3	cyto	9.5,	cyto_E.R.	5.8,	chlo	3
			A9S192	cyto	6.0,	nucl	5.0,	cysk	2
			A9NRA5	cyto	5.0,	pero	4.0,	chlo	2.0,	nucl	1.0,	extr	1
			C5XL35	cyto	9.0,	chlo	1.0,	nucl	1.0,	mito	1.0,	extr	1
			B9I957	cyto	9.0,	nucl	2.0,	mito	1.0,	vacu	1
			C5YCV2	cyto	9.0,	chlo	4
			C0HFM9	cyto	6.0,	mito	6.0,	nucl	2
			A9NVW2	cyto	5.0,	pero	3.0,	chlo	2.0,	extr	2.0,	nucl	1
			C5Z6E6	cyto	10.0,	chlo	1.0,	nucl	1.0,	plas	1
			B8AYC9	cyto	5.0,	chlo	4.0,	mito	4
			A9NMM4	cyto	8.5,	cyto_E.R.	5.0,	nucl	2.0,	chlo	1.0,	plas	1
			A2WLB3	cyto	7.0,	chlo	4.0,	nucl	1.0,	mito	1
			C5YY68	cyto	7.0,	nucl	3.0,	chlo	1.0,	mito	1.0,	plas	1
			C5WSA5	cyto	8.0,	chlo	3.0,	mito	1.0,	extr	1
			B4FRE2	cyto	11.0,	chlo	1.0,	nucl	1
			Q4W8D2	cyto	8.0,	cysk	3.0,	nucl	2
			O24018	cyto	9.0,	nucl	4
			Q0JQ78	cyto	7.0,	chlo	4.0,	nucl	1.0,	mito	1
			Q01MB0	cyto	8.0,	chlo	3.0,	nucl	2
			Q6YYX9	cyto	9.0,	pero	2.0,	chlo	1.0,	plas	1
			Q7XXC4	cyto	6.0,	cysk	4.0,	chlo	1.0,	nucl	1.0,	plas	1
			A2XP93	cyto	7.0,	chlo	3.0,	nucl	3
			C5XAC5	cyto	6.0,	nucl	4.0,	plas	1.0,	pero	1.0,	cysk	1
			B9FYK1	cyto	10.0,	chlo	2.0,	pero	2
			A2YY48	cyto	10.0,	pero	2.0,	plas	1
			B4FV70	cyto	10.0,	chlo	2.0,	mito	1
			B9I0W3	cyto	10.0,	nucl	4
			A5B7D2	cyto	6.0,	pero	3.0,	nucl	2.0,	extr	2					plas	1.0,
			C5H9Q8	cyto	8.0,	nucl	2.0,	mito	2.0,	chlo	1
			A2XPB9	cyto	8.0,	chlo	3.0,	nucl	2
			Q7Y1E3	cyto	8.0,	chlo	3.0,	nucl	2
			A9NRM2	cyto	11.0,	nucl	2
			A9NLF0	cyto	8.0,	nucl	2.0,	chlo	1.0,	mito	1.0,	plas	1
			O80850	cyto	7.0,	nucl	3.0,	cysk	3
			Q7FAL4	cyto	6.0,	nucl	5.0,	chlo	1.0,	cysk	1
			C5YD56	cyto	7.0,	chlo	6
			Q6AV32	cyto	10.0,	chlo	2.0,	mito	1
			A2XJL0	cyto	10.0,	chlo	2.0,	mito	1
			C5XH53	cyto	10.0,	chlo	2.0,	plas	1
			A2XQV8	cyto	6.0,	cysk	4.0,	chlo	1.0,	nucl	1.0,	plas	1
			B9N703	cyto	6.0,	nucl	4.0,	chlo	1.0,	extr	1.0,	cysk	1
			C0PMW4	cyto	7.0,	nucl	4.0,	chlo	2
			C5YNI2	cyto	6.0,	chlo	4.0,	nucl	2.0,	mito	2
			A9SS38	cyto	8.0,	cysk_plas	2.0,	plas	1.5,	cysk	1.5,	chlo	1.0,	nucl	1
			B9F9Q4	cyto	9.0,	chlo	2.0,	mito	2
			O80851	cyto	9.0,	chlo	2.0,	nucl	2
			A9NRI6	cyto	6.0,	nucl	3.0,	chlo	2.0,	cysk	2
			A2WQ43	cyto	4.0,	vacu	3.0,	chlo	2.0,	plas	2.0,	E.R.	2
			B9FC47	cyto	6.0,	nucl	5.0,	chlo	1.0,	cysk	1
			Q75IL5	cyto	7.0,	chlo	3.0,	cysk	3
			Q9SB32	cyto	11.0,	chlo	1.0,	vacu	1
			A9NUJ7	cyto	7.0,	nucl	3.0,	chlo	2.0,	cysk	2
			C5YN60	cyto	8.0,	chlo	3.0,	mito	1.0,	plas	1
			Q7G1T5	cyto	6.0,	nucl	3.0,	plas	2.0,	chlo	1.0,	cysk	1
			B3F8K8	cyto	9.0,	nucl	3.0,	plas	1
			B4FCC6	cyto	6.0,	chlo	4.0,	pero	2.0,	nucl	1
			C5YP73	cyto	4.5,	cyto_nucl	4.5,	chlo	4.0,	nucl	3.5,	plas	1			extr	1.0,
			A9P2I3	cyto	9.0,	nucl	2.0,	chlo	1.0,	E.R.	1
			C6TEW0	cyto	6.0,	nucl	5.0,	pero	2
			C5YCV5	cyto	7.0,	chlo	4.0,	nucl	1.0,	mito	1
			A5AYX4	cyto	7.0,	nucl	4.0,	chlo	1.0,	extr	1
			B9EWT8	cyto	10.5,	cyto_E.R.	6.3,	E.R._vacu	1.3
			C0PSL2	cyto	11.0,	cysk	2
			A9NVS6	cyto	5.0,	nucl	3.0,	cysk	2.5,	chlo	2.0,	cysk_plas	2
			A2YSK1	cyto	9.0,	chlo	2.0,	mito	1.0,	plas	1
			B9I0Q7	cyto	10.0,	nucl	3
			B7E2Q6	cyto	13
			A9NNT1	cyto	8.0,	nucl	5
			Q67VR7	cyto	10.0,	chlo	1.0,	nucl	1.0,	plas	1
			C5XTH3	cyto	9.0,	pero	2.0,	chlo	1.0,	nucl	1
			D5A7S3	cyto	9.5,	cyto_nucl	6.0,	nucl	1.5,	plas	1.0,	pero	1
			C5XRG4	cyto	6.0,	nucl	4.0,	chlo	2.0,	plas	2
			Q67UG1	cyto	11.5,	cyto_E.R.	6.5,	chlo	1
			C5Y1V9	cyto	11.0,	nucl	2
			Q948K9	cyto	7.0,	cysk	3.0,	nucl	2.0,	chlo	1
			A2XKV2	cyto	8.0,	chlo	3.0,	pero	3
			Q6AVK5	cyto	8.0,	chlo	3.0,	pero	3
			A2YF86	cyto	10.0,	pero	2.0,	plas	1
			C6TMC0	cyto	6.0,	cysk	6.0,	nucl	1
			B4FVP4	cyto	10.0,	cysk	2.0,	chlo	1
			D5ADL4	cyto	8.0,	nucl	3.0,	extr	2
			B4FWM5	cyto	6.0,	chlo	4.0,	nucl	1.0,	mito	1.0,	cysk	1
			C6THU7	cyto	7.0,	chlo	2.0,	pero	2.0,	nucl	1.0,	mito	1
			B8BCI9	cyto	11.5,	cyto_E.R.	6.5,	chlo	1
			B9GJ32	cyto	7.0,	nucl	2.0,	cysk	2.0,	chlo	1.0,	plas	1
			Q9FFF6	cyto	10.0,	pero	3
			B9T7L2	cyto	6.0,	chlo	2.0,	nucl	2.0,	pero	2.0,	cysk	2
			Q43640	cyto	6.0,	cysk	5.0,	mito	1.0,	plas	1
			C5XP04	cyto	6.0,	chlo	5.0,	pero	2
			C5Y7A6	cyto	6.0,	pero	3.0,	chlo	2.0,	nucl	1.0,	extr	1
			A5BD50	cyto	13
			B9T708	cyto	12.0,	nucl	2
			Q2HSM4	cyto	10.0,	nucl	3
			A5B3E7	cyto	13
			B8AY41	cyto	10.0,	chlo	2.0,	nucl	1
			Q65XE5	cyto	10.0,	chlo	2.0,	nucl	1
			A9S3X1	cyto	8.0,	nucl	5
			C6TH39	cyto	5.0,	plas	4.0,	nucl_plas	3.5,	chlo	2.0,	pero	1
			A2YUW1	cyto	7.0,	chlo	4.0,	mito	2
			Q6ZBF4	cyto	7.0,	chlo	4.0,	mito	2
			C6TJL5	cyto	10.0,	chlo	3
			C6TM90	cyto	9.0,	chlo	3.0,	cysk	2
			A3BSS6	cyto	7.0,	chlo	4.0,	mito	2
			A9NW44	cyto	12.0,	chlo	1
			C5X6L0	cyto	8.0,	nucl	2.0,	vacu	1.5,	E.R._vacu	1.5,	plas	1
			A9PJ26	cyto	10.5,	cyto_E.R.	6.0,	nucl	1.0,	cysk	1
			A9NUW5	cyto	10.5,	cyto_E.R.	6.5,	E.R.	1.5
			A5BHZ4	cyto	3.0,	plas	3.0,	E.R.	3.0,	vacu	2.0,	chlo	1.0,	nucl	1
			C0PFZ6	cyto	10.5,	cyto_E.R.	6.3,	E.R._vacu	1.3
			C5X274	cyto	9.5,	cyto_E.R.	5.8,	chlo	2.0,	E.R._vacu	1.3
			C4J8V0	cyto	7.0,	chlo	5.0,	mito	1
			C5Y9X8	cyto	6.0,	chlo	3.0,	pero	3.0,	mito	1
			A9TGN8	cyto	8.0,	pero	2.0,	chlo	1.0,	nucl	1.0,	mito	1
			A9PIV6	cyto	7.0,	cysk	3.5,	cysk_plas	3.0,	plas	1.5,	golg	1
			B8BPQ8	cyto	9.0,	extr	3.0,	chlo	2
			Q69LD9	cyto	9.0,	extr	3.0,	chlo	2
			C6TC18	cyto	10.0,	cysk	2.0,	nucl	1
			B9GJ31	cyto	8.5,	cyto_E.R.	5.0,	chlo	2.0,	cysk	2
			A8I1T0	cyto	5.5,	cyto_E.R.	3.5,	chlo	3.0,	nucl	2.0,	mito	2
			Q10MY3	cyto	5.0,	chlo	4.0,	cysk	3.0,	nucl	1
			A2XFF9	cyto	5.0,	chlo	4.0,	cysk	3.0,	nucl	1
			A5BSR8	cyto	12.0,	nucl	1
			A2Z096	cyto	12.5,	cyto_E.R.	7
			A9NQA3	cyto	11.0,	nucl	3
			C5Z038	cyto	9.0,	chlo	2.0,	mito	2
			O04162	cyto	4.0,	extr	4.0,	nucl	3.0,	chlo	1.0,	vacu	1
			B9GK41	cyto	7.0,	nucl	5.0,	chlo	2
			Q75IP9	cyto	9.0,	chlo	2.0,	nucl	2
			Q9SB33	cyto	7.0,	chlo	3.0,	nucl	1.0,	plas	1.0,	extr	1
			A3BXX0	cyto	11.0,	nucl	2
			A9TK64	cyto	7.0,	chlo	2.0,	cysk	2.0,	nucl	1.0,	mito	1
			C5Z653	cyto	10.0,	chlo	3
			C5WNJ8	cyto	7.0,	chlo	3.0,	plas	2.0,	nucl	1
			C7J6V8	cyto	10.0,	nucl	2.0,	extr	2
			A3B8Y2	cyto	10.0,	chlo	1.0,	nucl	1.0,	golg	1
			C5Z4T3	cyto	6.0,	chlo	4.0,	nucl	2.0,	plas	1
			C6T761	cyto	6.0,	nucl	4.0,	extr	3
			C5X1Y7	cyto	8.0,	nucl	3.0,	chlo	1.0,	mito	1
			C5WRY7	cyto	5.0,	mito	4.0,	chlo	3.0,	pero	2
			A5BHZ3	cyto	11.0,	chlo	1.0,	nucl	1
			A5B476	cyto	5.0,	plas	3.0,	chlo	2.0,	nucl	2.0,	pero	1
			A3BZF7	cyto	12.0,	chlo	2
			C5YF79	cyto	13
			A9PE88	cyto	5.0,	cysk	5.0,	extr	2.0,	nucl	1
			B8LQ40	cyto	8.5,	cyto_E.R.	5.0,	nucl	3.0,	plas	1
			C5WZM7	cyto	7.0,	chlo	5.0,	nucl	1
			Q7XZR2	cyto	5.5,	cyto_nucl	5.0,	nucl	3.5,	cysk	3.0,	chlo	1
			A2WPQ4	cyto	10.0,	chlo	2.0,	nucl	1
			B9FMG6	cyto	9.0,	chlo	3.0,	nucl	2
			C5WSA6	cyto	10.0,	chlo	2.0,	nucl	1
			A5BUG5	cyto	7.0,	chlo	3.0,	nucl	2.0,	mito	1
			C5YP38	cyto	7.0,	cysk	6
			B9HUA4	cyto	8.0,	cysk	4.0,	plas	1
			Q84TC2	cyto	6.0,	cysk	3.0,	chlo	2.0,	nucl	1.0,	mito	1
			B7FHL4	cyto	9.0,	nucl	4
			A2XY60	cyto	11.0,	extr	2
			C6TMK8	cyto	10.0,	cysk	3
			C6TEH2	cyto	8.0,	cysk	3.0,	nucl	2
			B9HUA5	cyto	9.0,	nucl	2.0,	chlo	1.0,	pero	1
			Q00XY6	cyto	5.0,	chlo	2.0,	nucl	2.0,	cysk	2.0,	mito	1.0,	plas	1
			A2ZQJ7	cyto	11.0,	pero	2
			B9F980	cyto	11.0,	cysk	2
			C5Z5D8	cyto	7.5,	cyto_E.R.	4.5,	nucl	3.0,	chlo	2
			B7EDK8	cyto	7.0,	cysk	3.0,	mito	2.0,	pero	2
			A2XID7	cyto	7.0,	cysk	3.0,	mito	2.0,	pero	2
			A3AXY8	cyto	6.0,	chlo	5.0,	nucl	1.0,	plas	1
			Q9LWE4	cyto	6.0,	mito	2.0,	E.R.	2.0,	chlo	1.0,	nucl	1.0,	plas	1
			B8AGN6	cyto	11.0,	nucl	1.0,	mito	1
			A5AZG3	cyto	10.0,	nucl	4
			Q9SRM3	cyto	9.0,	nucl	5
			Q0DKQ3	cyto	12.0,	chlo	1
			Q84K82	cyto	10.0,	nucl	3
			Q6V5E3	cyto	7.0,	nucl	3.0,	cysk	2.0,	extr	1
			C5Z7Z8	cyto	10.0,	chlo	2.0,	mito	1
			C5Z0X5	cyto	9.0,	chlo	4
			Q9LE86	cyto	10.0,	nucl	3
			B9FI00	cyto	10.5,	cyto_E.R.	6.0,	chlo	2
			A9PEP7	cyto	7.0,	chlo	3.0,	cysk	3
			A9PEF4	cyto	7.0,	cysk	3.0,	nucl	2.0,	chlo	1
			B9HZM1	cyto	7.0,	nucl	4.0,	chlo	1.0,	pero	1
			A2XA30	cyto	12.0,	extr	1
			B9F7Z2	cyto	9.0,	nucl	2.0,	chlo	1.0,	extr	1
			C5WRY6	cyto	7.0,	mito	2.0,	chlo	1.0,	nucl	1.0,	extr	1.0,	pero	1
			B9I0Q6	cyto	5.0,	cysk	5.0,	chlo	1.0,	nucl	1.0,	golg	1
			B8BAH5	cyto	8.0,	chlo	2.0,	plas	2.0,	mito	1
			C6TA05	cyto	10.0,	nucl	2.0,	chlo	1
			Q7X6V7	cyto	5.0,	extr	4.0,	pero	2.0,	chlo	1.0,	nucl	1
			C6TMF5	cyto	7.0,	chlo	3.0,	nucl	2.0,	cysk	2
			A2Y9Y3	cyto	8.0,	chlo	3.0,	nucl	2
			C5WSD2	cyto	12.0,	chlo	1
			Q688Y4	cyto	7.0,	chlo	4.0,	pero	2
			A3BSS8	cyto	6.0,	chlo	3.0,	nucl	3.0,	mito	2
			B9HSN0	cyto	8.0,	nucl	4.0,	cysk	2
			Q8H619	cyto	12.0,	mito	1
			B9HW24	cyto	8.0,	chlo	2.0,	nucl	2.0,	cysk	2
			Q6ZBE6	cyto	9.0,	chlo	2.0,	nucl	1.0,	mito	1
			A2Y9Y4	cyto	9.0,	mito	1.0,	pero	1.0,	cysk	1.0,	golg	1
			Q0DE51	cyto	9.0,	mito	1.0,	pero	1.0,	cysk	1.0,	golg	1
			Q0J2D8	cyto	8.0,	nucl	2.0,	extr	2.0,	chlo	1
			C5Y1M4	cyto	6.0,	chlo	2.0,	nucl	2.0,	plas	2.0,	cysk	1
			Q8H620	cyto	7.0,	chlo	3.0,	nucl	3
			B9H637	cyto	11.0,	cysk	2
			A3AUT9	cyto	6.5,	cyto_nucl	4.5,	chlo	2.0,	nucl	1.5,	mito	1.0,	E.R.	1.0,
			B8AY39	cyto	5.0,	nucl	4.0,	chlo	2.0,	mito	1.0,	extr	1
			B9EW72	cyto	8.0,	chlo	2.0,	nucl	2.0,	plas	2
			Q01IX6	cyto	6.0,	E.R.	4.0,	mito	2.0,	vacu	1
			Q7XKU5	cyto	6.0,	E.R.	4.0,	mito	2.0,	vacu	1
			B8ALX9	cyto	8.5,	cyto_nucl	8.3,	cyto_E.R.	5.3,	nucl	4
			B8BAH4	cyto	7.0,	chlo	5.0,	nucl	1
			Q9LY13	cyto	5.0,	nucl	4.0,	cysk	2.0,	chlo	1.0,	extr	1
			A9PI87	cyto	5.0,	nucl	4.0,	cysk	3.0,	chlo	1
			D5L0B2	cyto	8.0,	chlo	2.0,	mito	2.0,	nucl	1
			Q500Z3	cyto	11.0,	mito	1.0,	E.R.	1
			A9RK10	cyto	4.0,	cysk	3.5,	cysk_plas	3.5,	nucl	3.0,	plas	2.5
			C5X743	cyto	7.0,	nucl	4.0,	chlo	2
			A5C011	cyto	6.0,	nucl	3.0,	cysk	3.0,	plas	1
			B4FN73	cyto	12.0,	nucl	1
			Q9XIW9	cyto	6.0,	chlo	4.0,	nucl	3
			C5XAC4	cyto	10.0,	nucl	2.0,	chlo	1
			Q5ZAT3	cyto	5.0,	chlo	4.0,	nucl	1.0,	mito	1.0,	extr	1.0,	vacu	1
			C6T9R2	cyto	9.0,	cysk	3.0,	chlo	1
			C6TJH7	cyto	6.0,	nucl	4.0,	chlo	1.0,	pero	1.0,	cysk	1
			A3BAC9	cyto	7.0,	plas	2.0,	pero	2.0,	chlo	1.0,	nucl	1
			Q656N1	cyto	10.0,	chlo	1.0,	nucl	1.0,	mito	1
			C5Z5E0	cyto	6.5,	cyto_E.R.	4.3,	chlo	2.0,	cysk	2.0,	E.R._vacu	1.3,	nucl	1
			Q40131	cyto	5.0,	cysk	5.0,	mito	1.0,	plas	1.0,	pero	1
			C6TMZ4	cyto	6.0,	cysk	6.0,	chlo	1
			A3BAC8	cyto	10.0,	chlo	4
			C6TJ49	cyto	6.0,	nucl	5.0,	plas	1.0,	extr	1
			Q652U1	cyto	10.0,	chlo	4
			A2ZA63	cyto	5.0,	chlo	4.0,	nucl	2.0,	cysk	2
			Q8S208	cyto	10.0,	chlo	2.0,	nucl	1
			C1E7U0	cyto	7.0,	cysk	5.0,	nucl	1
			B4FMR9	cyto	11.0,	chlo	2
			C5WSD3	cyto	6.0,	chlo	3.0,	nucl	2.0,	mito	1.0,	plas	1
			B8BER8	cyto	12.0,	chlo	1
			A2Y9Y5	cyto	9.0,	cysk	2.0,	chlo	1.0,	nucl	1
			Q8H618	cyto	9.0,	cysk	2.0,	chlo	1.0,	nucl	1
			A2XVM4	cyto	9.0,	chlo	2.0,	pero	2
			Q01IA8	cyto	9.0,	chlo	2.0,	pero	2
			Q7XP65	cyto	9.0,	chlo	2.0,	pero	2
			C5XI44	cyto	6.0,	chlo	4.0,	nucl	3
			B9F176	cyto	8.0,	nucl	3.0,	mito	2
			B8AFR5	cyto	8.0,	nucl	3.0,	mito	2
			A9TPX8	cyto	7.0,	nucl	6
			A2YWB1	cyto	6.0,	nucl	5.0,	chlo	1.0,	mito	1
			Q6Z244	cyto	6.0,	nucl	5.0,	chlo	1.0,	mito	1
			A2ZA57	cyto	10.0,	nucl	2.0,	chlo	1
			Q94LP9	cyto	10.0,	nucl	2.0,	chlo	1
			B8A1V7	cyto	6.0,	chlo	4.0,	mito	3
			A2XFG1	cyto	7.0,	chlo	3.0,	cysk	3
			A5AW66	cyto	6.0,	chlo	3.0,	nucl	2.0,	cysk	2
			Q9XIA5	cyto	12.0,	nucl	1
			C5Z5D4	cyto	6.0,	pero	5.0,	chlo	2
			Q1ENY0	cyto	9.5,	cyto_E.R.	5.5,	chlo	2.0,	cysk	1
			B9FMG7	cyto	9.0,	chlo	3.0,	nucl	1
			B9IJB9	cyto	10.0,	nucl	3
			C5YAE8	cyto	10.0,	pero	2.0,	nucl	1
			A4S5K9	cyto	10.0,	nucl	2.0,	mito	1
			Q336T1	cyto	7.0,	chlo	3.0,	nucl	1.0,	mito	1.0,	plas	1
			Q336T2	cyto	6.0,	chlo	3.0,	nucl	3.0,	plas	1
			B9IJB7	cyto	9.0,	nucl	5
			A2ZA67	cyto	12.0,	chlo	1
			Q7XC75	cyto	12.0,	chlo	1
			A3C797	cyto	12.0,	chlo	1
			Q9LEM4	cyto	7.5,	cyto_nucl	6.5,	nucl	4.5
			A9NW35	cyto	6.0,	chlo	4.0,	nucl	1.0,	mito	1.0,	plas	1			E.R.	1
			A2Y7F0	cyto	10.0,	chlo	4
			B9IJC1	cyto	9.0,	nucl	4
			A5B7D1	cyto	6.0,	chlo	3.0,	extr	3.0,	nucl	2
			C5YP34	cyto	10.0,	nucl	3
			A2Y9Y2	cyto	11.0,	nucl	2
			A3B8Y0	cyto	10.0,	nucl	2.0,	E.R.	1
			A9SX23	cyto	6.0,	pero	4.0,	chlo	1.0,	nucl	1.0,	mito	1
			B7FJG7	cyto	7.0,	nucl	4.0,	chlo	1.0,	cysk	1
			C5Y6L6	cyto	7.0,	nucl	3.0,	mito	2.0,	chlo	1
			Q9LEM3	cyto	6.5,	cyto_nucl	6.0,	nucl	4.5,	chlo	2
			Q8H113	cyto	5.0,	chlo	3.0,	nucl	3.0,	mito	3
			C5YA08	cyto	9.0,	nucl	3.0,	chlo	1
			C5H4E2	cyto	9.0,	mito	2.0,	chlo	1.0,	extr	1
			C5H4E0	cyto	8.0,	cysk	3.0,	chlo	1.0,	mito	1
			A3BFR9	cyto	8.0,	nucl	4.0,	chlo	1
			B4FYU5	cyto	6.0,	chlo	5.0,	nucl	1.0,	plas	1
			C5Z5D3	cyto	7.0,	chlo	6
			B9FZW7	cyto	9.0,	chlo	2.0,	nucl	2
			A5BJI3	cyto	7.0,	nucl	2.0,	cysk	2.0,	chlo	1.0,	plas	1
			Q109D6	cyto	6.0,	nucl	4.0,	chlo	2.0,	plas	1
			C1MT09	cyto	7.0,	cysk	3.0,	chlo	2.0,	nucl	1
			Q9AUY4	cyto	9.0,	nucl	2.0,	chlo	1.0,	cysk	1
			A9NS85	cyto	9.0,	plas	2.0,	chlo	1.0,	nucl	1
			C5WMV9	cyto	9.0,	nucl	2.0,	plas	1.0,	pero	1
			A3C793	cyto	6.0,	nucl	4.0,	chlo	2.0,	plas	1
			C5Y6L4	cyto	11.0,	chlo	1.0,	nucl	1
			Q9SNC7	cyto	6.0,	nucl	5.0,	chlo	1.0,	plas	1
			Q5SNI3	cyto	10.0,	pero	2.0,	vacu	1
			C5Z5D7	cyto	10.5,	cyto_E.R.	6.0,	cysk	2
			C5XJR8	cyto	6.0,	chlo	3.0,	nucl	2.0,	plas	1.0,	pero	1
			B2GVM3	cyto	12.0,	mito	1
			B9I2Z2	cyto	5.0,	nucl	4.0,	cysk_plas	2.0,	plas	1.5,	cysk	1.5,	extr	1
			A9PHC3	cyto	6.0,	nucl	2.0,	mito	2.0,	plas	2.0,	chlo	1
			B9ETK8	cyto	11.0,	pero	2
			B7FI05	cyto	8.0,	nucl	2.0,	cysk	2.0,	chlo	1
			C1E8L8	cyto	8.0,	chlo	2.0,	nucl	1.0,	plas	1.0,	cysk	1
			Q658E2	cyto	12.0,	chlo	1
			C0PKQ8	cyto	10.0,	extr	2.0,	chlo	1
			Q7XC81	cyto	8.5,	cyto_E.R.	5.0,	chlo	3.0,	extr	1
			B8ADP2	cyto	10.0,	pero	2.0,	vacu	1
			Q3HRW5	cyto	8.0,	cysk	5
			C6TAF9	cyto	8.0,	cysk	2.0,	chlo	1.0,	nucl	1.0,	extr	1
			C6TN41	cyto	10.0,	cysk	2.0,	nucl	1
			C6T8I5	cyto	10.5,	cyto_E.R.	6.0,	chlo	2
			B5KJ57	cyto	6.0,	cysk	5.0,	mito	1.0,	plas	1
			B5KJ58	cyto	6.0,	cysk	5.0,	mito	1.0,	plas	1
			C5H4E4	cyto	10.0,	cysk	2.0,	nucl	1
			Q84MB6	cyto	10.0,	chlo	1.0,	nucl	1.0,	cysk	1
			Q7XR84	cyto	9.0,	nucl	4
			Q01MM0	cyto	9.0,	nucl	4
			C5Y900	cyto	14
			Q8W096	cyto	6.0,	nucl	3.0,	chlo	2.0,	plas	1.0,	pero	1
			C6TDX2	cyto	8.0,	cysk	2.0,	chlo	1.0,	nucl	1.0,	mito	1
			Q9C6F0	cyto	12.0,	nucl	1
			C6TBL9	cyto	7.0,	nucl	5.0,	chlo	1
			A2ZUQ3	cyto	5.0,	chlo	3.0,	nucl	2.0,	mito	1.0,	plas	1.0,	pero	1
			A9TA04	cyto	10.0,	nucl	2.0,	cysk	2
			C5YJ74	cyto	10.0,	extr	2.0,	nucl	1
			C6TJE6	cyto	5.5,	cyto_E.R.	3.5,	cysk	3.0,	nucl	2.0,	extr	2
			B9GU89	cyto	5.0,	plas	3.5,	nucl	3.0,	E.R._plas	2.5,	chlo	1
			B9G349	cyto	12.0,	extr	1
			A2Y9Y1	cyto	10.0,	plas	2.0,	chlo	1
			A3B8X9	cyto	8.0,	plas	3.0,	chlo	2
			Q0DE54	cyto	10.0,	plas	2.0,	chlo	1
			B8BHY0	cyto	5.5,	cyto_nucl	5.5,	nucl	4.5,	chlo	2.0,	plas	1
			A5AIS9	cyto	5.0,	nucl	2.0,	plas	2.0,	cysk	2.0,	extr	1.0,	pero	1
			A2Y0M2	cyto	5.0,	chlo	4.0,	pero	4
			A5B7D6	cyto	8.0,	nucl	4.0,	extr	2
			C6TEM5	cyto	6.0,	nucl	5.0,	extr	1.0,	vacu	1
			Q9M3R7	cyto	7.5,	cyto_nucl	6.5,	nucl	4.5
			A2YV89	cyto	13
			Q7EYC9	cyto	9.0,	chlo	2.0,	nucl	2
			A3BT57	cyto	13
			A9TUQ4	cyto	9.0,	nucl	2.0,	cysk	2
			C6TJN0	cyto	8.5,	cyto_E.R.	5.0,	mito	3.0,	nucl	1
			C5YPB3	cyto	13
			C6THB6	cyto	9.0,	nucl	5
			Q0D7Z6	cyto	9.0,	vacu	2.0,	chlo	1.0,	mito	1
			B4FQ49	cyto	9.0,	extr	3.0,	nucl	2							E.R.	1.0,
			Q9SNC8	cyto	10.5,	cyto_E.R.	6.0,	nucl	1.0,	plas	1
			B7FI06	cyto	11.0,	extr	2
			C0PKS9	cyto	5.0,	nucl	4.0,	mito	2.0,	pero	2
			Q9SN92	cyto	8.0,	nucl	2.0,	cysk	2.0,	plas	1
			C4J0K8	cyto	5.0,	nucl	4.0,	mito	2.0,	pero	2
			C5H9Q7	cyto	8.0,	chlo	3.0,	nucl	1.0,	mito	1
			Q01FT5	cyto	11.0,	chlo	2
			Q0DGS3	cyto	7.0,	chlo	4.0,	nucl	1.5,	cysk_nucl	1.5
			Q40060	cyto	11.0,	nucl	2
			Q6V5C9	cyto	7.0,	nucl	4.0,	cysk	2
			A5AQS2	cyto	9,	mito	2,	chlo	1,	plas	1
			A9TQE0	cyto	10,	nucl	4
			Q6ZBF0	cyto	9,	chlo	3,	nucl	1
			B8ABN6	cyto	10,	chlo	4
			Q5QLC8	cyto	10,	chlo	4
			C6TH79	cyto	6,	cysk	4,	chlo	2,	nucl	2
			Q6V5G0	cyto	7,	nucl	3,	extr	2,	cysk	1
			A5B596	cyto	5,	E.R.	4,	chlo	1,	nucl	1,	plas	1,	vacu	1
			Q9ZSH4	cyto	9,	cysk	4
			A9P021	cyto	8,	nucl	5
			C6TK11	cyto	7,	nucl	2,	mito	1,	extr	1,	pero	1,	cysk	1
			B4FKY1	cyto	11,	chlo	2
			A3BXX2	cyto	13
			Q6EQL4	cyto	9,	pero	4
			A5AYM1	cyto	9,	nucl	4
			Q25A67	cyto	5,	extr	4,	pero	2,	chlo	1,	nucl	1
			A2XP88	cyto	9,	chlo	2,	nucl	2
			C6TNQ1	cyto	6,	cysk	4,	nucl	2,	chlo	1
			C5WSA4	cyto	8,	chlo	3,	extr	2
			A2WV78	cyto	7,	chlo	3,	pero	2,	mito	1
			A2Z093	cyto	7,	cysk	3,	nucl	2,	plas	1
			B9HHQ5	cyto	10,	chlo	2,	nucl	2
			C5XL46	cyto	11,	pero	2
			B4FBM6	cyto	8,	chlo	4,	pero	2
			A5AJC0	cyto	5,	chlo	4,	nucl	2,	mito	1,	plas	1
			A5BZR3	cyto	8,	chlo	2,	cysk	2,	nucl	1
			B9HRV6	cyto	6,	cysk	4,	nucl	3
			F4IY03	cyto	10,	nucl	2,	cysk	1
			C1MXG7	extr	7.0,	chlo	5.0,	mito	1
			C0PM85	extr	5.0,	vacu	4.0,	chlo	3.0,	nucl	1
			C5WX09	extr	5.0,	vacu	5.0,	chlo	2.0,	nucl	1
			B8APC3	extr	8.0,	vacu	4.0,	chlo	2
			A5AJH8	mito	6.0,	chlo	4.0,	cyto	2.0,	nucl	1
			Q9FLV0	mito	4.5,	nucl	4.0,	cyto_mito	3.0,	chlo	2.0,	cyto	1.0,	plas	1
			Q10A95	mito	8.5,	chlo_mito	6.0,	chlo	2.5,	cyto	2
			C0HHW5	mito	5.0,	cyto	3.0,	chlo	2.0,	plas	2.0,	nucl	1
			A5B2B4	mito	8.0,	chlo	5
			A8IV51	mito	5.0,	chlo	3.0,	vacu	3.0,	nucl	1.0,	E.R.	1
			B8BGT2	mito	5.0,	chlo	4.0,	nucl	1.0,	cyto	1.0,	plas	1.0,	extr	1
			Q109P7	mito	7.0,	chlo	4.0,	nucl	1.0,	vacu	1
			Q5GAR8	mito	9.5,	cyto_mito	5.5,	chlo	2.0,	nucl	2
			Q5GAV6	mito	12.0,	chlo_mito	7.3,	cyto_mito	6.8
			B9MXA8	mito	5.0,	chlo	2.0,	cyto	2.0,	plas	2.0,	extr	2
			A9NVS8	mito	7.0,	chlo	2.0,	plas	2.0,	cyto	1.0,	extr	1
			C6TM81	mito	7.0,	chlo	2.0,	golg	2.0,	plas	1.0,	extr	1
			A5AE53	mito	7.5,	chlo_mito	4.5,	extr	2.0,	cyto	1.0,	plas	1.0,	vacu	1
			C1FDT8	mito	10.0,	chlo	3
			A4S0J3	mito	5.0,	chlo	4.0,	cyto	3.0,	nucl	2
			C5XWM8	mito	5.0,	chlo	3.0,	nucl	2.0,	golg	2.0,	plas	1
			C5XNU1	mito	5.0,	chlo	4.0,	pero	4
			O80417	nucl	5.0,	cyto	3.0,	chlo	2.0,	cysk	2.0,	mito	1
			A9PK41	nucl	6.0,	cyto	5.0,	pero	2
			B7FIM8	nucl	7.0,	cyto	6
			A5BY54	nucl	8.0,	cyto	3.0,	chlo	1.0,	extr	1
			O80418	nucl	9.0,	cysk	2.0,	chlo	1.0,	cyto	1
			B8BI14	nucl	5.0,	cyto	3.0,	plas	2.0,	cysk	2.0,	chlo	1
			Q8W2X5	nucl	5.0,	cyto	3.0,	plas	2.0,	cysk	2.0,	chlo	1
			B9G6S2	nucl	6.0,	cyto	3.0,	cysk	2.0,	plas	1.0,	extr	1
			A5ASP9	nucl	7.0,	cyto	2.0,	plas	2.0,	chlo	1.0,	mito	1
			Q10SI2	nucl	7.0,	cyto	5.0,	chlo	1
			Q10SI1	nucl	6.0,	cyto	4.0,	cysk	2.0,	plas	1
			A4RT11	nucl	8.0,	cyto	3.0,	vacu	2
			A2WXN7	nucl	5.0,	cyto	5.0,	chlo	2.0,	mito	1
			A5C762	nucl	8.0,	cyto	2.0,	cysk	2.0,	chlo	1
			C6TI01	nucl	11.0,	cyto	1.0,	vacu	1
			A9T893	nucl	5.0,	cyto	3.0,	plas	3.0,	cysk	2
			A9NMF5	nucl	8.0,	cysk	4.0,	cyto	2
			A9P1I3	nucl	10.0,	cyto	2.0,	cysk	1
			B7FKP8	nucl	5.0,	cyto	5.0,	cysk	2.0,	chlo	1
			A9NSV2	nucl	13
			A5B410	nucl	8.0,	chlo	4.0,	cyto	1
			A2Z493	nucl	9.0,	cyto	4
			Q651B6	nucl	9.0,	cyto	4
			B8BKA0	nucl	6.0,	chlo	4.0,	cyto	2.0,	plas	1
			A9NQ73	nucl	6.0,	cyto	5.0,	chlo	2
			B9HUA6	nucl	4.0,	chlo	3.0,	cyto	3.0,	cysk	2.0,	plas	1
			D5A9Q0	nucl	5.0,	cysk	5.0,	cyto	3
			Q9LIF4	nucl	5.0,	cyto	5.0,	chlo	3
			A9T7R9	nucl	11.0,	chlo	1.0,	cyto	1
			A5BTR8	nucl	5.0,	nucl_plas	4.0,	cyto	3.0,	pero	2.0,	extr	1.0,	vacu	1
			A9NQZ2	nucl	7.0,	cyto	4.0,	chlo	2
			A9NZT8	nucl	8.0,	cysk	4.0,	cyto	1
			A9NYQ5	nucl	5.0,	cysk	5.0,	cyto	2.0,	chlo	1
			A5ANR7	nucl	6.0,	cyto	3.0,	cysk	3.0,	chlo	1
			C6TKT7	nucl	7.0,	cysk	3.0,	cyto	2.0,	chlo	1							pero
			B8BKA2	nucl	6.0,	chlo	3.0,	cyto	2.0,	mito	1.0,	plas	1
			B9G860	nucl	6.0,	chlo	3.0,	cyto	2.0,	mito	1.0,	plas	1
			A5AWF3	nucl	6.0,	chlo	2.0,	cyto	2.0,	extr	1.0,	vacu	1.0,	E.R.	1
			B9HZK0	nucl	12.0,	chlo	1
			C0PQX5	nucl	6.0,	cyto	5.0,	chlo	2
			B9GGW7	nucl	8.0,	chlo	3.0,	plas	2.5,	golg_plas	2
			C6TGT7	nucl	11.0,	chlo	1.0,	cyto	1
			B9GS24	nucl	5.0,	cyto	5.0,	chlo	3
			B9HUW4	nucl	8.0,	cyto	4.0,	mito	1
			B4FVB4	nucl	7.0,	cyto	2.0,	cysk	2.0,	chlo	1.0,	plas	1
			B8AQB8	nucl	10.0,	chlo	1.0,	extr	1.0,	vacu	1
			Q10E49	nucl	10.0,	chlo	1.0,	extr	1.0,	vacu	1
			B9HPS7	nucl	6.0,	cyto	5.0,	cysk	3
			Q65WW7	nucl	9.0,	cyto	2.0,	chlo	1.0,	cysk	1
			B9HPP5	nucl	6.0,	cyto	3.0,	chlo	1.0,	mito	1.0,	pero	1.0,	cysk	1
			B9HVL4	nucl	8.0,	cyto	3.0,	chlo	1.0,	extr	1
			D5A9E9	nucl	5.0,	chlo	4.0,	mito	3.0,	cyto	1
			Q6V5K5	nucl	8.0,	cyto	4.0,	chlo	1
			B9T706	nucl	5.0,	extr	4.0,	cyto	3.0,	cysk	2
			C6T9L5	nucl	7.0,	cyto	5.0,	chlo	1
			A5BF50	nucl	5.0,	cyto	5.0,	chlo	1.0,	extr	1.0,	E.R.	1
			B9H8K3	nucl	6.0,	cyto	5.0,	cysk	3
			C5YCF2	nucl	5.0,	cyto	4.0,	mito	3.0,	chlo	2
			B9I0A1	nucl	6.0,	chlo	5.0,	nucl_plas	4.3,	cyto_nucl	3.8,	plas	1.5
			A8J3C7	nucl	7.0,	chlo	4.0,	mito	2
			A9NN91	nucl	9.0,	cyto	2.0,	chlo	1.0,	extr	1
			Q8RWN6	nucl	8.0,	nucl_plas	5.5,	cyto	4
			C0PTA4	nucl	4.5,	cyto	3.0,	nucl_plas	3.0,	chlo	2.0,	mito	1.0,	extr	1.0,
			C0PTH7	nucl	4.5,	cyto	3.0,	nucl_plas	3.0,	chlo	2.0,	mito	1.0,	extr	1.0,
			A5BB79	nucl	8.0,	chlo	2.0,	cyto	2.0,	cysk	2
			A5B9P7	nucl	6.0,	cyto	5.0,	extr	2
			Q6V5J2	nucl	7.0,	cyto	3.0,	cysk	2.0,	chlo	1
			A9NNJ9	nucl	8.0,	cyto	3.0,	chlo	1.0,	extr	1
			A9NQB8	nucl	4.0,	cyto	4.0,	chlo	3.0,	extr	3
			Q9SYM7	nucl	8.0,	cyto	4.0,	chlo	2
			B9H3E0	nucl	6.0,	cyto	5.0,	chlo	2
			C1N7L5	nucl	7.0,	chlo	3.0,	cyto	2.0,	mito	1
			Q7XJ26	nucl	5.0,	cyto	5.0,	chlo	1.0,	plas	1.0,	cysk	1
			A9NUU1	nucl	5.0,	cyto	5.0,	extr	2.0,	chlo	1
			C5Z0M4	nucl	5.0,	chlo	3.0,	cyto	3.0,	cysk	2
			B9HJQ8	nucl	5.0,	cyto	4.0,	chlo	2.0,	cysk	2
			A5AIU6	nucl	4.5,	mito	3.5,	cyto_nucl	3.5,	cyto_mito	2.5,	chlo	2.0,	plas	2
			Q108Z0	nucl	8.5,	nucl_plas	6.0,	cyto	3.0,	plas	2.5
			C5YQ07	nucl	7.0,	cyto	3.0,	chlo	2.0,	extr	1
			C5Y7W8	nucl	5.0,	cyto	4.0,	cysk	4
			C1N2E3	nucl	6.0,	chlo	5.0,	cyto	1.0,	mito	1
			B9G6G8	nucl	7.0,	chlo	2.0,	cyto	2.0,	extr	1.0,	vacu	1
			A9RF38	nucl	6.0,	cyto	6.0,	chlo	1
			B8LRE6	nucl	5.0,	cyto	3.0,	plas	2.0,	pero	2.0,	chlo	1
			B9G1G0	nucl	6.0,	chlo	4.0,	cysk	3
			Q8LGZ9	nucl	6.0,	cyto	6.0,	chlo	1
			O65485	nucl	6.0,	cyto	4.0,	chlo	2.0,	extr	1
			A9S5M4	nucl	6.5,	cyto_nucl	5.5,	cyto	3.5,	chlo	1.0,	plas	1.0,	cysk	1
			B8BHP6	nucl	4.0,	mito	4.0,	cyto	2.0,	E.R.	2.0,	chlo	1
			Q337H1	nucl	4.0,	mito	4.0,	cyto	2.0,	E.R.	2.0,	chlo	1
			C1DY55	nucl	3.5,	chlo	3.0,	nucl_plas	3.0,	cyto	2.0,	pero	2.0,	plas	1.5,
			C5Z5D9	nucl	6.0,	cyto	3.0,	cysk	2.0,	chlo	1.0,	plas	1
			A9TMB2	nucl	12.0,	chlo	1
			A2ZA60	nucl	5.0,	chlo	4.0,	cyto	3.0,	mito	1
			A9S3L3	nucl	6.0,	pero	3.0,	mito	2.0,	chlo	1.0,	cyto	1
			A9TYR5	nucl	6.0,	cyto	4.0,	chlo	2.0,	extr	1
			Q108Y9	nucl	5.5,	chlo	5.0,	nucl_plas	4.5,	plas	2.5
			A2XT46	nucl	6.0,	cyto	4.0,	plas	2.0,	cysk	2
			A3ATL0	nucl	6.0,	cyto	4.0,	plas	2.0,	cysk	2
			Q7XLX8	nucl	7.0,	cyto	3.0,	plas	2.0,	cysk	2
			A9PC10	nucl	5.0,	cyto	5.0,	cysk	2.5,	cysk_plas	2
			A9T7R5	nucl	10.5,	cyto_nucl	6.5,	cyto	1.5
			Q01GA4	nucl	6.0,	cyto	4.0,	mito	2.0,	chlo	1
			Q01L53	nucl	6.0,	chlo	4.0,	cyto	3
			Q941M0	nucl	4.0,	cysk	4.0,	cyto	3.0,	chlo	1.0,	plas	1
			Q6EQV9	nucl	5.0,	pero	4.0,	chlo	2.0,	mito	2
			B9GWS0	nucl	6.0,	cyto	6.0,	chlo	1
			B9EXD4	nucl	7.0,	cyto	6
			Q8GSY5	nucl	8.0,	cyto	5
			C1FJJ0	nucl	10.0,	chlo	2.0,	mito	1
			C6T9F1	nucl	5.0,	chlo	4.0,	extr	3.0,	cyto	1
			B9H1H6	nucl	5,	cyto	5,	chlo	3
			A9P1U0	nucl	4,	cysk	4,	chlo	2,	cyto	2,	plas	2
			A5AUL5	nucl	4,	chlo	3,	vacu	2,	cyto	1,	extr	1,	pero	1,
			A5BJF6	nucl	6,	cyto	5,	chlo	1,	mito	1					golg	1
			B9SJ62	nucl	4,	cyto	4,	chlo	1,	mito	1,	plas	1,	extr	1,
			C5WNQ9	nucl	9,	chlo	1,	cyto	1,	plas	1,	vacu	1			E.R.	1
			A9PET6	nucl	11,	chlo	1,	extr	1
			A2WPQ8	pero	5.0,	chlo	3.0,	cyto	2.0,	nucl	1.0,	mito	1.0,	extr	1
			Q0WRP2	pero	4.0,	chlo	3.0,	nucl	2.0,	cyto	2.0,	mito	2
			B9FHN2	pero	5.0,	cyto	4.0,	chlo	3.0,	nucl	1
			B9GJ57	plas	7.0,	E.R.	5.0,	cyto	1
			C5WM56	vacu	5.0,	extr	4.0,	chlo	2.0,	nucl	2					mito	1
			B6TAV1	vacu	4.0,	chlo	3.0,	extr	3.0,	mito	2.0,	nucl	1
			Q84T04	vacu	5.0,	extr	4.0,	chlo	3.0,	nucl	1							cysk	1
			A2XS30	vacu	4.0,	chlo	3.0,	extr	2.0,	E.R.	2.0,	mito	1.0,	plas	1
			Q7XNS6	vacu	4.0,	chlo	3.0,	extr	2.0,	E.R.	2.0,	mito	1.0,	plas	1
			Q01L65	vacu	4.0,	chlo	3.0,	E.R.	3.0,	extr	2.0,	mito	1
			B9T7K9	cyto_nucl	5.0,	nucl	3.5,	cyto	3.5,	chlo	3.0,	extr	1.0,	vacu	1.0,
(vii) MIHR
chlo	2		B9GHE4	chlo	6.0,	E.R.	2.0,	nucl	1.0,	cyto	1.0,	mito	1.0,	extr	1.0,
cysk	2		B9GHE6	chlo	6,	cyto	4,	E.R.	2,	nucl	1
cyto	5		A3QRM3	cysk	11.0,	cyto	2
			A3QRM4	cysk	8.0,	cyto	4.0,	nucl	2
	9		Q39224	cyto	5.0,	chlo	3.0,	extr	2.0,	cysk	2.0,	nucl	1					vacu
			A3QRM2	cyto	6.0,	cysk	4.0,	nucl	3
			Q0WSU6	cyto	7.0,	chlo	3.0,	nucl	1.0,	plas	1.0,	extr	1
			Q9LY36	cyto	7.0,	nucl	6
			Q9LY48	cyto	8.0,	nucl	5
